# Supplementary material for: Systems biology of myasthenia gravis, integration of aberrant lncRNA and mRNA expression changes
Source: BMC Med Genomics. 2015 Mar 18;8:13. doi: 10.1186/s12920-015-0087-z (PMC4380247; doi:10.1186/s12920-015-0087-z)
Supplement: Additional file 1: — The difference lncRNAs and mRNAs. [file 12920_2015_87_MOESM1_ESM.xls]

## Sheet: MG1-4 VS N1-4 differnce lncRNAs
ProbeName	p	FC (abs)	Regulation
oebiotech_09652	0.0331178	2.40709	down
A_21_P0007156	0.0411725	2.56009	down
oebiotech_05106	0.0146886	2.08948	down
oebiotech_04188	0.0352427	2.57662	down
A_21_P0010117	0.000648	2.39205	down
A_21_P0001885	0.0201268	2.2328	down
A_21_P0014947	0.0170701	2.14726	down
A_21_P0005170	0.0450948	2.26193	up
oebiotech_15923	0.0220878	2.38621	up
A_21_P0011650	0.00455207	2.68498	down
oebiotech_22101	0.000154	2.95288	down
oebiotech_23883	0.022082	2.04772	up
A_21_P0011786	0.00240157	2.6359	down
oebiotech_09728	0.000672	2.48839	down
oebiotech_06419	0.002127	2.64628	down
oebiotech_27742	0.0146649	2.18708	up
A_21_P0010167	0.0142405	2.38365	up
oebiotech_19753	0.0172768	2.03644	down
A_21_P0011852	0.0117846	2.10588	down
A_21_P0009114	0.000468	2.05889	up
A_21_P0001109	0.00939028	2.18776	down
oebiotech_27995	0.0167172	2.4029	up
oebiotech_14168	0.0124159	2.63695	down
A_21_P0001080	0.00499115	2.03002	up
A_21_P0014128	0.0253026	2.02392	down
A_21_P0005857	0.00185914	2.5797	down
oebiotech_25015	0.022759	2.60696	down
oebiotech_25234	0.0122365	2.22551	up
oebiotech_10521	0.041052	2.31475	down
oebiotech_13037	0.0140379	2.11374	up
A_21_P0001809	0.0263308	2.0771	down
A_21_P0004756	0.0230904	2.62842	down
A_21_P0005197	0.0386659	2.15326	down
A_21_P0007749	0.00751214	2.41234	down
A_21_P0001502	0.0083997	2.0757	down
oebiotech_10334	0.0137836	2.32626	down
A_24_P927716	0.007036	8.38833	up
oebiotech_08437	0.0377079	2.52949	down
oebiotech_02529	0.000746	2.05712	up
oebiotech_13782	0.0181696	3.18538	up
A_21_P0003495	0.018396	2.01433	up
oebiotech_14483	0.0470926	3.54407	up
oebiotech_24636	0.0162978	2.10894	down
A_21_P0003807	3.02e-06	2.71048	down
oebiotech_17116	0.0273611	2.2233	down
oebiotech_24382	0.00209857	2.26744	up
A_21_P0009519	0.0398706	2.0022	down
oebiotech_02358	0.0119751	2.61813	up
oebiotech_07807	0.0144299	2.09453	down
A_21_P0003293	0.000654	2.51716	down
A_23_P70998	0.00691225	2.30517	down
oebiotech_03756	0.0171478	2.03805	down
oebiotech_06500	0.00356609	2.03506	down
oebiotech_09219	0.0176474	2.17455	down
A_21_P0005930	0.0116436	2.54313	down
oebiotech_06027	0.00383889	2.05794	up
A_21_P0001334	0.0193938	2.36185	down
oebiotech_00022	0.0354843	2.0371	up
oebiotech_08362	0.017683	2.04538	down
oebiotech_15277	0.0214773	2.2293	down
oebiotech_06802	0.0255491	2.14449	down
A_21_P0008097	0.00142728	2.10056	down
oebiotech_22776	0.00145864	2.0066	up
oebiotech_21472	0.0285881	2.34924	up
A_21_P0003531	0.00173572	2.74711	down
oebiotech_16304	0.00617804	2.34655	down
oebiotech_00594	0.032648	2.11113	down
A_21_P0001801	0.00645928	2.22263	down
oebiotech_12896	0.0142937	2.26784	down
oebiotech_23871	0.00754302	2.17308	down
oebiotech_15526	0.000503	2.03379	up
oebiotech_21898	0.00471529	2.07126	down
oebiotech_15067	0.0479263	2.50872	down
A_21_P0002163	0.0162648	2.17387	down
A_33_P3403714	7.91e-05	2.34398	down
A_21_P0005138	0.00335319	2.03503	down
A_21_P0007963	0.00753929	2.46293	down
oebiotech_06356	0.00154733	2.06878	down
A_33_P3294679	0.00632268	2.01382	down
A_21_P0002143	0.0438012	2.12248	down
oebiotech_12888	0.00461581	2.18419	down
oebiotech_07804	0.0330459	2.09279	down
A_21_P0008739	0.000187	2.6475	down
oebiotech_03201	0.00268574	2.06801	down
A_21_P0004924	0.0228559	3.31751	down
A_21_P0002657	0.00386845	2.41781	down
A_21_P0006273	0.0103726	2.03111	down
oebiotech_08941	0.00274438	2.10543	up
oebiotech_09844	0.00505022	2.90795	down
oebiotech_14123	0.00530775	2.58291	down
oebiotech_10318	0.00448737	2.05362	down
oebiotech_25245	0.0171689	2.19147	down
A_21_P0013966	0.0100332	2.2086	up
A_21_P0003734	0.0024618	2.34069	down
oebiotech_01208	0.00106565	2.56214	down
oebiotech_05294	0.0174708	2.68842	down
oebiotech_13199	0.0323451	2.01244	up
A_33_P3345041	0.00218771	2.69087	down
A_21_P0000497	0.00261641	2.41276	up
A_21_P0001310	0.00337227	2.84689	up
A_21_P0006679	0.0231938	2.48965	down
A_33_P3221578	0.023754	2.8293	down
oebiotech_19837	0.00970207	2.3592	down
A_21_P0013859	0.0400296	2.55777	down
A_19_P00315705	0.00177822	2.02792	down
A_21_P0008401	0.0468194	2.36805	down
oebiotech_11030	0.00398419	2.04212	down
oebiotech_05899	0.0101365	2.44246	down
A_21_P0009482	0.0210904	2.35587	down
oebiotech_12942	0.0332462	2.01932	up
oebiotech_15425	0.0199182	2.10718	down
oebiotech_13339	0.00789824	2.11541	down
A_21_P0001663	0.00162297	2.00119	down
oebiotech_06876	6.45e-06	2.33522	down
oebiotech_20263	0.0237088	2.14079	down
oebiotech_18428	0.00827198	2.81283	down
oebiotech_03973	0.0008	2.65272	up
oebiotech_13871	0.0173773	2.87707	down
oebiotech_17710	0.0170031	2.05942	down
A_21_P0011215	0.0412026	2.19526	down
A_21_P0009799	0.013497	2.35396	down
oebiotech_14154	0.00221818	2.16273	up
oebiotech_02576	0.0110167	2.11254	down
A_21_P0006083	0.000584	2.48466	down
oebiotech_07421	0.0374553	2.327	down
oebiotech_27458	0.00498082	2.16746	up
oebiotech_04250	9.95e-05	4.24994	down
oebiotech_19419	0.0237682	2.20752	down
A_21_P0001981	0.00131478	2.45196	down
oebiotech_27973	0.0174043	2.46684	down
A_21_P0012676	0.0110128	2.8838	down
A_23_P427703	0.0339585	2.35302	up
A_21_P0006572	0.0445037	2.0822	down
A_21_P0010657	0.036586	3.16459	down
oebiotech_10534	0.0263397	2.03728	down
A_21_P0009904	0.00895358	2.37619	down
oebiotech_04170	0.000102	2.09733	up
A_21_P0003762	0.0121111	2.3568	down
A_21_P0007743	6.63e-05	2.40358	down
oebiotech_28361	0.000124	2.03494	up
oebiotech_19693	0.0409532	2.32834	down
A_21_P0006912	0.0278279	2.31198	down
A_21_P0003084	0.000363	2.33343	down
oebiotech_05864	0.00015	2.48872	up
oebiotech_06118	0.000127	2.17826	down
oebiotech_11607	0.00809002	2.52862	down
oebiotech_09029	0.00577429	2.07338	down
oebiotech_18486	0.039364	2.27863	up
oebiotech_27435	0.00104288	2.74594	down
oebiotech_27591	0.00159379	2.43628	down
A_21_P0011642	0.00285089	2.08207	down
A_21_P0008065	0.0241625	2.63843	down
A_21_P0009096	3.87e-05	3.40498	up
oebiotech_14601	0.00481976	2.06524	down
oebiotech_04481	0.00872415	2.14331	down
oebiotech_24850	0.0261108	2.13666	down
A_19_P00329564	0.000284	3.4977	up
A_21_P0001601	0.0116043	2.27527	down
oebiotech_08438	0.0433084	2.5506	down
A_33_P3371180	0.013226	2.21016	down
oebiotech_03963	0.0133653	2.10794	down
A_21_P0006300	0.00181758	2.10008	down
oebiotech_06339	0.0214958	2.08377	up
oebiotech_03478	0.0475734	2.50937	up
oebiotech_13249	0.0240159	3.84535	down
oebiotech_23402	0.000703	2.15773	down
oebiotech_11295	0.00447849	2.31376	up
oebiotech_25762	0.0442884	2.25828	down
oebiotech_19679	0.0292336	2.05975	down
A_21_P0012356	0.00662463	2.05979	up
A_21_P0012517	0.00408913	2.17713	down
oebiotech_24184	0.00863465	2.0115	down
oebiotech_06909	0.0380375	2.88797	down
oebiotech_02718	0.00702251	2.64634	down
oebiotech_21950	0.0211108	2.96514	down
oebiotech_13682	0.0365158	2.95347	down
A_21_P0014824	0.00843406	2.07807	up
A_32_P19840	0.000202	2.46386	up
A_33_P3265444	0.01663	2.48456	up
A_21_P0004414	0.00244638	2.05475	down
oebiotech_15561	0.000592	2.47563	down
oebiotech_11658	0.0221691	3.9821	up
A_33_P3253131	0.00248882	2.11222	up
oebiotech_14326	0.00954176	2.11527	down
oebiotech_14433	0.00233917	2.59895	down
oebiotech_19697	0.0461833	2.43764	down
oebiotech_28051	0.000166	2.02199	down
oebiotech_06550	0.00742492	2.01399	down
A_21_P0004477	0.00231517	2.06708	up
A_21_P0004216	0.00024	2.31959	down
A_21_P0009930	0.0387544	2.14625	down
oebiotech_11589	0.048046	2.22422	down
oebiotech_02960	0.00148033	2.1713	down
oebiotech_00126	0.0058614	2.49253	down
A_32_P539599	0.00238825	2.53821	down
oebiotech_02461	0.0013343	2.04028	down
oebiotech_24192	0.0187657	2.61368	down
A_19_P00803960	0.0105756	2.76857	up
oebiotech_18821	0.00920489	2.37553	down
A_21_P0004210	0.0135901	3.0108	down
oebiotech_23515	0.000118	2.36565	down
A_21_P0002682	0.0425508	2.45463	down
A_21_P0010036	0.012022	2.06331	up
oebiotech_13707	0.0142384	2.48706	up
oebiotech_12251	0.0395113	2.01066	down
A_21_P0004719	0.00128272	2.02374	up
A_21_P0006004	0.0104595	2.29248	down
oebiotech_23784	0.0324374	2.08463	down
oebiotech_20508	0.012887	2.56429	up
A_21_P0002268	0.00227194	2.0237	down
oebiotech_07964	0.00880572	2.23554	up
oebiotech_03743	0.00741766	2.40096	up
oebiotech_09906	0.00112732	2.10636	up
oebiotech_15930	0.0162133	2.44926	down
oebiotech_13020	0.00385606	2.46443	down
A_21_P0005010	0.000659	2.03975	down
oebiotech_17242	0.0114943	2.15245	down
A_33_P3482417	0.0470503	2.69946	down
oebiotech_05843	0.00139578	2.14043	down
A_21_P0002577	0.00534706	2.29792	down
oebiotech_03511	0.00305456	3.85837	down
oebiotech_13015	0.00699918	2.07137	down
oebiotech_15395	0.000462	2.16288	down
A_21_P0002547	0.0064971	2.82344	down
oebiotech_22184	0.00260769	2.33367	up
A_24_P506977	0.0145892	2.10194	up
oebiotech_25282	0.0019126	2.08708	down
oebiotech_03413	0.0137469	2.24037	up
oebiotech_18312	0.0225543	2.66789	down
A_32_P154223	0.0330537	2.42487	down
oebiotech_23647	0.040423	2.16911	down
oebiotech_06351	0.00524826	2.45601	down
A_33_P3422787	6.69e-05	2.1046	down
oebiotech_23894	0.00525201	2.20583	down
A_21_P0010784	0.00902048	2.59251	down
A_21_P0007961	0.0039694	3.29593	down
A_19_P00316914	0.00122893	2.23291	down
A_19_P00322259	0.000154	2.28511	down
A_21_P0003951	5.61e-05	2.84411	down
oebiotech_20850	0.0156062	2.67294	down
oebiotech_12069	0.00313306	2.10153	down
oebiotech_16308	0.00636139	4.19905	up
oebiotech_19598	0.00731299	7.57476	up
oebiotech_00687	9.09e-06	2.53654	down
oebiotech_26812	0.0208694	3.36504	down
oebiotech_02480	0.0084323	3.06205	down
A_33_P3395028	0.0457319	2.27834	up
oebiotech_17664	0.00163915	2.38018	down
oebiotech_10904	4.8e-05	2.57165	down
A_21_P0005633	0.00740392	2.07279	down
oebiotech_14150	0.00948008	2.33652	up
A_21_P0008378	0.00327035	2.4621	down
oebiotech_11079	0.0114208	2.26788	up
oebiotech_17651	0.0415269	2.06491	up
oebiotech_10300	0.000188	2.5938	down
oebiotech_05092	0.0173923	2.17537	down
oebiotech_23465	0.0122379	2.02032	down
A_21_P0010281	0.0341575	2.58822	down
oebiotech_02370	0.00763502	2.41457	down
oebiotech_11856	1.27e-05	2.90593	down
oebiotech_20400	0.0023162	2.14156	up
oebiotech_06984	0.0113977	2.15135	up
oebiotech_05030	0.0135334	2.03871	down
oebiotech_13930	0.00788607	2.46426	down
oebiotech_17942	0.000865	2.10207	down
oebiotech_21043	0.0274523	2.27706	up
oebiotech_26363	0.00368254	2.31904	down
A_21_P0000679	0.00387267	2.294	up
oebiotech_26027	0.00190208	2.09469	down
oebiotech_23146	0.00251146	3.01988	down
oebiotech_00997	0.0128296	2.66604	up
A_21_P0008755	0.00548256	2.69463	up
A_21_P0002984	0.00318981	2.37118	down
A_21_P0007632	0.0205603	2.2381	down
A_19_P00319537	0.000373	2.03184	down
oebiotech_11245	0.00293033	2.75701	up
A_21_P0002214	0.00342062	2.29225	down
oebiotech_13550	0.0071073	3.89691	up
oebiotech_08035	0.000127	2.72871	up
A_21_P0001033	0.0117563	2.00989	up
oebiotech_02242	0.0154638	2.06744	down
oebiotech_01916	0.000149	2.04777	down
A_21_P0008525	0.00949539	2.57958	down
oebiotech_24070	0.00601946	2.70581	down
oebiotech_26907	0.00456655	2.18187	up
oebiotech_22925	0.00348779	2.41933	up
A_21_P0000743	0.00770489	2.21643	down
oebiotech_02436	0.01248	2.06285	down
A_21_P0013350	1.37e-05	2.04604	down
A_21_P0014487	0.00550589	2.03466	down
oebiotech_13956	6.19e-05	2.13769	down
oebiotech_10076	0.004205	2.70536	down
oebiotech_07584	0.00283629	2.72072	down
oebiotech_09561	0.00409366	2.22739	down
oebiotech_15884	0.0441609	2.04358	down
A_23_P120243	0.00102295	2.02284	down
A_21_P0000597	0.0331271	2.00951	up
A_21_P0000496	0.0176451	2.36235	up
oebiotech_25920	0.0268882	2.48937	down
oebiotech_08632	0.00164949	2.22614	down
oebiotech_03723	0.0142472	3.17616	down
oebiotech_21510	0.0268147	2.61585	down
oebiotech_10492	0.0209864	2.0737	up
A_21_P0002695	0.00370293	2.53116	down
oebiotech_23973	0.0219257	2.50868	up
oebiotech_15645	0.000312	2.25307	down
A_21_P0007184	0.00127945	2.06871	down
A_33_P3306078	0.00235726	2.24672	up
oebiotech_09085	0.0278511	2.21504	up
oebiotech_04880	0.00286446	2.43193	down
oebiotech_25552	0.00832491	2.0788	down
oebiotech_17447	0.0184206	2.15968	down
oebiotech_02214	0.000445	2.45136	down
oebiotech_27988	0.0470145	2.63339	down
oebiotech_17764	0.00927694	2.09118	up
oebiotech_13536	0.00727622	2.1174	down
oebiotech_07440	0.00124513	2.01416	down
oebiotech_23510	0.000443	2.21301	down
oebiotech_23325	0.00751685	2.82046	down
oebiotech_09611	0.00167101	2.14265	down
oebiotech_08296	0.00152462	2.06804	down
oebiotech_26159	0.0292408	2.1039	down
A_21_P0005047	0.0118034	2.59895	down
oebiotech_25418	0.00561923	2.61303	up
A_33_P3222653	0.00787774	2.14617	down
oebiotech_09038	0.00281939	2.50687	down
oebiotech_17321	0.0101589	2.42198	down
A_33_P3270172	0.00654284	2.11722	down
A_21_P0003442	0.00273314	2.49314	down
A_21_P0006141	0.00111773	2.16357	down
A_21_P0005340	0.0107816	2.03416	down
oebiotech_08129	0.00240923	2.04658	down
oebiotech_09448	0.00120859	2.36997	down
A_21_P0011101	0.0025451	2.14743	down
oebiotech_26858	0.000296	2.25318	down
oebiotech_09698	0.00541173	2.08839	down
oebiotech_19860	0.000326	2.54913	down
oebiotech_03885	0.0120305	2.23521	down
oebiotech_27895	0.0154258	3.06181	down
oebiotech_28446	3.95e-05	2.01232	down
oebiotech_06898	0.000448	3.04929	down
oebiotech_17301	0.0483644	2.06606	up
A_21_P0014752	0.00212361	2.12797	up
A_21_P0005845	0.0478397	2.60653	down
oebiotech_06402	0.000434	2.37316	down
A_21_P0012770	0.000945	2.52109	down
A_21_P0002810	0.00758722	2.27775	down
oebiotech_04111	0.00984153	2.64363	down
A_21_P0005606	0.000318	2.71963	down
oebiotech_26055	0.00259079	2.50703	down
A_21_P0013261	0.0128245	2.27407	down
A_21_P0001727	0.00281646	2.26482	down
oebiotech_02627	0.0378427	4.53679	down
A_23_P408232	0.000749	2.26948	down
oebiotech_19378	0.000412	2.23606	down
A_21_P0008560	0.0003	2.82336	down
A_21_P0002632	0.00051	2.52494	down
A_21_P0004766	0.0129004	2.2972	down
oebiotech_03876	0.00425997	2.49879	down
oebiotech_07154	0.000965	2.0114	up
A_21_P0004566	0.0213576	2.01539	up
A_21_P0001805	0.00092	2.41209	down
oebiotech_11256	0.0191163	2.14592	down
A_21_P0007752	0.000941	2.0984	down
oebiotech_07512	0.00213113	2.57988	down
A_21_P0003938	5.14e-05	2.56173	down
oebiotech_27049	0.0156397	2.09198	down
oebiotech_07743	0.00301585	2.07974	down
A_21_P0014725	0.000687	2.14525	down
A_21_P0008588	0.0273179	2.54487	down
A_21_P0011000	0.000326	2.10531	down
oebiotech_26734	0.0043858	2.1008	up
oebiotech_16737	0.00406789	2.31069	down
oebiotech_04706	0.000711	2.95228	down
A_21_P0005948	0.00249621	2.31954	down
A_21_P0011972	0.00081	3.65052	down
oebiotech_00743	0.00269441	2.42817	down
oebiotech_20331	0.000777	2.1925	down
A_21_P0004744	0.00218802	3.47595	down
oebiotech_27978	0.0367517	2.25349	down
oebiotech_18563	0.0024143	2.082	down
oebiotech_15712	0.0014925	2.59042	down
oebiotech_12790	0.0229605	2.17772	up
A_21_P0009674	6.48e-05	2.15943	down
A_21_P0003748	0.012425	3.16941	down
oebiotech_00715	0.00357173	2.81667	down
A_21_P0003136	0.00204064	2.06158	down
oebiotech_20703	0.00166243	2.56632	down
oebiotech_15161	0.0428002	2.08621	down
A_21_P0012387	0.00316438	2.76724	down
oebiotech_08012	4.96e-05	2.6375	up
A_21_P0008564	0.00308368	3.3742	down
A_21_P0002564	0.00282836	2.52976	down
A_19_P00811940	0.00755064	2.15231	down
oebiotech_21891	7e-05	2.93039	down
oebiotech_03811	0.00968505	2.16152	down
oebiotech_22579	0.00293089	2.25661	down
A_21_P0003830	1.92e-06	2.91462	down
A_21_P0010245	0.000247	3.46566	down
oebiotech_14842	0.00365242	2.96495	down
oebiotech_19435	0.0062384	3.10317	up
A_21_P0007827	0.00481453	2.17136	up
oebiotech_18507	0.0119261	2.07642	up
A_21_P0007244	0.0237807	2.18883	down
oebiotech_24499	0.000142	2.08942	down
A_21_P0011229	0.0295136	2.06279	up
oebiotech_17082	0.022214	2.52108	up
A_21_P0004126	0.000793	3.35963	down
A_21_P0008084	0.00789485	2.82581	down
oebiotech_10350	0.00746881	2.33916	down
oebiotech_21459	0.0135844	2.65034	down
oebiotech_11933	0.00361134	9.83323	up
oebiotech_21831	0.0171998	2.98173	up
oebiotech_07061	0.00123194	3.19578	down
oebiotech_24975	0.00115857	2.61973	down
oebiotech_26856	0.0463394	2.00948	up
oebiotech_00873	0.00664109	2.27089	down
A_19_P00322333	0.00985993	2.15774	down
A_21_P0009518	0.00274584	2.7068	down
oebiotech_25901	0.0131819	2.11294	down
A_21_P0012678	0.0321863	2.26279	up
oebiotech_05313	0.0182812	3.07177	down
oebiotech_07408	0.0385473	2.14181	down
oebiotech_08094	0.0225392	2.8383	down
oebiotech_24860	0.000106	3.76464	down
oebiotech_12778	0.0224161	2.18258	down
A_33_P3469673	0.0100856	2.47729	down
A_21_P0000303	0.00846186	2.24873	up
A_21_P0006787	0.011267	2.38219	down
oebiotech_03964	0.00172428	2.04552	down
oebiotech_15378	0.0253737	2.31697	down
A_33_P3263193	0.000205	2.0743	up
oebiotech_24264	0.000193	2.14631	down
A_21_P0009202	5.16e-05	2.09517	down
oebiotech_08117	0.000433	2.47601	up
A_21_P0001037	2.41e-05	3.28751	down
oebiotech_28124	0.028783	2.44982	down
oebiotech_26310	0.00314049	2.21774	up
oebiotech_24479	0.0084546	2.7363	down
oebiotech_19376	0.000575	2.22679	down
oebiotech_07018	0.0139964	2.07738	down
oebiotech_09576	1.14e-05	2.52812	up
A_33_P3653271	0.00241518	2.7827	down
oebiotech_21529	0.00648692	3.026	down
oebiotech_18479	0.00281305	2.13274	down
oebiotech_15521	0.00930091	2.1727	up
oebiotech_07900	0.0347494	2.20225	down
A_21_P0007397	0.00121713	2.78234	down
A_33_P3262694	0.0286308	2.11969	up
oebiotech_22004	0.00018	2.07829	up
A_21_P0006507	0.013594	2.01043	down
oebiotech_07854	0.00011	2.12547	down
A_19_P00322183	0.00265511	2.10083	down
oebiotech_22877	0.0108949	2.27419	down
oebiotech_23134	0.000915	2.27531	up
oebiotech_08597	0.00759386	2.49352	down
oebiotech_04741	0.000202	2.66146	down
A_21_P0004161	0.000238	2.47214	down
oebiotech_23168	0.0291574	2.92186	down
oebiotech_13560	0.0018749	2.4741	down
oebiotech_26469	0.000966	2.15963	down
oebiotech_28232	0.000998	2.02477	down
oebiotech_25246	0.0130097	2.0491	down
A_21_P0008674	0.00191535	2.63515	down
oebiotech_22571	0.00707501	2.301	up
oebiotech_12050	0.0210961	2.12498	up
oebiotech_06867	2.73e-05	2.22343	down
A_21_P0003820	0.0179465	2.13281	down
A_21_P0012621	0.0227288	2.08835	down
oebiotech_09452	0.0151453	2.26476	up
oebiotech_14439	0.0145841	2.03258	down
oebiotech_11835	0.0220954	2.10939	down
oebiotech_13734	0.0435532	2.19872	down
A_33_P3352941	0.00195912	2.11673	down
A_21_P0008172	0.00428442	2.51643	down
oebiotech_04183	0.00113906	2.48679	down
oebiotech_19934	0.00513977	2.13506	down
oebiotech_00392	0.00180178	2.76205	down
oebiotech_11130	3.04e-05	2.17623	down
oebiotech_12847	0.0189887	3.44825	down
oebiotech_11780	0.00121249	2.02393	down
oebiotech_10535	0.0368305	2.06147	up
oebiotech_25307	0.00610014	2.05201	down
A_21_P0009604	0.000882	2.87153	down
oebiotech_26058	0.000664	2.34776	up
oebiotech_17544	0.0103521	2.40454	down
A_21_P0006380	0.00819498	2.02245	down
A_21_P0013596	0.0270878	3.16116	down
A_21_P0008306	0.00641287	3.35973	down
A_33_P3397955	0.00142049	2.60284	down
oebiotech_05253	9.53e-06	2.01151	down
A_21_P0008745	0.00101012	2.38542	down
A_21_P0012424	0.0168522	2.16176	down
A_19_P00811613	0.00953926	2.75655	down
oebiotech_00870	0.00179785	2.19046	down
A_21_P0010042	0.00565376	3.39243	down
oebiotech_25735	0.00835578	2.02607	up
oebiotech_02087	0.000155	2.0108	down
oebiotech_23679	0.00225019	2.39537	down
A_33_P3337574	0.0196464	2.09578	down
oebiotech_14741	0.00129378	3.13263	down
oebiotech_24503	0.0187839	2.03676	down
oebiotech_06153	0.000109	2.97543	down
A_33_P3770642	0.00442663	2.29668	down
oebiotech_02552	0.00315682	2.49788	down
oebiotech_18020	0.00685885	2.32969	down
oebiotech_04239	0.0070372	2.47619	down
A_21_P0001429	0.00525437	2.68102	down
oebiotech_06252	0.000112	2.02088	down
oebiotech_08541	0.0415008	2.00505	down
oebiotech_01544	0.000146	2.59583	down
A_21_P0014771	0.0217038	3.48189	up
A_21_P0001532	0.0203975	2.15662	down
A_21_P0011234	0.00708311	2.18585	down
oebiotech_00700	0.0121498	2.1647	down
oebiotech_02455	0.00398943	2.18655	down
A_21_P0010222	1.97e-05	4.44256	down
A_21_P0007836	0.00047	2.08604	down
A_21_P0002645	0.00250631	2.21511	down
A_21_P0006791	0.00728299	2.56771	down
oebiotech_23349	0.0184082	2.18063	down
A_21_P0009705	0.00180133	2.80054	down
oebiotech_13198	0.0167236	2.30696	up
oebiotech_04049	0.00138603	4.05269	up
oebiotech_26722	0.00138828	2.51039	down
A_21_P0012296	2.26e-06	2.20715	down
oebiotech_25813	0.00110259	2.12474	down
A_21_P0009850	6.18e-06	2.56671	down
oebiotech_02053	0.00464536	2.02353	up
A_21_P0003698	0.00091	2.01515	down
A_21_P0005114	0.000158	2.05747	down
oebiotech_26756	0.00068	2.89143	down
A_21_P0010060	0.0204789	2.16203	down
A_21_P0006546	0.000181	2.99296	down
A_21_P0012067	0.00056	2.01192	down
oebiotech_23347	0.0211133	2.07324	down
A_21_P0006107	0.00124763	2.01962	down
oebiotech_25571	0.00602976	3.07477	down
oebiotech_05220	0.00376044	2.63253	up
oebiotech_04321	0.0192535	2.03441	down
A_21_P0009069	0.00224831	3.31513	down
A_21_P0009200	4.38e-05	2.20108	down
A_21_P0001625	0.0146583	2.11353	down
oebiotech_04021	0.0134825	2.31483	down
A_21_P0007507	0.000613	2.17611	down
A_21_P0003397	0.000366	2.22553	down
oebiotech_01092	0.000511	2.27903	down
oebiotech_00477	0.000112	2.33603	down
A_21_P0002067	0.0178174	2.35744	down
A_32_P129120	0.0069018	3.27814	down
oebiotech_10378	0.000669	2.75187	down
oebiotech_08524	0.00342007	2.13251	down
A_21_P0002680	0.00978528	2.08503	down
oebiotech_23373	0.0484294	2.15331	down
oebiotech_02278	0.0023039	2.95504	down
oebiotech_05569	0.00071	2.05611	down
oebiotech_26162	0.00122704	2.05707	down
oebiotech_12706	0.000116	2.35241	down
oebiotech_26250	0.0151969	2.02873	down
A_23_P82795	0.000894	2.58161	down
oebiotech_20205	0.00547913	2.16906	down
oebiotech_08043	0.00773968	2.29518	down
oebiotech_04058	0.0009	2.75309	down
A_21_P0013379	0.0346244	2.60439	down
A_21_P0013868	0.000158	2.24658	down
oebiotech_21880	0.0241745	2.20456	down
oebiotech_03900	0.0120987	2.10549	down
oebiotech_05120	0.0119782	2.49516	down
oebiotech_24916	0.000607	2.37602	down
oebiotech_07784	6.31e-05	3.43927	down
A_33_P3358712	0.00805232	2.46215	up
oebiotech_03673	0.000394	2.01551	down
A_21_P0007263	0.0120718	2.11692	down
oebiotech_03098	0.0103494	2.70538	down
oebiotech_06100	1.9e-05	2.19852	down
A_33_P3415240	0.00455978	2.65385	down
oebiotech_06623	0.00264387	2.29913	up
oebiotech_28113	0.0125365	2.67119	down
A_33_P3377239	0.0045793	2.07206	up
A_21_P0010904	0.000402	3.42559	down
oebiotech_28178	0.000371	2.08192	down
oebiotech_20568	0.000239	2.48969	down
A_21_P0007921	0.00738836	2.22556	down
oebiotech_09309	0.00375571	2.17724	down
oebiotech_07301	0.00208112	2.53414	down
A_21_P0007063	1.72e-06	2.80926	down
A_21_P0003368	0.00439859	2.17484	down
oebiotech_25753	0.00602449	2.0361	down
A_21_P0009972	0.0359139	2.02969	down
oebiotech_23755	0.00124767	4.34901	down
oebiotech_21221	0.000985	2.86111	down
oebiotech_03597	0.00336514	2.03245	down
A_21_P0002967	0.0129309	2.55422	up
A_21_P0002745	0.0198349	2.11236	down
A_21_P0006010	0.00140554	3.27893	down
A_21_P0007161	0.0250808	2.17252	down
oebiotech_24310	4.6e-05	3.15884	down
A_21_P0004640	0.00225379	2.38679	down
A_21_P0007959	0.026636	2.17518	up
oebiotech_22043	0.0130757	2.26972	up
A_21_P0012958	0.0367845	2.01007	down
oebiotech_10408	0.0340915	2.26803	down
A_21_P0014647	0.0017556	2.04457	down
A_21_P0006676	0.0100962	2.03766	down
oebiotech_15918	0.000529	2.46997	down
oebiotech_23703	0.0446835	2.23189	down
oebiotech_03697	0.00117926	3.11865	down
A_19_P00315798	3.04e-05	2.05763	down
oebiotech_12697	0.0162654	2.00431	down
A_33_P3382830	0.00202199	3.84679	down
A_21_P0002747	0.00703309	2.5439	down
A_21_P0004150	0.0422894	2.11229	up
oebiotech_23859	0.00885057	2.14056	down
oebiotech_01648	0.0118153	2.25703	down
A_21_P0005412	0.00566216	2.16387	down
oebiotech_06740	3.27e-06	3.12033	down
A_33_P3232702	0.000132	3.47021	down
A_21_P0003815	0.00251524	2.0985	up
A_21_P0007243	0.000709	2.046	down
oebiotech_22832	0.00537943	2.00691	down
A_19_P00808473	3.83e-05	3.5323	down
A_21_P0007604	0.0110872	2.23245	down
oebiotech_03926	0.0386025	6.15317	up
oebiotech_28059	0.00564207	2.00928	up
oebiotech_25432	0.0337953	2.39643	down
A_21_P0007444	6e-05	2.76797	down
A_33_P3242109	0.000707	2.70531	down
oebiotech_18319	8.69e-05	3.44982	down
oebiotech_11438	0.00451947	2.94192	down
A_21_P0003262	0.00452995	2.27894	down
oebiotech_09961	0.000156	2.24251	down
oebiotech_21890	0.00626395	2.69123	up
oebiotech_02491	0.0116758	2.134	up
A_21_P0002262	0.002433	2.58385	down
oebiotech_15995	0.00248481	2.57519	down
A_21_P0007028	0.0049438	2.25606	down
oebiotech_15691	0.00257894	2.22722	up
oebiotech_12487	0.00619604	2.16296	down
A_21_P0006162	0.00134723	2.24001	down
oebiotech_01888	0.000383	2.51732	down
A_21_P0014926	0.00629432	2.23429	down
oebiotech_05038	0.021446	2.10961	down
oebiotech_23584	0.00272739	2.20184	down
oebiotech_15397	0.0169553	2.02556	down
oebiotech_05796	5.27e-06	2.31133	down
A_21_P0007105	0.000264	3.22592	down
A_21_P0001213	0.000359	3.40643	down
oebiotech_04953	0.00296135	2.29497	down
A_21_P0012849	0.000134	2.10557	down
oebiotech_00825	0.000314	2.25168	down
oebiotech_19724	0.042024	2.13932	down
A_21_P0014402	0.01474	2.21835	down
A_21_P0002596	0.00844228	2.16535	down
A_21_P0007276	0.000189	2.66111	down
oebiotech_01407	0.043424	2.16933	down
oebiotech_18889	0.000731	2.11201	down
oebiotech_09100	1.24e-05	2.18744	down
A_21_P0000714	0.00208899	2.02088	up
oebiotech_21154	0.00250792	2.17624	down
oebiotech_04304	0.026219	2.08956	down
A_21_P0002149	9.8e-05	3.61549	down
oebiotech_08481	0.0227006	2.08171	down
oebiotech_04141	0.000856	2.03318	down
oebiotech_16980	0.00479112	2.07485	down
A_21_P0002678	0.0123911	2.15418	down
oebiotech_00059	0.0157522	2.07408	down
oebiotech_26742	0.00527725	2.26466	down
oebiotech_16448	0.00630153	2.07205	up
oebiotech_09022	0.00357003	2.25717	down
oebiotech_09102	0.0203778	2.64313	down
oebiotech_16345	0.0135087	2.2617	down
oebiotech_17434	0.00910281	2.50117	up
oebiotech_28109	0.000927	2.1768	up
oebiotech_11804	0.000146	2.11265	down
A_21_P0011726	0.000415	2.50126	down
oebiotech_20751	0.0314024	3.05988	down
A_21_P0002153	0.0109441	2.33092	down
oebiotech_25259	0.00727075	2.14902	down
oebiotech_08281	0.00245848	3.16997	down
oebiotech_23309	0.000803	2.81061	down
A_21_P0014757	0.0160305	2.34026	up
oebiotech_01459	0.00135361	4.12043	down
oebiotech_28428	0.00480435	2.6118	down
A_19_P00319825	0.00025	2.05099	down
oebiotech_10518	0.0334879	2.13723	down
A_21_P0003638	0.00759962	2.01749	down
oebiotech_08092	0.00690188	3.13831	down
oebiotech_24568	0.00794238	2.24738	up
oebiotech_10764	0.000873	2.49698	down
oebiotech_02197	0.000234	2.28736	down
oebiotech_07575	0.00385871	2.35059	down
A_21_P0006934	0.0312592	3.5593	down
A_32_P214178	0.00720454	2.32352	down
A_21_P0005569	0.0213947	2.30079	down
oebiotech_17981	0.00877411	2.15235	down
oebiotech_10757	0.0122808	2.0569	down
oebiotech_01636	0.0120271	2.06975	up
A_32_P128209	0.00178206	2.46128	down
oebiotech_16017	0.00309667	2.06667	up
A_21_P0006855	0.000151	2.13666	down
oebiotech_24700	0.0020041	2.03845	up
oebiotech_01845	0.0148957	2.55816	down
A_21_P0009063	0.00125966	2.97961	down
A_21_P0010356	0.038696	2.33716	down
A_21_P0004590	0.000406	3.59802	down
oebiotech_22080	0.00117777	2.73091	down
A_21_P0006656	0.0127479	2.14021	down
A_21_P0010015	0.033594	2.14176	down
oebiotech_16583	0.000863	2.7785	down
oebiotech_00114	0.0381211	2.04482	down
A_21_P0008698	0.00146585	3.62284	down
oebiotech_22103	0.00383962	2.86648	up
A_21_P0005572	3.35e-05	2.0114	down
oebiotech_09746	0.00145336	2.28349	down
oebiotech_27981	0.000433	2.22609	down
oebiotech_05924	3.43e-06	2.34703	down
oebiotech_25151	0.0035213	2.10321	up
A_21_P0001872	0.00321249	2.19452	down
oebiotech_18444	0.000661	2.43979	down
oebiotech_20993	0.000539	2.56398	down
oebiotech_10660	5.67e-05	2.0491	down
A_21_P0012171	2.68e-06	2.20503	down
A_21_P0010416	0.0142371	2.11154	down
A_21_P0013776	0.0366203	2.08144	down
A_21_P0012531	0.0352296	3.50411	down
A_21_P0011268	0.000662	2.90683	down
oebiotech_20462	4.16e-05	2.23605	down
oebiotech_24272	0.00239199	3.7073	down
oebiotech_21606	0.00117518	2.5096	down
A_21_P0003973	8.94e-06	2.16288	down
oebiotech_10460	0.00200816	2.20142	up
oebiotech_04125	0.00017	2.19011	down
oebiotech_19025	4.31e-06	3.80777	down
A_21_P0014735	0.000696	2.87542	down
A_21_P0010118	0.0187267	2.38381	up
oebiotech_05090	0.00253853	2.8851	down
oebiotech_03701	2.38e-05	2.54565	down
A_21_P0005124	0.00752079	2.40855	down
A_21_P0008441	0.00702996	2.38801	up
A_21_P0006705	0.0130498	2.32752	down
oebiotech_21448	0.000874	2.43939	down
oebiotech_24058	0.0122096	2.0629	down
A_33_P3323413	0.00287431	2.74273	down
oebiotech_18362	0.0141182	2.02253	down
oebiotech_23126	0.00064	2.26452	down
oebiotech_13629	0.00593004	2.34057	up
A_21_P0004529	0.0010513	2.10488	down
oebiotech_14396	0.0227543	2.36266	down
oebiotech_11045	0.000714	2.08506	down
oebiotech_18418	0.0277298	2.19765	down
A_21_P0013128	0.00105186	2.23627	down
A_21_P0001759	1.37e-05	2.29098	down
oebiotech_02951	0.0192132	2.27589	down
oebiotech_06610	0.00544134	2.51827	down
A_21_P0004269	0.00136625	2.40237	down
oebiotech_26753	0.0100364	2.16972	down
A_21_P0005611	0.00140061	2.06014	down
A_33_P3400643	0.0150026	2.61641	down
A_21_P0004101	0.00108364	2.24307	down
oebiotech_19504	0.00302283	3.11355	down
A_21_P0009720	0.000214	2.83903	down
A_33_P3766913	0.00494143	2.34786	down
A_21_P0009672	0.00473404	2.21806	down
oebiotech_28222	0.00223396	2.30243	up
oebiotech_11055	0.0312002	2.25145	down
A_21_P0009360	5.41e-05	3.48109	down
A_21_P0004651	0.00105429	2.01526	down
A_21_P0005932	5.23e-05	2.55099	down
oebiotech_23860	0.00606476	2.77298	down
A_21_P0011242	0.0278069	2.70654	down
A_21_P0005735	0.00978756	2.01253	down
oebiotech_16679	0.00452048	2.09447	down
A_21_P0014843	0.0188324	2.23521	down
A_21_P0002759	0.00555912	2.17189	down
A_33_P3369829	0.00345323	2.04379	down
oebiotech_06820	0.0007	2.0838	down
A_21_P0014404	0.000785	2.02575	up
A_21_P0010300	0.00112284	3.79044	down
A_21_P0004342	0.00991692	2.24926	down
A_32_P15958	0.00942747	3.4371	down
A_21_P0008040	0.00839936	2.21224	down
oebiotech_16354	0.0123543	2.90732	down
oebiotech_08370	0.0025392	2.62061	down
A_21_P0010957	0.00996717	2.82692	down
oebiotech_24541	0.00945579	2.76436	down
A_21_P0009122	0.00579144	2.73797	down
A_21_P0004311	0.00925951	2.10002	down
A_24_P170439	0.0150464	2.92577	up
A_21_P0006731	9.07e-05	3.66758	down
oebiotech_27365	0.0213775	2.24419	down
oebiotech_07708	0.00359764	2.03429	up
oebiotech_21951	0.0204113	2.0581	down
oebiotech_24512	0.000181	2.42119	down
A_21_P0003448	0.00353604	2.13492	down
oebiotech_23975	0.048899	2.07365	down
oebiotech_20015	0.000187	2.12053	down
A_21_P0013603	0.00219678	3.01798	down
oebiotech_22657	0.000835	2.73179	down
oebiotech_06838	0.0215765	2.25569	down
oebiotech_03978	0.00435586	2.47699	down
oebiotech_18078	0.0146661	2.07045	down
A_21_P0008406	0.0147015	2.51529	down
A_21_P0005346	0.0219758	2.01049	down
A_21_P0009773	9.17e-05	2.74552	down
A_21_P0009870	0.00688376	2.11844	down
oebiotech_06159	0.0151791	2.24195	up
A_21_P0002817	0.0479931	2.14282	down
oebiotech_03213	0.000789	2.35319	down
oebiotech_25464	0.00216022	2.04273	up
A_21_P0002703	0.00201533	2.19584	down
oebiotech_08285	0.000114	2.58578	down
A_21_P0006253	0.00184279	2.02296	down
A_21_P0010351	0.00305291	2.07445	down
oebiotech_10914	0.00545953	2.13397	up
oebiotech_13619	0.000218	3.68966	down
oebiotech_12458	0.0106936	2.0767	down
oebiotech_06563	0.0038421	2.29162	down
oebiotech_08318	0.00259435	2.62846	down
A_33_P3257866	2.19e-05	2.46836	down
A_21_P0002288	0.0104024	2.08782	down
oebiotech_23949	0.0321744	2.33085	down
oebiotech_00728	0.00328956	2.05519	down
A_21_P0007524	0.038718	2.03147	down
oebiotech_04700	0.0272593	2.12393	down
A_21_P0009894	0.0142272	4.6494	down
oebiotech_03749	0.00239294	2.04997	down
oebiotech_19786	0.00592229	2.26977	up
oebiotech_12474	0.00396264	2.24039	down
oebiotech_03522	0.00132291	2.05057	down
A_21_P0003476	0.00219068	2.6393	down
oebiotech_21644	0.001552	2.02596	down
A_21_P0001448	0.00285694	3.62673	down
A_21_P0003834	0.0158711	3.00957	down
A_32_P196142	0.000379	2.23191	down
A_21_P0000273	0.0445688	5.02714	up
A_21_P0014844	0.0241916	2.68794	down
oebiotech_23492	0.0438137	2.26499	down
oebiotech_09080	0.0150988	2.14644	down
oebiotech_20740	0.0067518	2.44419	up
oebiotech_16322	0.000126	4.07417	down
A_21_P0004119	0.000124	2.12173	up
A_21_P0003279	0.0173738	2.40105	down
A_21_P0008765	0.0211432	2.63902	down
A_21_P0008058	0.00955159	2.33204	down
oebiotech_17644	4.39e-05	2.48886	down
A_21_P0004660	0.00100028	2.24772	down
oebiotech_04677	0.00041	3.338	down
A_21_P0001581	3.84e-05	3.9383	down
oebiotech_02573	0.00285659	2.43509	up
oebiotech_11048	0.0374023	2.00656	up
A_21_P0007285	0.00182521	2.19562	down
oebiotech_10353	0.0472507	2.12178	down
oebiotech_19308	0.00262186	2.14984	down
oebiotech_00790	0.000396	2.55142	down
A_21_P0007845	0.0461554	2.0398	up
A_21_P0007631	0.047181	2.05274	down
oebiotech_21976	0.000187	2.33456	up
A_21_P0014848	0.00565354	2.07477	down
A_33_P3266998	0.000882	2.02964	down
oebiotech_11134	0.00537671	2.25159	up
oebiotech_15836	0.00021	2.40481	down
oebiotech_27355	0.00869129	2.07603	up
oebiotech_11805	0.0040405	2.2501	down
oebiotech_00648	0.00686625	2.17331	down
A_21_P0002040	0.00055	2.00647	down
A_21_P0012536	0.0201522	2.07516	down
oebiotech_20503	0.000948	2.72189	down
oebiotech_23810	6.6e-05	2.09433	down
A_21_P0012853	0.000931	3.87427	down
oebiotech_15607	0.000518	3.10842	down
oebiotech_23913	0.00323157	2.01745	down
A_21_P0013394	0.0117749	2.18247	down
A_21_P0005067	0.00110497	2.05983	down
oebiotech_02630	0.0131244	2.88755	down
A_21_P0002857	0.0382011	2.09768	down
oebiotech_09143	1.86e-05	2.74771	down
oebiotech_13273	0.0452192	2.22304	up
A_21_P0004317	0.028039	2.23385	down
oebiotech_03985	0.0454487	2.31494	down
A_21_P0002439	0.00146163	2.13371	down
oebiotech_04059	0.00853681	2.03209	down
A_33_P3284448	0.00143852	2.03516	up
oebiotech_17072	0.015921	2.01873	down
A_21_P0008067	0.014342	2.49424	down
A_21_P0006949	0.00254211	2.42583	down
oebiotech_19827	0.0029162	3.42064	down
oebiotech_04882	0.00225863	2.4233	down
A_33_P3383169	0.0179267	4.07257	down
A_21_P0008654	0.0203579	2.27781	down
A_21_P0006060	0.000802	3.01952	down
oebiotech_13639	0.0013864	2.89082	down
oebiotech_24707	0.000108	2.94577	down
oebiotech_17421	0.00117087	3.00928	down
A_21_P0005989	0.0384644	2.04892	down
oebiotech_11204	0.00254934	2.6441	up
oebiotech_12953	0.00872711	2.03276	down
A_21_P0002844	0.000923	5.25494	down
A_21_P0007012	0.0277401	2.71765	down
A_21_P0008787	0.000859	2.14954	down
A_21_P0002887	0.00129947	2.57844	down
oebiotech_23537	0.0220523	3.61434	down
A_21_P0012552	0.00704923	2.31857	down
A_23_P328740	0.00363506	2.15461	down
oebiotech_24968	0.00749394	2.17488	down
oebiotech_03048	0.00997309	2.50951	down
A_21_P0010379	0.000193	2.30391	down
oebiotech_22166	0.0313574	2.01621	down
oebiotech_22985	0.00038	3.39902	down
oebiotech_02276	0.0202652	3.30485	down
A_21_P0012936	0.00022	2.52777	down
oebiotech_03381	0.00327374	2.91258	down
oebiotech_14314	0.000562	2.17349	down
A_21_P0008937	0.0210376	3.67193	down
A_21_P0014243	0.00199351	2.62215	down
oebiotech_23676	0.00391247	2.3294	up
A_32_P793319	9.46e-05	2.90331	down
oebiotech_20225	0.0159571	2.23919	down
oebiotech_01247	0.0134968	3.75936	up
oebiotech_00371	0.00683644	2.00443	down
A_21_P0012190	0.00284359	2.06413	down
oebiotech_13989	0.0175249	2.62825	down
A_21_P0013812	0.00176819	2.60613	down
oebiotech_09522	0.00523877	2.59053	down
oebiotech_21963	0.0203902	2.55717	up
A_33_P3801258	0.0191184	2.06626	down
oebiotech_21200	0.030225	2.02151	up
oebiotech_07669	0.0254866	2.04832	down
oebiotech_02797	0.0290658	2.07669	down
A_21_P0005865	0.038834	2.10285	down
oebiotech_07426	0.0122139	2.24236	down
oebiotech_13490	0.028779	2.172	down
oebiotech_16950	0.000583	2.14707	down
A_21_P0012513	0.0331529	2.1806	down
oebiotech_04794	0.0263722	2.43993	down
oebiotech_22437	8.19e-05	2.33201	down
A_21_P0012074	0.00647682	2.17151	down
oebiotech_27627	0.00385509	2.94541	down
A_21_P0008503	0.0142035	2.70662	down
oebiotech_06523	0.00917433	2.41677	down
oebiotech_02277	0.0317572	2.75378	down
A_21_P0004733	2.22e-05	2.23553	down
A_33_P3259865	0.00875696	2.4667	down
A_21_P0007659	0.00473097	2.6233	down
A_21_P0005096	0.00152221	2.91877	down
oebiotech_02198	0.000905	2.11044	down
oebiotech_22905	0.00329619	3.13781	down
oebiotech_12957	0.0126871	2.04868	down
oebiotech_09524	0.0170522	2.24713	down
oebiotech_06531	0.0088934	2.92574	up
oebiotech_00673	0.00442626	2.10439	down
oebiotech_09002	0.00125781	3.13997	down
oebiotech_16111	0.00388329	2.28431	down
A_21_P0001434	0.0211626	2.09986	down
A_21_P0006179	0.00101925	2.24158	down
oebiotech_07162	0.0336834	2.28	down
oebiotech_14125	0.0135657	2.30935	down
oebiotech_10125	0.0454739	2.00231	down
oebiotech_03977	0.00686815	2.02843	up
oebiotech_10586	0.0131788	2.14309	down
A_21_P0002536	0.0071115	2.87107	down
oebiotech_09691	0.00686578	2.27016	down
oebiotech_07277	0.00818525	2.4681	down
A_21_P0013033	0.00550246	2.76808	down
A_21_P0012227	0.00787915	2.85211	down
oebiotech_28280	0.00547078	2.19284	down
oebiotech_04724	0.00426058	2.27411	down
oebiotech_03780	0.00841483	2.07422	down
A_21_P0005746	0.000327	2.58895	down
A_33_P3408057	0.00321583	2.02317	up
A_21_P0008679	0.00145271	2.14383	down
oebiotech_26401	0.0057545	2.95258	down
oebiotech_24003	0.00361718	2.13289	down
oebiotech_06750	0.00299686	2.12999	down
oebiotech_12190	0.00789501	2.42511	up
oebiotech_17595	0.0179785	2.16501	down
oebiotech_03518	0.00268243	2.53725	down
oebiotech_16976	0.00722911	2.37746	down
oebiotech_17245	0.000682	2.25546	down
oebiotech_24971	0.000284	2.86001	down
oebiotech_20230	0.011065	2.09364	down
A_21_P0009887	0.0336984	2.13312	down
oebiotech_03741	0.0118332	2.48415	down
oebiotech_06378	0.00472244	2.53364	down
A_21_P0003002	9.55e-05	3.41016	down
A_21_P0007813	0.00164071	2.33052	down
A_21_P0005082	0.00163311	2.03926	up
oebiotech_04860	0.00293168	2.83795	down
oebiotech_17570	0.0126078	2.56654	down
A_21_P0003439	9.01e-05	2.42602	down
oebiotech_13081	0.00192473	2.39537	down
oebiotech_10304	0.00133401	3.77119	down
A_21_P0009172	0.0068816	2.18869	down
A_32_P358115	0.0108738	2.07212	down
A_21_P0001425	0.000628	2.509	down
oebiotech_10612	1.51e-06	4.07698	down
oebiotech_06695	0.0155326	2.35714	down
oebiotech_19183	7.99e-05	3.06296	down
A_21_P0004885	0.00451984	2.07251	down
A_21_P0008151	0.0117991	2.09398	down
oebiotech_24492	0.0270064	2.50084	down
A_21_P0003674	3.46e-05	2.4145	down
A_32_P489	0.00629349	2.34662	down
oebiotech_12842	0.000233	3.76131	down
A_33_P3398578	0.0142785	3.13117	down
oebiotech_00625	0.00418611	2.07589	down
oebiotech_27183	0.00036	2.64053	down
A_21_P0006099	0.00719101	2.56311	down
A_21_P0006210	0.000512	2.45983	down
oebiotech_25019	0.000166	3.45239	down
oebiotech_24516	0.000926	2.56176	down
oebiotech_05833	7.94e-06	2.39624	down
oebiotech_02534	0.0460978	3.35677	down
A_21_P0007331	0.0240477	2.37383	down
oebiotech_09353	0.000489	2.92738	down
oebiotech_17863	0.0102517	2.29694	down
A_21_P0011548	0.000602	2.57853	down
A_21_P0003868	0.0010638	2.67598	up
oebiotech_06226	0.0043672	2.55559	down
oebiotech_19704	0.0258661	2.40223	up
A_21_P0009190	0.0237346	2.09617	down
A_21_P0001602	0.00424301	2.03327	down
oebiotech_17254	0.0156512	3.25088	up
A_21_P0006034	0.00633739	3.30839	down
oebiotech_04056	0.0213589	2.92884	down
A_23_P424689	0.000692	2.83774	down
oebiotech_22389	0.0215777	2.14429	down
oebiotech_18351	0.00614691	2.24728	down
A_33_P3353471	0.0114027	2.00883	down
oebiotech_25967	0.00568466	2.81138	down
oebiotech_25368	0.0243988	2.48909	down
oebiotech_25921	0.000102	2.81495	down
oebiotech_03368	0.000889	3.03289	down
oebiotech_08457	0.00147896	2.44321	down
oebiotech_01422	0.00341083	2.05007	down
oebiotech_00073	0.0116802	2.0807	down
A_21_P0006116	0.0286209	2.18403	down
A_19_P00321097	0.0155982	2.04167	down
A_21_P0011110	0.000455	2.64662	down
A_21_P0008282	3.95e-05	2.65741	down
oebiotech_09463	0.0160152	2.36983	down
oebiotech_13861	0.00474432	2.07763	down
oebiotech_02128	0.020273	2.07453	down
A_21_P0007678	0.0321405	2.19444	down
A_21_P0006151	0.000106	2.12339	down
oebiotech_08473	0.00284282	2.07492	down
A_21_P0002178	0.023481	2.76059	down
A_21_P0009973	0.0024657	2.03075	down
oebiotech_05809	0.000414	2.06189	down
oebiotech_16993	0.00846046	2.691	up
oebiotech_08890	0.00638338	2.30588	down
A_21_P0012470	0.0159239	2.02927	down
A_19_P00321194	0.00574729	2.24655	down
A_21_P0000628	0.040936	2.14889	down
oebiotech_15270	0.0388023	2.41492	up
A_21_P0003953	0.0033236	3.11836	down
oebiotech_19595	0.00208315	2.15638	down
oebiotech_07177	0.029305	2.03383	down
oebiotech_02910	0.011108	2.52677	down
oebiotech_15080	0.0125864	2.20014	down
A_21_P0014586	0.00322176	2.96381	up
A_21_P0011191	2.56e-05	2.968	down
A_21_P0005439	0.0049061	2.43098	down
oebiotech_17498	0.00348234	2.18317	down
A_21_P0012068	0.00420779	2.22765	down
A_21_P0003517	8.48e-05	2.53775	down
A_21_P0007725	0.00697354	2.1128	down
A_21_P0003073	0.00182786	2.36203	down
oebiotech_23773	0.0393505	2.44921	down
oebiotech_10832	0.0251999	2.35726	down
A_21_P0002763	0.000844	2.02201	down
oebiotech_19322	0.00476309	4.30488	down
A_21_P0004466	0.0320194	2.83676	down
oebiotech_28169	0.00118428	2.5736	down
oebiotech_25106	0.0144547	2.09881	down
A_21_P0003683	0.00127347	2.31737	down
A_21_P0010030	9.52e-05	5.37625	down
A_33_P3701149	0.00780931	2.27847	down
oebiotech_24055	0.000371	2.11087	down
oebiotech_08693	0.00259217	3.02805	down
oebiotech_17728	0.0149911	2.29094	down
oebiotech_09643	0.000194	2.19299	down
A_21_P0008831	0.000958	2.03104	down
oebiotech_05234	1.94e-05	2.13337	down
oebiotech_25315	0.00245185	2.37029	down
A_21_P0003832	0.000363	2.63573	down
A_21_P0003899	0.000396	2.57041	down
oebiotech_11237	0.00167674	3.16036	down
oebiotech_18500	0.000698	2.0049	down
oebiotech_20253	0.000964	2.55582	down
oebiotech_17270	0.014827	2.30325	down
A_21_P0001844	0.00350433	2.03189	down
oebiotech_24714	0.000985	2.38714	down
oebiotech_01791	0.000376	2.27947	down
oebiotech_26945	0.000103	3.51355	down
A_21_P0009788	0.000522	2.09558	down
oebiotech_23839	0.000157	2.18477	down
oebiotech_11834	0.00961447	2.27138	down
A_21_P0011952	0.0334026	3.34115	up
oebiotech_16309	0.0122721	2.56738	down
A_21_P0002384	0.00413908	2.48243	down
A_21_P0009837	0.000435	2.15907	down
A_33_P3380361	0.00382867	2.74501	down
A_21_P0013694	0.00230201	2.09962	down
oebiotech_14565	0.0337895	2.92565	down
A_21_P0014555	0.0367018	2.07407	down
oebiotech_01296	0.00366841	2.08597	down
A_24_P288836	0.00183393	2.45296	up
A_21_P0014195	0.000205	2.55514	up
oebiotech_01343	0.00241712	2.05185	down
oebiotech_09099	0.0136077	2.23986	up
oebiotech_23866	6.94e-05	2.35665	down
A_21_P0004267	8.28e-05	3.2921	down
A_33_P3376661	0.00743265	2.56779	down
A_21_P0009963	0.0250004	2.3695	down
oebiotech_06871	0.00504971	2.29565	up
oebiotech_04347	0.00796602	3.00515	up
A_21_P0004452	0.000126	2.70907	down
oebiotech_19616	0.00260629	2.50353	down
oebiotech_01954	0.0147959	2.14039	down
A_21_P0011553	0.00362072	2.1824	down
oebiotech_05763	0.0018577	2.22274	down
oebiotech_16028	0.000133	2.23232	down
oebiotech_04231	0.00510726	2.18926	down
oebiotech_11530	0.0049724	2.09911	down
A_21_P0003028	0.00148399	2.86066	down
oebiotech_04579	0.00312932	2.45881	down
A_21_P0008788	0.000251	2.45402	down
A_21_P0007280	0.00967278	2.06694	down
A_19_P00316126	0.0057904	2.26284	down
oebiotech_08669	0.000808	2.13357	down
oebiotech_13920	0.00909245	2.04668	up
A_21_P0009163	7.67e-06	2.81687	down
A_21_P0011586	0.00101791	2.31392	down
A_21_P0005297	0.0376081	3.0257	down
A_21_P0009958	0.00464715	2.57319	down
oebiotech_01569	0.00466536	2.36187	down
A_21_P0002137	0.00161971	2.53199	down
A_21_P0005103	0.00120979	2.43817	down
oebiotech_18245	0.00702347	2.87936	down
oebiotech_02985	0.00298595	2.59151	down
A_21_P0012802	0.00097	2.31494	down
A_21_P0010467	0.00364664	2.01819	down
A_21_P0004460	0.0118225	2.34978	down
A_21_P0001763	0.000435	3.54293	down
oebiotech_20494	0.00717406	2.15191	down
oebiotech_08958	0.00762247	2.29859	down
A_21_P0004775	0.0125308	2.91319	down
A_21_P0013620	0.000284	2.08293	down
oebiotech_10562	0.014535	2.47919	down
A_21_P0004443	0.00938393	3.71674	down
A_21_P0007570	0.00181523	2.15291	down
A_21_P0007618	0.000271	3.23802	down
oebiotech_24014	0.00178035	2.34358	down
A_21_P0001859	0.00183954	2.91267	down
A_21_P0006311	0.000452	2.0247	down
oebiotech_07151	0.000163	2.22554	down
A_21_P0006301	0.000686	2.12021	down
A_21_P0009768	0.0101065	2.09352	down
oebiotech_20510	0.00258386	2.19742	down
A_21_P0013529	0.00361146	3.12385	down
A_33_P3227896	4.98e-05	3.2614	down
oebiotech_09628	0.000536	2.3824	down
oebiotech_04859	0.00486168	2.32163	down
A_21_P0005547	0.0135036	2.38526	down
oebiotech_25743	0.0277024	2.0673	down
A_21_P0010408	0.00161623	2.49491	down
A_21_P0011440	0.00177308	2.15891	down
oebiotech_14941	0.00320884	3.06066	down
oebiotech_05051	0.00707318	2.40953	down
oebiotech_16200	0.000368	2.41091	down
oebiotech_09070	0.00818707	2.04809	down
oebiotech_02471	0.00995495	2.3564	up
A_21_P0012836	0.00039	2.01043	down
A_21_P0004716	0.0022156	2.07487	down
oebiotech_04513	0.000214	2.58796	down
oebiotech_26757	0.0156008	2.00544	up
oebiotech_14489	0.0425912	2.12757	up
A_21_P0010127	0.000104	2.34826	down
oebiotech_15664	8.28e-06	2.1407	down
A_21_P0008450	0.0114554	2.06454	down
oebiotech_10145	0.000135	2.0859	down
A_21_P0002693	0.000143	2.00742	down
oebiotech_01032	0.00207677	2.53775	down
oebiotech_16506	3.78e-07	2.80427	down
A_21_P0002243	0.0023929	2.11068	down
A_21_P0000932	0.00151786	2.06453	down
oebiotech_07559	0.000186	2.18568	down
oebiotech_00533	9.11e-05	2.62772	down
oebiotech_09555	0.00284776	2.0662	down
A_21_P0005536	0.000763	3.80942	down
A_23_P370733	3.19e-05	2.55104	down
A_21_P0013335	0.00781929	2.48941	down
oebiotech_06557	0.00168119	2.12062	down
oebiotech_22482	0.000164	4.08117	down
oebiotech_20087	8.64e-05	2.13362	down
oebiotech_20541	4.03e-05	2.14336	down
oebiotech_00837	0.0001	2.06696	down
oebiotech_01014	0.000166	2.39727	down
A_21_P0006809	0.000209	2.14584	down
A_21_P0000856	0.00207928	2.06855	up
oebiotech_25935	0.0169596	2.45925	down
oebiotech_17539	0.000114	2.54541	down
A_21_P0006244	0.0021301	2.04162	down
oebiotech_14320	0.0234023	2.51763	down
A_21_P0007301	0.000216	2.11052	down
A_21_P0013667	0.000969	2.7415	down
oebiotech_04322	0.000159	2.17518	down
oebiotech_25121	0.00161294	2.02211	down
A_21_P0011006	0.00130357	2.09548	down
oebiotech_23763	0.00131575	2.75728	down
A_21_P0000773	0.00619738	2.58715	down
A_21_P0012920	0.00033	2.10544	down
A_21_P0009759	0.0129892	2.60365	down
oebiotech_00278	0.000807	2.039	down
A_21_P0014572	1.69e-05	2.175	down
A_21_P0013732	0.00587682	2.36196	down
oebiotech_10395	0.00324611	2.06733	down
oebiotech_02922	0.00245807	2.71911	down
A_21_P0005590	0.0092684	2.11738	down
oebiotech_15887	0.00931307	2.37084	down
oebiotech_10993	3.01e-05	2.40456	down
oebiotech_03423	0.0124187	2.32344	down
oebiotech_22561	0.000554	3.01409	up
A_21_P0002031	7.85e-05	2.72502	down
A_21_P0001893	2.77e-05	2.42182	down
A_21_P0014068	0.00242278	2.14416	down
oebiotech_16922	4.24e-05	2.98734	down
oebiotech_14571	2.68e-05	2.02372	down
oebiotech_13762	0.00670513	2.16758	up
A_21_P0013120	0.0348387	2.65296	down
oebiotech_23645	2.59e-05	2.33301	down
oebiotech_13717	6.64e-05	2.06056	down
A_21_P0012427	0.000725	2.14787	down
A_21_P0010076	0.000693	2.7238	down
A_21_P0012820	0.00347531	2.03491	down
A_21_P0007355	0.000974	2.14787	down
A_19_P00320434	0.00195161	2.41022	down
A_21_P0004016	0.000103	4.14222	down
oebiotech_24007	0.0322606	2.2152	down
A_21_P0007083	0.00323339	2.75484	down
A_21_P0007455	7.48e-05	2.02496	down
oebiotech_03950	0.000933	3.27578	down
oebiotech_01516	0.00239737	2.6095	down
oebiotech_04595	0.000543	2.54347	down
oebiotech_20355	0.0388747	2.14737	up
A_21_P0004411	0.000328	2.00921	down
A_21_P0007553	0.000226	2.0774	down
oebiotech_06868	0.00063	2.22335	down
A_24_P280983	9.92e-05	3.1103	down
oebiotech_22788	0.000293	2.43358	down
oebiotech_04384	0.0130965	2.00547	down
oebiotech_04602	0.00180938	2.09342	down
oebiotech_11813	0.0024349	2.43232	down
oebiotech_17685	0.00113765	2.05653	down
oebiotech_08908	0.00555924	2.04428	down
oebiotech_27603	0.00766177	2.37167	down
A_21_P0007580	0.0213875	2.85615	down
oebiotech_25202	2.37e-05	3.18182	down
oebiotech_13661	0.00316005	4.55359	down
A_33_P3302000	0.0235475	2.49604	down
A_21_P0003651	0.0234772	2.64207	down
oebiotech_13132	0.00037	2.1183	down
oebiotech_00606	0.000341	2.38937	down
oebiotech_03860	0.000319	2.15287	down
A_21_P0009871	0.00048	2.88789	down
A_21_P0002314	0.000102	2.35065	down
A_21_P0001255	0.000174	2.09152	down
A_21_P0011647	0.00741885	2.36456	down
A_21_P0008313	0.00542959	2.04086	down
A_21_P0010779	0.00614793	2.07235	down
oebiotech_06172	0.025186	2.27724	down
oebiotech_00002	0.000402	2.45183	down
A_21_P0001868	0.000834	3.0133	down
A_21_P0009283	0.0393413	2.06012	down
oebiotech_00283	0.00171369	2.11485	down
A_21_P0008007	0.0434259	2.05196	down
A_21_P0005022	1.4e-05	2.04143	down
A_21_P0001906	0.000448	3.14782	down
A_21_P0012761	0.0229338	3.15776	down
A_21_P0001659	0.00201751	2.01346	down
oebiotech_08649	0.00518615	2.00339	down
A_21_P0007417	1.9e-05	2.14301	down
oebiotech_10329	0.0011945	2.37166	down
A_19_P00321478	0.0140223	3.55332	down
oebiotech_09358	0.0310109	2.04104	down
A_21_P0009937	0.0264776	2.16451	down
oebiotech_07874	3.9e-05	3.44187	down
oebiotech_16879	0.0013604	2.22124	down
A_21_P0014267	0.00456958	2.17889	down
A_21_P0002478	0.0044979	2.45476	down
oebiotech_09873	0.000597	2.86772	down
oebiotech_16156	0.00712988	2.26418	up
A_21_P0006443	0.000546	3.14528	down
oebiotech_05367	0.00177958	2.0516	down
A_33_P3652730	0.0104021	2.73235	down
oebiotech_13385	0.00168469	2.02941	down
oebiotech_10274	0.00755148	2.31437	down
oebiotech_08492	0.00173006	2.0514	down
oebiotech_28434	0.00100881	2.28138	down
A_21_P0012982	0.000749	2.0385	down
oebiotech_03097	0.00956754	2.70565	down
A_19_P00320536	1.82e-05	2.07219	down
A_21_P0005778	0.000216	2.12076	down
oebiotech_18157	0.000956	2.13411	down
A_21_P0009005	0.000962	2.58138	down
A_21_P0006743	0.00711042	2.31699	down
oebiotech_03203	0.00252806	2.09766	down
A_21_P0007438	0.00343853	2.21775	down
A_21_P0004806	0.00659146	2.52866	down
A_21_P0007183	0.00199992	3.02516	down
A_21_P0009432	0.00273167	2.23135	down
A_21_P0005779	0.0158874	2.2104	down
oebiotech_14065	0.00139182	2.09281	down
oebiotech_22006	0.0103911	2.07529	down
oebiotech_28365	0.000156	2.1442	down
A_21_P0010487	0.0237528	2.78093	down
A_21_P0009700	0.00291638	2.99615	down
A_21_P0008638	0.00558966	2.18212	down
oebiotech_05203	0.0174214	2.34488	up
A_21_P0005265	0.00105363	2.16681	down
oebiotech_04467	8.5e-06	2.37578	down
oebiotech_26023	0.000114	2.33983	down
oebiotech_13727	1.52e-05	3.22189	down
oebiotech_05566	0.00121803	3.49073	down
oebiotech_04024	0.00238685	2.23968	down
oebiotech_20007	6.28e-05	2.99668	down
oebiotech_14942	0.00208585	2.35884	down
oebiotech_22361	0.00017	2.10373	down
oebiotech_19607	0.035539	2.31766	down
oebiotech_24740	0.000289	2.2099	down
oebiotech_02146	0.000814	2.08404	down
oebiotech_03011	0.000459	2.48468	down
oebiotech_12471	0.0123408	2.06124	down
oebiotech_09981	7.09e-05	3.2168	down
A_21_P0004888	1.84e-05	2.5376	down
oebiotech_05164	0.00112088	2.92877	down
A_21_P0000825	0.0305054	2.19724	down
oebiotech_23094	0.0127912	2.52735	down
A_32_P61480	0.0030683	2.5653	down
A_21_P0001318	0.0419428	2.05096	down
oebiotech_22642	7.52e-06	3.07422	down
A_21_P0001782	5.05e-06	2.00968	down
oebiotech_17631	0.000352	2.58949	down
oebiotech_04896	0.000103	2.03558	down
oebiotech_12258	0.000131	2.03082	down
A_21_P0006993	0.00287608	2.25614	down
oebiotech_09161	3.83e-05	2.2881	down
A_19_P00321000	0.000712	2.05679	down
A_19_P00802814	0.0123136	2.31829	down
oebiotech_13719	0.00348342	2.41214	down
oebiotech_10060	6.94e-05	3.33433	down
oebiotech_07899	0.00372569	2.65153	down
oebiotech_02871	0.00119488	2.8421	down
oebiotech_05126	0.0333666	2.07986	up
oebiotech_07394	5.91e-05	2.44544	down
A_21_P0006344	0.0161048	2.16527	up
oebiotech_25490	0.0172764	2.52246	down
A_21_P0005306	0.000411	2.22627	down
oebiotech_24019	0.000481	2.2729	down
oebiotech_12859	0.000213	2.5921	up
oebiotech_03323	0.00248411	2.06117	down
A_21_P0000995	0.00104349	3.21557	down
oebiotech_18407	0.00148682	2.59524	down
oebiotech_19258	9.88e-06	2.50088	down
A_21_P0001247	0.00301082	2.54691	down
A_33_P3323979	0.000136	2.15859	down
A_21_P0003977	3e-05	2.53895	down
oebiotech_11791	0.00725602	2.20261	up
oebiotech_01866	8.35e-06	2.17941	down
oebiotech_18002	0.000697	2.2913	down
oebiotech_20716	0.0301304	2.4541	down
oebiotech_09229	0.00419638	2.10998	up
A_21_P0004288	0.00217885	2.31953	down
A_21_P0012681	0.000651	2.02137	down
oebiotech_06949	0.000356	2.84992	down
oebiotech_23958	0.000137	2.47172	down
oebiotech_06357	0.00693912	2.12046	up
A_21_P0012328	0.00416966	2.35489	up
oebiotech_23221	0.0486349	2.15377	down
oebiotech_10102	0.00688636	2.46023	down
oebiotech_25099	0.0367206	2.49137	down
oebiotech_18314	3.2e-05	2.75754	down
A_21_P0012932	0.0142308	2.64419	down
A_21_P0002722	3.52e-06	2.08543	down
A_21_P0004458	0.00174682	2.53605	down
oebiotech_24841	0.0136468	2.14901	down
oebiotech_12508	0.00849849	2.18398	down
A_21_P0002982	0.000477	2.04235	down
oebiotech_23715	0.0018077	2.30196	down
oebiotech_00064	0.0150005	2.64746	down
oebiotech_20715	0.000783	2.36416	down
oebiotech_17956	0.00592812	2.1564	down
oebiotech_11864	0.0257774	2.91694	up
oebiotech_03643	0.00153551	3.78349	down
oebiotech_10609	0.00247394	3.49171	down
A_21_P0011489	8.15e-05	2.0086	down
A_21_P0014406	0.00165827	3.11608	down
A_21_P0007442	3.04e-05	2.13157	down
A_21_P0010053	0.0452949	2.23882	down
oebiotech_04713	0.0114697	2.17425	down
oebiotech_23666	0.000226	2.48852	down
A_21_P0002151	2.78e-05	3.29024	down
oebiotech_26296	0.0102413	2.20412	down
oebiotech_10199	0.00751042	2.77489	down
oebiotech_04784	0.00678898	2.22395	down
oebiotech_20290	0.000152	2.88366	down
A_21_P0011490	2.24e-05	2.13754	down
oebiotech_09418	4.1e-06	2.0962	down
oebiotech_20171	6.13e-06	2.84433	down
oebiotech_10314	4.82e-06	2.57863	down
oebiotech_10380	0.0126539	2.39118	up
oebiotech_28076	1.05e-05	2.14854	down
A_21_P0014653	0.00337889	2.0718	down
A_21_P0014585	0.000131	2.78835	down
A_21_P0014562	0.0212817	2.13118	up
oebiotech_02225	0.00441235	2.06558	up
oebiotech_00749	0.00670794	2.06987	up
oebiotech_09608	0.000447	2.00921	down
oebiotech_00991	0.000216	2.23719	down
A_33_P3872115	0.00174899	2.17683	down
oebiotech_24898	0.0164567	2.21797	down
A_21_P0009623	5.22e-06	2.15529	down
A_21_P0007059	0.0384975	2.68495	down
oebiotech_09779	0.00287341	3.46867	down
oebiotech_01360	0.00989374	2.33009	down
oebiotech_13325	0.00356203	2.2348	down
A_21_P0012435	0.000491	3.05389	down
A_21_P0011520	0.00268164	2.28714	down
oebiotech_13350	0.0466939	2.00943	up
oebiotech_08528	0.0465575	2.17304	down
oebiotech_03158	0.00129687	2.422	down
oebiotech_18084	4.99e-05	2.27565	down
oebiotech_05817	3.95e-05	2.20191	down
A_21_P0001223	0.000953	2.31291	down
A_21_P0004675	0.00682298	2.0459	down
A_21_P0008328	0.025245	2.12562	down
A_19_P00811440	0.00708058	2.65328	down
oebiotech_12776	0.00415713	2.17722	up
oebiotech_02924	4.62e-06	2.6866	down
oebiotech_06050	0.000717	2.11829	down
A_21_P0013469	6.02e-06	2.66991	down
A_21_P0004006	0.00462551	2.4003	down
oebiotech_16626	5.49e-05	3.02062	down
A_33_P3379106	0.00614542	3.8784	down
A_21_P0001182	0.0153548	2.28397	down
oebiotech_23863	0.00585805	2.16734	down
oebiotech_20727	0.0132478	2.01301	down
oebiotech_08564	0.00943391	2.25278	down
A_21_P0012016	6.13e-05	2.59329	down
oebiotech_03102	0.00338406	2.53543	down
oebiotech_00144	0.00120653	4.93396	down
A_21_P0002511	0.00506493	2.55957	up
oebiotech_06410	0.000517	2.05284	down
oebiotech_08095	0.0376794	2.10669	up
A_21_P0003541	0.000134	2.5501	down
oebiotech_09799	0.000441	2.73676	down
oebiotech_14864	2.49e-05	2.03165	down
A_33_P3335571	0.000848	2.05485	down
oebiotech_14910	0.0110678	2.21534	down
A_21_P0006421	7.39e-05	2.13798	down
oebiotech_10969	0.000173	2.54547	down
oebiotech_10536	0.000287	2.05583	down
oebiotech_08082	0.000821	3.12569	down
oebiotech_08519	5.05e-06	2.87254	down
A_21_P0000622	4.62e-05	2.02576	up
oebiotech_04201	0.00289293	2.11241	down
oebiotech_06645	0.000804	2.02709	down
A_21_P0007774	0.003337	2.11059	down
oebiotech_24996	0.00638962	2.93599	down
oebiotech_23468	0.0158185	2.72077	down
A_21_P0013876	0.0143343	2.09119	up
A_21_P0001357	6.63e-05	3.07136	down
A_21_P0008091	0.00266788	2.39971	down
oebiotech_17859	0.00170476	2.01903	down
A_21_P0007490	0.000789	2.9955	down
oebiotech_08374	0.000519	2.24019	down
oebiotech_23837	0.000123	3.11515	down
oebiotech_15469	0.0122596	2.01016	down
oebiotech_12721	0.000342	2.46993	down
oebiotech_25203	0.00275972	2.19026	down
oebiotech_23680	1.03e-05	2.90931	down
oebiotech_27215	0.000101	2.00095	down
A_21_P0000943	0.0182591	2.13068	down
A_21_P0007038	0.0350473	2.11212	down
oebiotech_21725	0.0349155	2.39587	down
oebiotech_00346	8.84e-06	2.22995	down
oebiotech_10223	0.00191062	2.37344	down
oebiotech_01287	0.000171	2.07912	down
oebiotech_05323	0.000359	2.25219	down

## Sheet: MG1-4 VS N1-4 differnce mRNAs
ProbeName	p	FC (abs)	Regulation	GENE_SYMBOL
A_33_P3311791	0.0311344	2.11913	down	ZNF749
A_23_P28120	0.0448825	2.68064	down	SIX2
A_23_P109547	0.0282295	2.27019	down	SMCR7L
A_23_P110299	0.00451322	2.23879	down	TACR3
A_33_P3352038	0.00639616	2.05573	down	MUC12
A_23_P106682	0.00372684	2.35502	down	EMP2
A_23_P103310	0.000485	2.54297	down	S100A7
A_23_P142849	0.0170592	2.01464	down	RND3
A_33_P3268144	0.00587224	3.22282	down	ZNF614
A_23_P145669	5.53e-06	3.37572	down	EPO
A_23_P40217	0.0199265	2.5252	down	DOK5
A_33_P3231493	0.00620491	2.01694	down
A_23_P69863	0.0304512	2.16863	down	PCDHB5
A_23_P167367	0.00986944	2.14292	down	PITX2
A_23_P322008	0.0288768	2.06344	down	TRHR
A_24_P697685	0.0205601	3.60227	down	ESYT3
A_23_P93881	0.0466224	2.06991	down	SYPL1
A_33_P3301346	0.0114503	2.47781	down	RBM44
A_32_P210872	0.0442151	2.72327	down	HEPN1
A_23_P70733	0.0266524	2.55982	down	TAAR2
A_32_P87649	0.00363089	2.35992	down	TMCO2
A_24_P106542	0.00277371	2.2118	down	RSPO3
A_23_P53345	0.00833276	3.14484	down	ARNTL2
A_23_P319423	0.0384093	2.4427	down	KCNK5
A_23_P110462	0.000238	2.39131	down	PCDHB1
A_23_P133902	0.00596366	3.08753	down	PSORS1C1
A_23_P110624	0.00449653	2.7439	down	CTNND2
A_23_P141665	0.0182912	2.67577	down	OR1A1
A_23_P303101	0.00479467	3.07377	down	PCDHGC4
A_24_P88801	0.0134484	3.47957	down	NPHP1
A_33_P3292387	0.000237	2.58576	down	LRRIQ3
A_23_P120588	3.08e-05	2.64056	down	CST11
A_33_P3567961	0.000562	2.14007	down
A_32_P65706	0.0169034	5.36534	down
A_23_P160800	0.00351305	2.08974	down	NR0B2
A_33_P3794109	0.0127056	2.71749	down	LOC253805
A_33_P3244640	0.00133833	2.54408	down	GRK5
A_33_P3244784	0.00314689	2.42535	down
A_33_P3348156	0.00037	2.36702	down	PTCH2
A_33_P3462155	0.00782038	2.0211	down	LOC401188
A_23_P75820	0.0443592	2.9946	down	SLC22A24
A_33_P3260974	0.00178557	2.41877	down
A_32_P468341	0.00350266	2.70013	down	C1orf127
A_33_P3378056	0.0194736	2.95906	down	TFAP2A
A_33_P3297562	0.0079702	3.01572	down	IRX2
A_23_P337899	0.0118184	2.02258	down	40978
A_23_P4808	0.0265478	3.27797	down	PTGER1
A_33_P3288871	0.000624	2.42586	down	SLC38A1
A_33_P3376249	0.00722553	2.97668	down	S100A2
A_33_P3337617	0.0072619	3.15181	down
A_23_P110957	0.00041	3.11531	down	FOXF2
A_33_P3240273	0.000431	2.94997	down
A_33_P3409620	0.0153254	2.18699	down	LOC100131860
A_32_P58425	0.00191829	2.13348	down	PHF13
A_33_P3269423	0.0324867	2.23997	down	C13orf35
A_32_P232411	0.04008	4.139	down	PTCHD2
A_24_P923945	0.0126257	4.92548	down	UBR4
A_33_P3285629	0.0217974	2.04737	down	DNAI2
A_23_P144911	0.00360687	3.64511	down	EGFLAM
A_23_P109964	0.000205	2.58003	down	CCDC54
A_33_P3718679	0.0217527	3.02142	down	LOC283731
A_23_P210807	0.0208813	2.20232	down	CSTL1
A_23_P77545	0.00281662	2.76803	down	SSTR5
A_23_P367420	0.000763	3.10475	down	ADAM21
A_24_P207995	0.0463598	2.31584	down	L1CAM
A_23_P74981	0.000935	3.03961	down	ZNF670
A_24_P626932	0.0102128	3.37393	down	MUC3
A_33_P3326275	0.00454779	2.03622	down	LOC100653325
A_24_P414269	0.0411678	3.40182	down	ALG3
A_23_P118571	0.000562	2.07297	down	SOST
A_21_P0012337	0.018436	2.29663	down	IGSF3
A_23_P615	0.0332772	3.22058	down	INSRR
A_32_P118372	0.0309479	3.27292	down	INTU
A_23_P405295	0.017919	2.06105	down	LCE3C
A_23_P113393	0.000168	2.7512	down	APLN
A_33_P3296831	0.0125251	2.03461	down	TP73
A_33_P3280120	0.00303951	4.6731	down	CACNA1B
A_23_P380928	0.0110559	2.06275	down	ARPC4-TTLL3
A_24_P52887	0.0332671	2.86911	down	ENDOU
A_33_P3369178	0.0294699	3.61061	down	PRG4
A_33_P3318490	0.014365	3.12405	down	PDZRN3
A_23_P32175	0.0408692	6.09875	down	LHX6
A_33_P3519424	0.0251191	4.78924	down	LOC386597
A_33_P3230374	0.0438909	2.15606	down	OR52I2
A_33_P3246108	0.0121973	2.02634	down	APOLD1
A_23_P127662	0.0257	2.32212	down	OR8D1
A_33_P3290617	0.0282007	3.47886	down
A_33_P3417920	0.0191654	4.05769	down	AKAP4
A_33_P3222867	0.00859518	2.10337	down	THBS3
A_23_P212608	0.0327059	3.43963	down	CLSTN2
A_23_P104865	0.0199255	3.63012	down
A_33_P3417650	0.0041796	4.31733	down	KLK10
A_33_P3289870	0.0181033	2.17211	down
A_33_P3370959	0.0299641	2.04641	down	BTN1A1
A_32_P86739	0.038132	2.58573	down	C10orf114
A_33_P3364921	0.00362713	4.27458	down
A_23_P55400	0.0474493	2.46821	down	KRT36
A_23_P218626	0.0210284	2.8149	down	NEU4
A_33_P3272663	0.00733546	2.33758	down
A_33_P3318971	0.0411261	2.93198	down	METTL20
A_32_P8925	0.00785239	2.63598	down	C1orf100
A_23_P149427	0.0424958	2.91438	down	CAPN9
A_33_P3313215	0.0377144	4.0276	down	LRIT2
A_23_P3956	0.0448411	2.04497	down	C1QTNF1
A_33_P3277318	0.0208408	2.15776	down
A_24_P49427	0.013094	2.131	down	KIAA1486
A_23_P50508	0.00505079	2.35974	down	PLA2G4C
A_23_P92730	0.0401965	2.59956	down	HSPB3
A_23_P131330	0.0411149	2.04579	down	LRRTM1
A_33_P3311046	0.00271438	3.01617	down	OR2M7
A_23_P45185	0.0101006	4.42838	down	FIGF
A_23_P130281	0.0235391	3.79143	down	OR1A2
A_23_P95536	0.00572244	2.48853	down	ADAM29
A_33_P3307495	0.0109442	2.09735	down	STRA6
A_21_P0004718	0.0390843	2.11618	down	NQO2
A_32_P461386	0.0169509	2.90944	down	LOC100131840
A_33_P3346966	0.0108632	2.6221	down	SPAG16
A_33_P3217933	0.0044184	4.11551	down
A_33_P3321293	0.00381964	2.20558	down	IQGAP3
A_23_P331049	0.0443658	3.7656	down	DPYSL4
A_23_P150979	0.0443309	2.62245	down	MUCL1
A_33_P3313476	0.0146746	2.27931	down	ZAR1L
A_23_P58770	0.00121963	2.0089	down	HAND1
A_32_P135348	0.0195595	3.55965	down	TANC1
A_33_P3324786	0.000351	2.03758	down	TCFL5
A_33_P3309201	0.00984835	2.07079	down
A_33_P3249349	0.030747	2.26343	down	PRAME
A_33_P3365077	0.0462179	2.50315	down	OR2G2
A_33_P3422301	0.000799	2.33016	down	PCDHGC4
A_33_P3215392	0.00217109	2.48086	down	EXOC3L2
A_23_P145485	0.00396229	3.34812	down	ULBP2
A_23_P319783	0.0205998	2.67601	down	SPAG17
A_33_P3821350	0.0160348	2.03661	down	PRO2012
A_23_P47709	0.00993312	2.0844	down	FOLR2
A_24_P191326	0.0425276	2.76158	down	MYL1
A_33_P3220615	0.00996395	2.0832	down	LIN28B
A_33_P3295415	0.0139393	2.04595	down	ZBTB3
A_33_P3284252	0.00809149	2.76215	down
A_23_P390518	0.000476	3.43012	down	TNFRSF11A
A_23_P1352	0.0227215	2.02734	down	SFRP5
A_23_P144126	0.000837	2.99749	down	FETUB
A_23_P390068	0.0144271	2.25273	down	C19orf21
A_24_P251969	0.00159357	2.09936	down	FGF1
A_33_P3366156	0.0198207	4.51064	down	SPATA9
A_23_P7655	0.000864	2.2584	down	BNIP1
A_23_P96611	0.0136252	2.08208	down	LUZP4
A_23_P259049	0.000679	2.63325	down	SLC45A2
A_23_P434919	0.0128682	4.20487	down	RAB42
A_23_P213336	0.0161881	3.12416	down	FGF1
A_23_P93295	0.00521977	2.00944	down	OR12D2
A_24_P237583	0.000514	2.06014	down	WFDC8
A_33_P3258244	0.0217038	2.18469	down	PCDH15
A_24_P208909	3.42e-06	3.63076	down	TRIM2
A_33_P3334877	0.000912	2.01162	down	KRTAP10-4
A_33_P3401482	9.69e-05	3.78658	down
A_24_P109111	0.0178043	2.17253	down	GPX6
A_23_P84230	1.4e-05	2.16197	down	OTP
A_33_P3343182	0.000549	2.44017	down	IQCA1
A_23_P100583	0.000219	2.15064	down	LPO
A_23_P88069	0.000791	4.62268	down	LHFP
A_33_P3330498	0.000186	3.67041	down	ALDH7A1
A_24_P284805	0.00641831	2.10857	down	INPP5J
A_32_P107282	0.00753288	2.93337	down	CBY3
A_21_P0013962	0.00222648	4.99016	down	LOC100506667
A_23_P300087	0.000301	2.20623	down	FKSG83
A_24_P282547	0.01281	3.6405	down	CFHR4
A_23_P215024	0.00100785	2.9399	down	LRRC1
A_33_P3380642	0.00853723	2.33959	down	FRAS1
A_24_P363711	6.18e-05	3.25209	down	DEFA6
A_23_P377339	0.0279731	2.07426	down	C4orf36
A_33_P3413821	0.0039306	2.2947	down	KIRREL
A_23_P160177	0.00309298	2.00899	down	ATP1A4
A_33_P3265619	0.0376282	3.15339	down
A_33_P3405434	0.00292388	2.4016	down	VWA5B1
A_23_P304509	0.0190872	2.95443	down	VSTM4
A_32_P213091	0.00568916	2.37243	down	SHISA9
A_21_P0014035	0.0480076	2.0166	down	LOC100653234
A_24_P134850	0.00366188	2.55218	down	PLEKHH1
A_23_P33168	0.00706309	2.01025	down	SLC18A1
A_33_P3232047	0.00742597	2.29424	down	TMEM14B
A_33_P3342180	0.00220113	2.12725	down
A_23_P86532	0.00035	2.12949	down	BICC1
A_23_P430728	0.00374679	3.65399	down	ATP4A
A_23_P66858	0.000607	3.2644	down	KRTAP17-1
A_33_P3242693	0.0427386	2.48454	down	SLC22A11
A_23_P214565	0.000753	3.49594	down	MAS1L
A_21_P0013960	0.0254356	2.15688	down	LOC100507508
A_33_P3384052	0.000399	2.23806	down	RAX
A_23_P57110	0.019003	2.66264	down	C20orf54
A_33_P3259693	6.93e-05	3.76223	down	OR6P1
A_33_P3215883	0.0123676	2.69839	down	FLT1
A_33_P3359183	0.00683275	2.05118	down	AWAT2
A_33_P3420879	0.00362046	3.41594	down	LOC646482
A_33_P3259148	0.0476272	2.21243	down	ZNF286B
A_33_P3395400	0.00590138	2.6517	down	LOC100130256
A_33_P3303016	0.00761289	3.30222	down	LOC100130587
A_33_P3556839	0.0180016	2.04623	down	LOC338694
A_24_P75127	0.0264373	2.64685	down
A_33_P3330463	0.0117491	2.6955	down	FAM170B
A_33_P3351944	0.0290181	2.27725	down	EGFR
A_23_P126031	0.000194	2.36569	down	OR10J5
A_24_P107317	0.00963592	2.95128	down	USP2
A_19_P00803675	0.0217077	2.01874	down	ZDHHC11B
A_23_P426153	0.00855008	3.96615	down	CCDC37
A_23_P254863	0.00081	2.07789	down	NIM1
A_33_P3403018	0.019892	2.5937	down	LCE5A
A_33_P3376872	0.0303364	3.46571	down	CELA3B
A_23_P137856	9.25e-05	2.20809	down	MUC1
A_33_P3210146	0.00249869	2.19751	down	PRR9
A_32_P381593	0.00482489	4.01014	down	SLC26A7
A_33_P3249214	0.0176887	2.03343	down	CNOT6L
A_23_P342641	0.00288219	4.21225	down	SLC44A5
A_23_P323943	0.000381	2.19659	down	SLC5A12
A_33_P3391736	0.0099495	3.94849	down
A_23_P156284	0.000257	2.67917	down	DBN1
A_23_P167129	0.0268692	3.83182	down	HHIP
A_32_P158083	3.5e-05	3.37346	down	LHFPL3
A_24_P844984	0.00581323	2.89626	down	PIGR
A_33_P3366171	0.00611917	3.2564	down	CTAGE1
A_33_P3292402	0.0475332	2.31463	down	LRRIQ3
A_33_P3282566	0.00634547	2.27102	down	TMEM104
A_33_P3237379	0.00304924	3.02014	down	KCNC1
A_23_P41194	0.00388827	2.1049	down	LRRC34
A_23_P203540	0.000123	4.37534	down	EHF
A_21_P0012120	0.0129128	3.47013	down	ARHGAP40
A_23_P106656	0.000218	2.01296	down	CA7
A_23_P317324	0.027661	3.28207	down	MECOM
A_33_P3250865	0.0015868	2.18604	down
A_33_P3330120	0.00397992	2.47868	down
A_23_P127186	0.00899903	2.76206	down	TACC2
A_23_P171270	0.0063215	2.05462	down	H2AFB2
A_32_P78783	0.000444	2.1335	down	ZNF778
A_23_P354827	0.00381199	3.5907	down
A_23_P13455	0.00378046	2.79464	down	OR51A7
A_23_P153390	0.00228905	2.26903	down	CLEC4G
A_23_P1956	0.00271758	2.03716	down	TMEM223
A_23_P432573	0.0189254	3.41594	down	MRGPRF
A_23_P89649	0.0207995	2.20228	down	KRTAP3-3
A_23_P23507	0.0260511	2.92055	down	OR10T2
A_33_P3258127	0.0179528	2.21395	down	LOC100132188
A_33_P3659678	0.0324379	2.80778	down	NR6A1
A_33_P3256232	0.000107	2.6257	down	MIIP
A_33_P3291034	0.0106243	3.08689	down	C1QTNF8
A_24_P84428	0.00462664	2.61163	down	CACYBP
A_33_P3226109	0.000129	2.91238	down	LCE4A
A_33_P3386935	0.00804994	2.36507	down	KIAA1841
A_33_P3282185	0.00396037	2.35744	down
A_23_P371039	0.00067	2.11543	down	NTSR1
A_23_P55632	0.0197968	2.44021	down	SERPINB3
A_33_P3261947	0.0240355	2.00939	down	SNTG1
A_23_P151851	0.00267063	2.58765	down	DUOX2
A_23_P60775	0.00626139	2.11655	down	CELF5
A_23_P148609	0.0145296	3.70635	down	PLAC1
A_23_P332399	0.0285377	3.16939	down	GULP1
A_33_P3365202	0.00125111	2.06615	down
A_32_P106376	0.000361	2.01152	down	VGLL2
A_23_P333038	0.0450544	2.5152	down	WDR96
A_23_P256641	0.00733173	2.84752	down	KCNE1L
A_24_P315975	0.0266313	2.88905	down	KRTAP4-9
A_23_P424727	0.00301699	2.11996	down	SHANK2
A_33_P3222439	0.0116939	3.01116	down	TCP10L2
A_33_P3230548	0.00466574	2.07198	down	KIF14
A_33_P3328990	0.00243221	2.14212	down
A_33_P3308142	0.00853598	2.13267	down	GPCRLTM7
A_33_P3262449	0.00564297	2.7375	down
A_33_P3355724	0.00574998	2.06271	down	UMODL1
A_33_P3266639	0.0495929	2.92381	down	TMEM220
A_23_P38567	0.0156641	3.6848	down	SPECC1
A_24_P314681	5.75e-05	2.10074	down
A_33_P3359383	0.0382873	2.02631	down	OR10H5
A_33_P3268035	0.000411	3.0416	down	LYZL1
A_23_P24083	0.00726414	2.45367	down	PNLIPRP2
A_23_P78762	0.000131	2.06352	down	HSD17B14
A_33_P3387420	0.0036606	4.46344	down	PKHD1
A_33_P3383994	9.85e-05	2.07572	down	TRIM67
A_19_P00318537	0.00546516	2.29651	down	P39194
A_21_P0013982	0.000182	2.61784	down	LOC100506571
A_33_P3263459	0.000172	3.68221	down	MPPED1
A_33_P3348714	0.0185422	2.0399	down	FGF9
A_33_P3339441	0.0210808	2.08266	down
A_24_P297816	0.00712558	2.55005	down	KIF6
A_23_P43898	0.002982	2.61436	down	EPHX4
A_33_P3347201	0.00229447	2.19535	down	VSTM2A
A_33_P3771741	0.012739	3.24455	down
A_23_P203972	0.0414829	3.18038	down	FZD10
A_33_P3238636	0.018786	2.84652	down	C2orf77
A_33_P3320817	0.0152068	3.53632	down	GLT6D1
A_23_P212800	0.0133417	4.00279	down	FGF5
A_33_P3299634	0.0440662	2.31374	down	OR1L6
A_32_P118397	7.99e-05	2.01434	down	HEPACAM2
A_33_P3298173	3.94e-05	2.36184	down	DEFA7P
A_33_P3389842	0.0254619	11.1697	down	PROM1
A_33_P3370244	9.28e-05	2.01273	down	C16orf96
A_21_P0013891	0.000194	2.22751	down	RBMY1B
A_23_P114307	0.022799	2.71618	down	P2RY4
A_23_P22647	0.00114044	2.05146	down	FAM155B
A_23_P251453	0.00513146	3.81029	down	HNF4G
A_33_P3259615	0.000976	2.03843	down	TTC36
A_23_P152678	0.00143501	2.56159	down	B9D1
A_23_P201636	0.0389726	2.21698	down	LAMC2
A_33_P3236436	5.46e-05	4.45564	down	C4orf51
A_24_P409985	0.000901	2.38468	down	TMEM44
A_33_P3316602	0.0128973	2.3463	down	LOC388276
A_33_P3308534	0.000289	2.84956	down	OSBPL1A
A_23_P158118	0.000934	2.92721	down	USP26
A_23_P419156	0.00943942	2.20718	down	OPN1SW
A_33_P3353230	0.0168812	2.35548	down	DEFB134
A_24_P203710	0.00930335	2.18156	down	FUBP3
A_33_P3356210	0.0215071	2.51617	down	B7H6
A_23_P38677	4.42e-05	2.23328	down	SLMO1
A_23_P53039	0.000229	2.13752	down	LDHC
A_33_P3374563	0.0376433	2.91613	down	SPATA7
A_33_P3217804	0.00367739	2.03575	down	CAMSAP1
A_33_P3256510	0.000548	2.26712	down	KCNK12
A_24_P3415	0.00988346	3.73229	down	PPP2R2C
A_33_P3383205	0.00239753	2.37677	down	OK/SW-CL.58
A_23_P358597	0.00125077	2.56206	down	POPDC3
A_23_P131875	9.83e-07	3.05131	down	ANKRD60
A_32_P148538	0.000378	2.46878	down	LPPR4
A_24_P314534	0.00682477	2.24838	down	KRTAP13-2
A_33_P3247310	0.0400118	2.35164	down
A_23_P137035	0.000189	3.98343	down	PIR
A_23_P144394	0.0149356	2.76921	down	CSN2
A_23_P348383	5.95e-05	2.18371	down	CC2D2A
A_24_P263310	0.000133	2.36464	down	FAM169B
A_23_P97465	0.0115014	2.68277	down	PRAMEF2
A_33_P3788772	0.00840171	2.13701	down	LOC200609
A_23_P86411	1.84e-05	3.92728	down	MYO3A
A_32_P209989	0.000997	2.85174	down	MRPL46
A_23_P14667	0.000361	2.16747	down	SLC28A1
A_23_P116523	0.000296	2.04283	down
A_23_P7342	0.00133919	2.05808	down	UGT2B10
A_24_P216014	0.0169863	2.73582	down	GH2
A_33_P3423250	0.0330889	2.02435	down	RTL1
A_33_P3273394	6.17e-05	2.06741	down
A_23_P76460	0.000255	2.69517	down	MYF6
A_33_P3320743	0.00123323	2.27192	down	BSPH1
A_33_P3421728	7.23e-05	3.31652	down	DGKG
A_33_P3388909	0.000369	2.36708	down
A_33_P3359923	0.0359956	2.62041	down	PATE4
A_23_P133036	2.86e-05	4.16812	down	SLC34A2
A_23_P50039	1.46e-05	2.22991	down	MC5R
A_32_P78101	0.000185	2.09862	down	IGSF21
A_19_P00322934	1.88e-06	2.42926	down	LOC100506190
A_19_P00806490	2.87e-06	2.49493	down	TET1
A_23_P36203	0.000467	2.01378	down	OR52B2
A_23_P104471	0.000484	2.10618	down	DUSP13
A_33_P3692979	0.0344269	2.62436	down	LOC283485
A_24_P343621	1.42e-05	2.33547	down	ECHDC3
A_33_P3411975	0.00549648	2.8419	down	ABI3BP
A_23_P423108	0.000549	2.83448	down	TDRD10
A_33_P3342375	0.00183957	2.22207	down	MAGEA6
A_23_P103424	0.0340696	2.02793	down	RGS8
A_23_P82990	2.05e-05	2.70563	down	OGN
A_23_P374844	0.000905	2.06142	down	GAL
A_32_P48559	0.000168	2.45145	down	C16orf92
A_23_P395404	0.00249418	2.71758	down	FGF20
A_33_P3240249	0.00276409	4.85107	down	LOC100129125
A_23_P23029	0.0119984	2.92625	down	BSND
A_23_P159721	1.68e-05	2.01597	down	GPR50
A_33_P3241521	0.00143797	2.04847	down	EBF1
A_33_P3209615	0.0044428	2.08201	down	KRTAP4-8
A_33_P3287418	0.0269413	2.4042	down	RTDR1
A_33_P3283237	0.00338028	2.2206	down	YY2
A_24_P226008	1.14e-05	2.30641	down	MGLL
A_33_P3377644	0.0174057	4.48263	down	ZCCHC16
A_33_P3329958	0.0402019	2.10469	down	PYY
A_33_P3348884	8.02e-05	2.68795	down	CCDC141
A_33_P3348079	0.00126908	3.8393	down	ADIG
A_24_P383019	0.00401315	2.28177	down	KRTAP13-1
A_23_P6771	0.0132061	2.13287	down	LMCD1
A_24_P136124	0.0382311	2.37344	down
A_24_P291658	0.00209236	2.27237	down	ADH1A
A_23_P115467	8.9e-08	2.83934	down	S100A5
A_23_P154358	0.000287	2.56476	down	PROM2
A_24_P177604	8.82e-05	2.11928	down	PPP1R3F
A_33_P3307073	0.0016933	2.34178	down
A_32_P174365	0.000538	2.70242	down	SATB2
A_33_P3237096	0.0115389	3.09326	down	INPP5F
A_33_P3293773	0.00626916	2.18511	down	FSIP2
A_23_P92093	0.00214117	2.29367	down	CELSR3
A_23_P13102	0.000485	2.64879	down	CASP12
A_23_P17955	2.73e-05	2.14183	down	FBXL2
A_23_P376704	0.00116035	2.4912	down	CIDEA
A_33_P3403162	0.000636	2.22343	down	SLC18A1
A_23_P121447	0.018697	2.89412	down	ARPM1
A_33_P3383566	0.0423829	2.13849	down	PRAMEF1
A_33_P3374324	0.000235	2.45868	down	OR51I1
A_33_P3299421	0.00594785	5.12941	down	ZNF530
A_32_P32856	2.47e-05	2.23267	down	PCDHGC5
A_33_P3346529	0.0028655	2.66781	down	OR2W5
A_33_P3377151	2.63e-05	2.1437	down	CCL19
A_23_P119611	0.00312565	2.00359	down	FXYD7
A_24_P315056	0.0116907	2.5355	down	C10orf122
A_33_P3375755	0.0218416	2.47041	down
A_23_P76218	0.0326319	3.19113	down	DCD
A_33_P3388691	0.0292084	2.02713	down	RGS21
A_23_P74178	4.32e-06	2.63012	down	HCRTR1
A_33_P3358511	2.24e-06	2.47582	down	IMPG1
A_23_P92132	5.28e-05	2.11875	down	IFRD2
A_23_P368338	0.0162735	3.59641	down	BET3L
A_33_P3218554	0.000281	2.1548	down
A_32_P217390	9.26e-05	2.38426	down	SPATA8
A_23_P212756	0.00293803	3.07627	down	GRK4
A_33_P3416634	0.0197846	2.29003	down	PRSS41
A_23_P353048	0.0127735	2.11775	down	SSPO
A_19_P00319745	0.00012	2.01145	down	RFX8
A_33_P3369781	0.000108	2.09156	down	UBE2CBP
A_24_P58204	1.13e-05	2.21491	down	OR51B5
A_33_P3212117	0.0116989	2.14824	down
A_24_P113960	0.00924073	2.81125	down	NT5C1A
A_33_P3679901	0.00138253	2.20119	down
A_23_P350005	0.0227735	2.13621	down	TRIML2
A_33_P3209866	0.011034	2.18003	down	KANK1
A_23_P218597	1.55e-06	2.34349	down	NPAS2
A_33_P3318343	1.76e-06	3.58224	down	CTAG2
A_24_P495367	2.2e-05	4.05271	down	GRXCR1
A_23_P168909	0.000375	5.33512	down	ZFPM2
A_23_P42397	8.65e-05	2.08437	down	PRSS35
A_33_P3363001	0.0499612	2.00308	down
A_33_P3293187	8.88e-05	2.57156	down	SLC14A2
A_24_P364057	0.00677294	2.76189	down	C11orf70
A_23_P314672	0.0141215	3.87214	down	C11orf40
A_23_P206626	0.0423991	2.35067	down	SCNN1G
A_33_P3330958	0.000229	5.14317	down	NXN
A_33_P3216458	1.25e-05	2.61003	down	ADAM23
A_23_P369343	0.000885	2.45638	down	KLK8
A_33_P3691615	1.35e-05	2.04265	down
A_33_P3364776	0.0369406	2.06053	down
A_23_P85703	0.000345	2.17012	down	SOX13
A_33_P3210667	0.000679	2.2475	down	SNAP91
A_33_P3306843	0.000319	2.58819	down	ZNF836
A_23_P216556	0.00151894	2.1751	down	EPB41L4B
A_33_P3571824	0.00845707	2.13796	down	NCR1
A_33_P3289446	0.000469	4.46147	down	LOC100131048
A_23_P41395	0.000121	2.32706	down	CCKAR
A_33_P3365735	2.58e-05	3.79816	down	THBS2
A_23_P37569	0.00174166	2.11557	down	MAN2A2
A_23_P86315	0.0344434	2.1972	down	HFE2
A_33_P3231267	0.00303704	3.82986	down	LOC257396
A_33_P3334205	3.78e-06	2.07339	down	TMEM184A
A_33_P3417602	0.00198616	4.52911	down
A_23_P363878	0.00166179	3.07547	down	RFTN2
A_32_P310503	0.00499546	2.258	down	OR2M2
A_23_P37942	3.44e-05	2.01314	down	CLDN6
A_33_P3420053	0.010919	2.74894	down	ZNF415
A_33_P3227029	0.0110933	4.19522	down
A_33_P3418566	0.00643383	3.42858	down
A_23_P167872	5.09e-06	7.11624	down	GPR111
A_23_P47665	0.0186731	3.79975	down	HBE1
A_23_P93960	0.0211416	3.12571	down	PRSS37
A_23_P402936	0.00184235	2.61449	down	PPFIA2
A_23_P34424	3.95e-05	3.48448	down	KCNQ4
A_32_P225415	0.0165544	2.18701	down	FAM187B
A_33_P3402817	6.28e-05	2.10185	down	CRHR1
A_33_P3412538	0.000696	2.91685	down	ANKRD17
A_33_P3251940	0.0350296	2.06717	down	LOC100131608
A_24_P275073	0.00173944	2.69362	down	ADAMTS14
A_23_P212042	0.0410133	2.78032	down	MFI2
A_33_P3215282	0.0475479	2.75564	down	TTBK1
A_23_P322854	0.000438	2.96688	down
A_33_P3342300	0.000127	2.94137	down	VSX1
A_33_P3391039	6.05e-05	2.05513	down	C4orf40
A_33_P3209806	0.0152701	2.4222	down	OR2C3
A_33_P3236319	5.98e-05	2.52586	down	LOC100128869
A_23_P125204	0.00092	2.26337	down	OR10G8
A_33_P3494979	0.0121563	2.48681	down	DKFZp686F0839
A_33_P3248052	0.000221	3.79185	down	NLGN4Y
A_33_P3241190	0.0178646	2.10158	down	XRCC2
A_21_P0013943	0.000583	2.10622	down	TTC6
A_23_P40096	0.000728	4.27498	down	PROC
A_33_P3260110	8.78e-06	4.95951	down
A_33_P3347697	1.88e-05	5.3653	down	NOVA1
A_19_P00317314	0.00951194	2.10894	down	IGSF23
A_24_P248185	0.000274	2.22153	down	C12orf53
A_33_P3381821	0.00430554	2.9756	down	CAPN14
A_23_P67646	0.00910062	4.00243	down	GAPDHS
A_23_P402610	0.00178312	2.06626	down	PFAS
A_23_P255038	7.4e-05	2.09121	down	IL1RAPL2
A_33_P3279629	0.00570698	2.13709	down	UCN2
A_33_P3214427	0.00539835	2.67764	down
A_33_P3322724	1.35e-06	4.05558	down	POLR3A
A_23_P40515	0.00184113	3.48737	down	TSSK2
A_32_P308595	0.000174	2.35766	down	THSD7B
A_23_P425925	0.00621259	2.89202	down	KRT222
A_33_P3394297	0.000383	2.11442	down	THNSL2
A_19_P00808452	0.00125868	2.51677	down	SHANK2
A_23_P215484	0.0103751	2.03771	down	CCL26
A_23_P158096	0.000398	2.43929	down	COL27A1
A_33_P3395723	0.0282312	2.68257	down
A_23_P129704	0.0425789	2.19095	down	TERF2IP
A_23_P89780	0.00269206	3.63731	down	LAMA3
A_23_P361405	0.000317	2.7625	down	HYAL3
A_24_P254744	0.00608421	2.5139	down	EPHA3
A_32_P34046	0.00532661	2.18876	down	HFM1
A_33_P3210800	0.015914	3.02928	down
A_23_P137157	0.000564	2.98284	down	RENBP
A_24_P148590	0.00054	2.28453	down	TACR1
A_33_P3238305	0.0289315	2.21698	down	C21orf7
A_33_P3321170	0.0199958	2.29053	down	TMEM177
A_32_P355396	0.000607	2.24249	down	TECPR2
A_23_P125423	0.000821	2.13887	down	C1R
A_19_P00804723	0.00042	2.09081	down	RPS24
A_23_P96285	0.00168188	2.21005	down	REEP1
A_23_P8083	7.82e-07	2.25627	down	LY6G6C
A_33_P3324854	0.00803988	2.00972	down	CCDC48
A_33_P3214869	0.0130489	2.11837	down	KPNA7
A_33_P3271470	0.000364	5.60273	down	GREB1L
A_33_P3216763	0.00549211	2.01245	down	EYA1
A_23_P52986	0.00038	2.37088	down	VWCE
A_23_P157736	0.0189965	3.02933	down	PPAPDC3
A_23_P312901	3.63e-06	4.44774	down	GPR112
A_32_P711043	0.0216823	2.1652	down
A_33_P3324181	0.000156	3.10961	down	LOC283112
A_23_P379614	0.0260624	3.72618	down	OIP5
A_23_P422240	0.0227635	2.00756	down	UROC1
A_33_P3356686	0.00333461	2.01245	down
A_33_P3362232	8.11e-05	2.15303	down
A_32_P100830	0.000297	2.04953	down	KIF19
A_23_P41009	0.00153927	2.93747	down	TEX264
A_23_P207967	0.0357081	2.05575	down	CTIF
A_33_P3398867	0.00239023	3.10563	down	GCRG224
A_24_P115990	0.000339	2.02082	down	AMHR2
A_24_P357386	0.00953646	3.4906	down	KRTAP13-3
A_32_P222695	4.3e-05	2.26514	down	ARHGEF37
A_33_P3337569	0.000205	2.84029	down	C4orf40
A_33_P3344292	2.64e-08	2.86621	down	SAMD4A
A_24_P149704	0.0231206	2.28149	down	DAB2IP
A_33_P3357954	2.7e-06	2.23103	down	ETV1
A_23_P143774	0.0006	2.13798	down	MOV10L1
A_23_P33847	0.000202	4.5315	down	SYN1
A_33_P3461948	0.00334751	2.19225	down	CRYGN
A_33_P3254761	0.000191	2.33161	down
A_33_P3248008	1.26e-05	2.38001	down	LOC100652807
A_33_P3226910	0.00468738	3.16329	down	GRK7
A_33_P3273524	0.0173606	3.474	down	KRT84
A_33_P3338382	0.00688518	2.24065	down	OR1K1
A_33_P3401726	6.65e-05	2.1679	down
A_33_P3345439	0.00515564	2.81067	down
A_24_P288954	9.43e-05	4.90711	down	SRRD
A_33_P3317327	0.00535525	2.24048	down	TRPM8
A_33_P3792489	0.000416	2.38475	down
A_33_P3361896	0.000117	2.63442	down	LOC100127994
A_23_P62298	0.0267378	2.36175	down	NLGN3
A_23_P420326	0.0168682	2.14701	down	FNDC5
A_33_P3288839	0.000516	2.09602	down	C14orf37
A_33_P3404879	0.000261	2.23375	down	LPHN2
A_23_P348264	0.0120426	2.11047	down	LETM2
A_23_P398189	0.0385499	3.26032	down	IGSF11
A_33_P3340014	0.0111452	2.15236	down	TRO
A_23_P30693	0.00783972	3.95612	down	PLG
A_33_P3275653	0.00121558	2.1371	down	GRM5
A_24_P383050	0.036979	2.7546	down	KNCN
A_33_P3390918	1.04e-05	2.60027	down	FSD2
A_24_P314451	2.17e-06	2.15878	down	F8
A_33_P3299119	0.000315	2.1095	down	HNF1A
A_23_P412603	2.63e-06	2.00834	down	PROKR2
A_23_P65629	0.00888047	3.5271	down	KCNK10
A_33_P3692984	0.00598166	2.29868	down	LOC283486
A_33_P3409984	0.0209665	3.71999	down	CDKL4
A_23_P131899	0.000278	2.04927	down	SDCBP2
A_23_P165201	0.000342	2.19692	down	PRODH2
A_33_P3357303	0.00112649	2.77461	down	OR5W2
A_33_P3318504	0.0121261	2.32896	down
A_23_P259003	0.000167	3.88836	down	PEX5L
A_33_P3262391	0.00213346	2.20213	down
A_33_P3736235	0.0027958	2.34418	down	LOC401400
A_33_P3423631	6.34e-07	3.12199	down	WHSC1
A_33_P3242483	0.00067	2.028	down	ARHGAP5
A_24_P247902	5.08e-05	2.18305	down	PCLO
A_33_P3278122	0.00126907	2.1092	down
A_33_P3215635	0.000175	2.9104	down	CHRNB2
A_33_P3482461	0.000717	2.42599	down	LOC150005
A_33_P3259198	6.65e-05	2.84917	down	FAM70B
A_23_P41804	0.000296	2.10505	down	NKD2
A_23_P129174	0.000275	3.46302	down	LRRC49
A_24_P283591	0.0189491	2.51473	down	OR1Q1
A_33_P3295200	0.0156845	2.54891	down	HAS1
A_24_P253003	0.0230955	2.26219	down	WNT11
A_23_P254165	8.72e-07	2.76866	down	RAI2
A_23_P41629	0.000736	3.3143	down	ADAMTS16
A_32_P105549	3.01e-06	3.2689	down	ANXA8L2
A_23_P501933	0.00331119	3.62179	down	CACNG6
A_33_P3325606	0.00447302	2.00896	down	LOC100130451
A_33_P3221164	0.0171505	2.91802	down	UTP23
A_23_P356070	4.77e-06	2.17526	down	FLT4
A_24_P943370	0.000369	2.24861	down	GAGE1
A_33_P3373384	0.00100419	2.48592	down	TMEM231
A_33_P3340782	1.08e-05	2.07568	down	SPINK5
A_23_P18518	0.00310713	2.44612	down	TRAM1L1
A_24_P7600	3.54e-05	2.85414	down	FBXL7
A_33_P3475737	0.000336	2.2373	down	ZBTB8A
A_23_P349416	6.87e-06	2.58731	down	ERBB3
A_33_P3242778	0.000289	2.25643	down	LOC100129888
A_33_P3332292	0.00913409	4.69736	down	RNASE12
A_23_P205713	1.98e-05	2.54348	down	STXBP6
A_33_P3423121	0.000467	2.24829	down	RDX
A_23_P315964	0.00412311	3.18014	down	UMODL1
A_33_P3630780	0.00204996	2.17755	down	LOC286058
A_33_P3232334	0.000807	3.33899	down
A_24_P261750	0.00443122	2.08653	down	KERA
A_33_P3360611	0.0131946	2.2909	down	MPP2
A_24_P203106	0.000394	3.44417	down	PFKFB1
A_33_P3394554	0.00194352	4.032	down	PRAMEF15
A_23_P119936	1.97e-06	2.10169	down	REG3A
A_33_P3277728	0.000347	2.22032	down	ITSN1
A_23_P79155	0.000221	2.6361	down	GPR39
A_33_P3407751	0.0220071	2.22081	down
A_24_P10444	0.00380502	4.79474	down	TTLL6
A_23_P202245	0.0112048	2.64897	down	RET
A_33_P3217619	8.7e-05	2.31068	down
A_24_P355944	0.00830186	2.82283	down	EFNB2
A_21_P0006008	7.16e-05	2.53798	down	POLR1E
A_23_P70670	0.0251799	4.92253	up	CD83
A_33_P3338550	0.0125876	2.03453	up
A_23_P251075	0.0167834	2.17219	up	MAMLD1
A_23_P106362	0.00860984	2.07807	up	AQP9
A_23_P79518	0.0258835	6.5396	up	IL1B
A_23_P32577	0.0412895	2.22036	up	DACH1
A_32_P87013	0.0213177	5.70817	up	IL8
A_24_P239606	0.0163725	2.71848	up	GADD45B
A_23_P61398	0.0363028	2.26077	up	PIM3
A_23_P133694	0.00680555	2.37324	up	SLC29A1
A_23_P118246	0.0351768	2.61013	up	GINS2
A_33_P3390713	0.00673573	2.33282	up	TMEM2
A_33_P3252695	0.00168264	3.17123	up	CYTL1
A_23_P256603	0.0109363	2.098	up	MLLT4
A_33_P3236868	0.00971232	2.57742	up	MT1X
A_33_P3379326	6.75e-05	3.13886	up	MSR1
A_24_P943566	0.00430771	4.79287	up	PHACTR1
A_21_P0012878	0.0019605	2.03407	up	ZDHHC11
A_23_P153320	0.0406537	2.43364	up	ICAM1
A_33_P3262495	0.00471115	2.15236	up	ZNF503
A_24_P157926	0.0393018	2.90391	up	TNFAIP3
A_24_P33895	0.013554	7.49978	up	ATF3
A_23_P309619	0.0167642	2.33782	up	KIAA1671
A_33_P3268478	0.00193248	2.24177	up	ENO4
A_23_P311885	0.000262	2.23585	up	L3MBTL3
A_23_P70398	0.0173717	2.15614	up	VEGFA
A_23_P29608	0.00391251	4.00028	up	IQCF5
A_24_P56388	0.00119898	2.37229	up	HIF1A
A_21_P0011391	0.00635091	3.16806	up	CHEK2
A_32_P149298	0.0116485	2.40528	up	KIAA1841
A_23_P106103	0.0263657	2.96331	up	AKAP5
A_23_P40847	0.0382737	3.09252	up	CHST2
A_33_P3304754	2.59e-05	2.0163	up	TPP2
A_24_P12401	0.00920061	2.73792	up	VEGFA
A_23_P140450	0.000926	3.02505	up	SLC27A2
A_23_P87363	0.0410326	2.62604	up	ART1
A_33_P3659876	0.00874474	2.03226	up	NCAPG2
A_33_P3335725	0.0246165	2.39806	up	INSR
A_33_P3389802	0.0237925	2.00303	up
A_23_P41344	0.0232668	3.98048	up	EREG
A_33_P3304696	0.0450387	2.44473	up
A_33_P3364864	0.0144134	3.83686	up	NAMPT
A_33_P3551349	0.00666297	2.01205	up	LOC439911
A_23_P69537	0.00415989	2.03121	up	NMU
A_24_P394420	0.0035675	2.11888	up	SFXN1
A_23_P113161	0.0172713	2.44624	up	C1orf21
A_33_P3220390	0.00183831	2.15741	up	WTAP
A_23_P344451	0.0168898	2.25584	up	HDGFRP3
A_33_P3255229	0.0170839	2.16331	up	SETD7
A_24_P250922	0.0486201	4.56921	up	PTGS2
A_23_P99292	0.000749	3.00568	up	RAD51AP1
A_33_P3401556	0.00185376	2.84993	up	CTLA4
A_23_P254944	0.0419716	2.14501	up	GSTT1
A_33_P3400547	0.000261	2.07938	up	MED21
A_33_P3214914	0.00326937	2.58546	up	MUC22
A_33_P3403132	0.0243175	2.06346	up	NR2F6
A_33_P3520835	0.0415743	2.22799	up	FLJ41455
A_21_P0000161	0.02341	2.481	up	C16orf57
A_33_P3527317	0.0411936	2.4876	up	LOC148638
A_24_P6517	0.0185644	2.15585	up	PLEKHG1
A_23_P206724	0.0450126	2.76522	up	MT1E
A_33_P3441576	0.000495	2.16044	up	SRGAP2P1
A_23_P155989	0.00585822	3.02251	up	CENPK
A_23_P133123	0.0137342	2.36602	up	MND1
A_33_P3379341	0.0171054	3.54283	up	LOC391322
A_33_P3386089	0.0198471	3.01755	up
A_24_P184799	0.00486941	2.05259	up	COCH
A_23_P44139	0.0418418	2.50115	up	PRIM2
A_33_P3265749	0.0339275	2.26648	up	PTGER3
A_23_P37702	0.00265944	4.05648	up	TPSAB1
A_23_P106844	0.0273506	2.75381	up	MT2A
A_23_P250516	0.0148289	2.08511	up
A_23_P366098	0.0389722	2.05424	up	NUP210L
A_23_P131208	0.0350699	4.80794	up	NR4A2
A_33_P3278410	0.0115211	2.09748	up	MLLT4
A_33_P3246598	0.0180855	2.19193	up	C8orf80
A_33_P3219090	0.000319	3.30376	up	INSIG1
A_33_P3413667	0.00172891	2.02634	up	ABL2
A_23_P138910	0.0202297	2.41408	up	DDX25
A_33_P3284045	0.0259217	2.29915	up	NEK10
A_23_P150018	0.00177768	2.75165	up	DUSP5
A_32_P790361	0.00423077	2.31272	up	ZNF90
A_24_P381136	0.0190666	2.21614	up	PACSIN3
A_21_P0013342	0.00953172	2.02408	up	CCZ1
A_33_P3311403	0.0310726	2.02559	up	MRVI1
A_33_P3709173	0.000377	2.48373	up	PHTF2
A_24_P655458	0.0496384	4.26668	up	TREML4
A_33_P3209457	0.000573	2.14643	up	PRPS1
A_33_P3594854	0.0110928	2.38115	up	PPIP5K1
A_33_P3384775	0.00658165	2.97281	up	ZNF295
A_23_P152002	0.0185127	2.82764	up	BCL2A1
A_33_P3296240	0.00302675	2.27773	up	CNTLN
A_24_P100650	0.0388978	3.48552	up	C9orf11
A_23_P349343	0.00425143	2.85219	up	ALS2CR12
A_33_P3365167	0.000933	2.64955	up	NOS1
A_33_P3387320	0.00731848	2.28932	up	RPL31
A_32_P377880	0.0163858	4.61527	up	GDNF
A_33_P3310415	0.0144274	3.64016	up
A_24_P940166	0.0476228	2.42725	up	PAPSS2
A_23_P215461	0.0172207	2.08417	up	LIMK1
A_24_P37409	0.0424057	2.58011	up	DUSP2
A_33_P3384272	0.0142326	2.67643	up	ATP1A1
A_33_P3258617	0.00168362	2.07486	up	PLIN2
A_33_P3499046	0.0330986	2.01463	up
A_23_P21134	0.0026283	2.3184	up	DDIT3
A_21_P0008419	0.0215958	2.41083	up	EGLN3
A_23_P320242	0.023388	2.41738	up	KIAA1324L
A_33_P3368313	0.023409	2.15695	up	MT1H
A_23_P317667	0.0182397	2.12982	up	ICOSLG
A_33_P3423874	0.0112404	3.12761	up	MYZAP
A_23_P118834	0.0454448	2.54713	up	TOP2A
A_23_P384532	0.00284009	2.15329	up	CCDC11
A_33_P3364646	0.022666	2.15204	up	RASGEF1B
A_32_P212373	0.000526	2.17884	up
A_24_P332647	0.0113032	2.58472	up	SSH1
A_24_P89457	0.037038	3.05002	up	CDKN1A
A_33_P3241244	0.0100011	2.29497	up	LOC100131822
A_33_P3829391	0.00367353	3.7571	up	LOC641510
A_24_P348265	0.0185434	2.951	up	FCAR
A_33_P3228427	0.0418635	2.35209	up
A_24_P694760	0.00150117	2.02379	up	ERC1
A_24_P83437	0.00486498	2.12066	up	ZNF326
A_33_P3219055	0.00728051	2.08683	up	C15orf61
A_24_P357465	0.0493302	2.06372	up	TP53INP2
A_33_P3257678	0.0267961	3.14366	up	HIST2H3A
A_23_P156180	0.00756097	2.01686	up	SLC22A4
A_23_P74609	0.00901244	11.2262	up	G0S2
A_21_P0000671	0.0234759	2.25272	up	MT1E
A_23_P376449	0.0020424	2.73201	up
A_23_P207058	0.0179944	3.68472	up	SOCS3
A_33_P3394380	0.0127574	2.53839	up	AKAP5
A_33_P3651282	0.0273467	2.60034	up	TCP1
A_33_P3745146	0.00165437	2.09212	up	CADM1
A_23_P201979	0.0260653	2.1807	up	CREM
A_23_P212089	0.0159396	2.49418	up	NFKBIZ
A_23_P146765	0.00112578	2.08723	up	RNF139
A_33_P3473108	0.00213679	2.34822	up	SNORA66
A_23_P392942	0.000999	3.68353	up	MSR1
A_33_P3234048	0.0418099	2.08634	up	LOC100131878
A_33_P3291831	0.0442042	2.13577	up	CEP55
A_23_P397341	0.0331844	2.05758	up	PAQR4
A_33_P3350863	0.0194248	2.91358	up	RETN
A_23_P158851	0.00469946	2.47864	up	PCDH10
A_24_P379750	0.00517761	2.2192	up	MXD1
A_23_P15844	0.0181989	2.11185	up	BRIP1
A_32_P174083	0.0233666	2.83418	up	CYCS
A_24_P206604	0.00302962	2.81219	up	PFKFB3
A_21_P0000142	0.00177497	2.81375	up	RNF103
A_33_P3220837	0.0186827	2.27847	up	MAFB
A_23_P45099	0.0162958	2.39725	up	HLA-DRB5
A_23_P57588	0.0064186	2.5999	up	GTSE1
A_33_P3227275	0.00306862	2.51257	up	TARS2
A_24_P274615	0.0042121	3.10899	up	ARRDC3
A_24_P273756	0.00749902	4.17633	up	TP63
A_24_P244410	0.0122721	2.00388	up	C11orf51
A_24_P83922	0.000819	2.14523	up	SNRPC
A_24_P38276	0.0168271	2.15976	up	FZD1
A_23_P206077	0.0119916	2.07601	up	AEN
A_32_P103291	0.00276884	2.07806	up	SMYD3
A_23_P344853	0.00896955	2.1825	up	WDR43
A_33_P3381671	0.0171644	2.55241	up	LOC731424
A_33_P3385775	0.000809	2.13393	up	ZNF703
A_33_P3283460	0.0020112	2.03973	up	MIER1
A_33_P3372257	0.0409683	2.23563	up	HOMER1
A_24_P944640	0.0303426	2.34824	up	EPB41L5
A_23_P417891	0.0135463	2.09395	up	ARHGEF7
A_24_P389608	0.0169119	2.00511	up	C10orf47
A_23_P345460	0.0346088	2.13678	up	PLEKHG4
A_32_P103669	0.00681835	2.17269	up	GOLGA6C
A_23_P390148	0.00293778	2.04453	up	RALGPS1
A_33_P3299416	0.0205	2.75595	up	GRASP
A_33_P3389658	0.0159808	2.26355	up	PDE4D
A_33_P3334743	0.00248354	2.02609	up	RAPGEF2
A_24_P941322	0.0375779	2.21914	up	QKI
A_23_P163492	0.00388785	2.06973	up	BAIAP3
A_23_P32615	0.00494051	2.00885	up	MNAT1
A_24_P202558	0.0197763	2.37304	up	SIPA1L3
A_23_P390621	0.017797	2.07205	up	PACRGL
A_24_P329635	0.00123906	2.02246	up	TSC1
A_32_P780862	0.0389305	3.05149	up	BMP8B
A_33_P3327010	0.00274534	2.08758	up	MAST2
A_21_P0000155	0.00568996	2.11295	up	PSMC2
A_23_P86079	0.0421688	2.7075	up	ANKRD65
A_33_P3315223	0.000616	2.00351	up	HNRNPA0
A_23_P62953	0.0496023	2.02816	up	PBX1
A_23_P253752	0.00854911	2.09036	up	FAM54A
A_23_P202104	0.0489607	2.65289	up	PPIF
A_33_P3251480	0.00147182	2.0815	up	LAMTOR3
A_23_P71855	0.0480094	2.00754	up	C5
A_33_P3245818	0.00736923	2.1002	up	PQLC1
A_33_P3339961	0.0144407	2.03277	up	ZBTB8OS
A_32_P347617	0.00212137	2.12761	up	APOBEC3H
A_24_P627503	0.0337881	2.0927	up	LOC100653245
A_23_P433188	0.00695734	2.08561	up	GZF1
A_24_P522786	0.0475529	2.08366	up
A_33_P3390122	0.00148439	2.04309	up	GIPC2
A_33_P3395688	0.0292042	2.3618	up	MYZAP
A_23_P90062	0.00702063	2.20627	up	DNAJB1
A_33_P3415062	0.0248808	2.16137	up	KIAA1671
A_33_P3297050	0.00294017	2.10079	up	ALG2
A_32_P96134	0.0044693	2.02196	up	DPY19L1
A_23_P70445	0.029157	2.03239	up	HIST1H3E
A_23_P210675	0.0403165	2.00918	up	SYCP2
A_23_P44505	0.00222511	2.25066	up	KLF11
A_23_P57856	0.0265533	2.19517	up	BCL6
A_33_P3396139	0.0100679	2.68639	up	CTLA4
A_33_P3338853	0.0198009	2.56963	up	HTATSF1P2
A_33_P3259801	0.0114874	2.04655	up	TMEM189
A_33_P3314176	0.0192101	2.9448	up	FAM46C
A_33_P3305472	0.00641602	2.3403	up
A_33_P3246505	0.0103243	2.95538	up	MAP3K8
A_23_P32253	0.0165392	2.36114	up	NFIL3
A_24_P51375	0.0171047	2.60867	up
A_23_P327361	0.00774795	2.18101	up	DMXL2
A_24_P286898	0.00750375	2.00878	up	MAPK8
A_23_P34915	0.0121232	6.49287	up	ATF3
A_33_P3220813	0.0236253	2.35683	up	TXLNB
A_23_P131024	0.0162877	2.29334	up	ZBTB32
A_24_P235988	0.0249901	2.23178	up	CLEC7A
A_23_P398943	0.0237754	4.37301	up
A_33_P3274332	0.0104087	2.2518	up	UBE2J1
A_24_P191312	0.0236977	2.19151	up	SLC1A4
A_23_P26386	0.00623601	2.04046	up	TPPP3
A_23_P138975	0.00966295	2.06964	up	RBM7
A_24_P265832	0.0392635	2.79174	up	SUCNR1
A_33_P3405384	0.0233199	2.09379	up	C8orf45
A_33_P3619171	0.0134559	2.03127	up	PMAIP1
A_33_P3419190	0.0430073	4.6712	up	AREG
A_33_P3377691	0.0104165	2.00642	up	C4orf46
A_23_P157963	0.0143907	2.14471	up	CNTLN
A_33_P3383044	0.0121487	2.22521	up
A_24_P169343	0.00445073	2.05542	up	C9orf21
A_33_P3231277	0.0013413	2.1093	up	HIF1A
A_23_P121011	0.0262209	2.29355	up	CSRNP1
A_33_P3230319	0.00512181	2.98322	up
A_24_P51201	0.00570074	3.89862	up	HERC3
A_33_P3423551	0.0163029	4.00007	up	IER3
A_33_P3364869	0.0047861	7.88443	up	NAMPT
A_33_P3309561	0.0234353	2.66187	up	PTPRJ
A_23_P383422	0.0430711	2.07754	up	NFKBID
A_24_P44341	0.00624736	2.14816	up	UGGT2
A_33_P3223495	0.000982	2.37548	up	FRY
A_33_P3344492	0.00665953	2.37039	up	SCARNA1
A_33_P3334308	0.000316	2.02765	up	ZXDB
A_23_P4662	0.015959	2.33326	up	BCL3
A_33_P3352213	0.00333694	4.08305	up
A_23_P64913	0.010423	2.3446	up	PDE6H
A_23_P1492	0.00517846	2.34137	up	AVPI1
A_33_P3547141	0.0014475	3.41527	up	LOC100131298

## Sheet: MG5-8 VS N1-4 differnce lncRNAs
ProbeName	p	FC (abs)	Regulation
A_21_P0007156	0.0164872	2.3451	down
A_33_P3312611	0.0217144	2.20952	up
oebiotech_03120	0.000756	2.46593	up
A_21_P0010494	0.0271225	2.27913	down
oebiotech_16640	0.00896929	2.3106	down
A_21_P0011650	0.00888283	2.23229	down
oebiotech_06419	0.0162446	2.29214	down
A_24_P753476	0.00158505	2.13114	up
oebiotech_16982	0.00653075	2.44685	up
oebiotech_26763	0.0391377	3.65303	down
A_21_P0010195	0.0478156	2.63355	up
oebiotech_10908	0.00106335	14.9809	up
oebiotech_08489	0.0348867	2.30066	down
oebiotech_13835	0.0281967	2.24596	up
oebiotech_14168	0.0149896	2.09567	down
A_21_P0013612	0.032031	2.73554	up
oebiotech_09172	0.048777	2.19996	down
oebiotech_15502	0.00958937	2.00359	up
oebiotech_27076	0.0336505	2.00166	up
oebiotech_10334	0.0193793	2.15789	down
A_24_P927716	0.00130525	17.8195	up
oebiotech_08437	0.0391445	2.05219	down
oebiotech_15164	0.0445968	2.29764	up
oebiotech_16086	0.0422582	2.21668	up
oebiotech_10884	0.0324085	2.25426	down
oebiotech_10907	0.005826	15.1415	up
oebiotech_06802	0.0261687	2.11706	down
A_19_P00321403	0.0441469	2.14368	up
oebiotech_12616	0.0333772	2.17634	up
oebiotech_12896	0.0480199	2.36166	down
A_21_P0012599	0.0478708	2.16538	up
oebiotech_06104	0.00495722	2.12624	up
A_21_P0008200	0.0040139	2.14811	up
A_21_P0007963	0.0103234	2.41081	down
A_21_P0004375	0.03174	3.61857	up
oebiotech_22127	0.0206366	3.55373	up
A_21_P0000497	0.0042331	2.19023	up
A_21_P0001310	0.0120802	4.2831	up
A_21_P0010907	0.00160151	2.58036	up
oebiotech_02006	0.00549171	2.14656	down
oebiotech_11841	0.00574837	3.16999	up
A_21_P0009565	0.00177753	2.20504	up
oebiotech_09030	0.0349469	2.07265	down
A_23_P427703	0.0274904	2.56243	up
oebiotech_16479	0.00295484	2.16744	up
oebiotech_04972	0.0217688	2.82853	up
oebiotech_19441	0.0377304	3.24299	up
A_21_P0008340	0.0279059	2.48598	up
oebiotech_00433	0.0117644	2.15222	down
oebiotech_17043	0.0149742	2.32759	down
A_23_P73848	0.0419873	2.71411	down
A_21_P0009096	0.00210221	2.93279	up
A_19_P00329564	0.00589564	2.859	up
oebiotech_24092	0.00136175	3.66604	up
oebiotech_25854	0.0104826	2.04736	up
oebiotech_10676	0.0269244	2.11146	down
A_21_P0008627	0.00791787	2.02759	down
oebiotech_26606	0.0242846	2.33794	up
A_21_P0012517	0.00434268	2.02323	down
oebiotech_15704	0.0498837	2.07513	up
oebiotech_06909	0.0366473	2.32012	down
oebiotech_09442	0.0439186	2.35943	down
A_21_P0006482	0.0332209	2.00356	up
A_21_P0001290	0.00869086	3.18619	up
oebiotech_15561	0.00826298	2.23877	down
oebiotech_11658	0.0025601	22.4385	up
A_33_P3253131	0.0125762	2.10816	up
A_21_P0001011	0.00411104	3.08107	down
A_21_P0002326	0.0400179	3.16068	down
oebiotech_25502	0.0240227	2.02402	down
oebiotech_11829	0.0315549	2.11604	up
A_33_P3887888	0.00312706	3.86762	up
oebiotech_19935	0.0114792	2.28391	down
A_19_P00803960	0.0188457	2.23926	up
oebiotech_10369	0.0210549	2.03785	down
oebiotech_11490	0.0242701	2.1762	up
oebiotech_17249	0.00182885	2.21443	up
oebiotech_22184	0.0297634	2.60259	up
A_24_P506977	0.0366288	2.21462	up
oebiotech_19598	0.00108047	15.8833	up
oebiotech_14150	0.0186115	2.31474	up
oebiotech_16223	0.00191758	6.70275	up
A_21_P0001030	0.00919613	2.05755	down
oebiotech_00084	0.0296783	2.24723	down
A_21_P0001647	0.0340633	3.01224	up
A_33_P3692766	0.017825	2.47631	down
A_21_P0001010	0.0110316	2.26295	down
oebiotech_13500	0.00942857	2.56093	up
oebiotech_17021	0.0390443	2.60012	up
oebiotech_13550	0.00615906	3.6593	up
oebiotech_08035	0.0231041	2.21383	up
oebiotech_14234	0.0043652	3.04207	up
oebiotech_22925	0.0090027	3.36231	up
oebiotech_03372	0.0178268	2.89106	up
oebiotech_17739	0.017604	7.16687	up
oebiotech_10076	0.0255412	2.17018	down
A_21_P0005558	0.0480778	2.17289	up
A_21_P0000496	0.0151112	2.13141	up
oebiotech_20882	0.0347997	2.2551	up
A_33_P3306078	0.0100358	2.43557	up
oebiotech_00034	0.0265289	2.00811	up
oebiotech_08076	0.0188557	2.44173	up
oebiotech_17321	0.0269844	2.24475	down
oebiotech_09448	0.00652884	2.00456	down
oebiotech_22924	0.0276631	2.63335	up
oebiotech_18698	0.0489359	2.24126	up
A_21_P0009558	0.00802496	2.60127	up
oebiotech_17301	0.0334682	2.69166	up
oebiotech_11598	0.0186182	2.07476	up
oebiotech_18266	0.0224641	3.80755	up
oebiotech_01541	0.0338207	2.11237	up
A_33_P3337019	0.00850208	2.19058	up
oebiotech_21182	0.0210487	2.54115	up
A_21_P0010774	0.0181535	2.29803	down
oebiotech_25600	0.0380022	2.90073	up
oebiotech_02627	0.0478748	4.07924	down
A_21_P0001676	0.00453468	6.19858	up
oebiotech_19268	0.0449832	2.18171	up
oebiotech_25807	0.00988692	2.13909	up
oebiotech_25618	0.0135983	2.6476	up
oebiotech_26734	0.0234601	2.31069	up
oebiotech_20119	0.00141612	3.40971	down
oebiotech_07456	0.00548571	2.67142	up
oebiotech_12790	0.00640314	2.85725	up
oebiotech_25601	0.010446	3.06536	up
oebiotech_20703	0.00921762	2.06322	down
oebiotech_01850	0.0134581	3.23559	up
oebiotech_08012	0.0239246	2.16887	up
oebiotech_17684	0.00674857	2.13912	up
oebiotech_24687	0.00197574	2.05493	up
oebiotech_21459	0.0135425	2.90139	down
oebiotech_11933	0.00619644	30.7034	up
oebiotech_07061	0.024184	2.19372	down
oebiotech_11927	0.00278937	3.51435	up
oebiotech_05313	0.00690417	2.14261	down
A_19_P00321743	0.0140395	2.07089	up
A_21_P0010433	0.0151611	2.35113	down
oebiotech_15917	0.0429004	2.00885	down
A_21_P0012627	0.0414397	2.48015	up
oebiotech_13824	0.0429119	2.11921	up
A_19_P00807752	0.0411742	2.2398	up
A_33_P3718352	0.00322358	2.11251	up
A_21_P0003050	0.0173414	9.15272	up
oebiotech_22024	0.0108398	2.41312	down
A_19_P00320727	0.0111886	2.80003	down
oebiotech_22571	0.026702	2.19067	up
A_21_P0003820	0.0161627	2.14983	down
oebiotech_01248	0.0219944	2.22697	down
oebiotech_12847	0.0409842	3.01158	down
oebiotech_26058	0.0119964	2.15978	up
oebiotech_25653	0.0182991	2.55841	down
A_33_P3337574	0.00661704	2.08882	down
A_21_P0014623	0.047633	2.07558	down
A_21_P0014771	0.00107105	7.52959	up
oebiotech_12583	0.0384499	3.37754	down
oebiotech_22652	0.00227393	18.1605	up
A_21_P0006791	0.00562491	2.21161	down
oebiotech_16150	0.0316295	2.39243	up
oebiotech_06278	0.000635	2.09597	down
oebiotech_23349	0.0256455	2.17845	down
oebiotech_13198	0.0459186	2.44071	up
oebiotech_14141	0.0288575	2.28607	down
oebiotech_01640	0.0157988	2.02885	down
A_21_P0007312	0.00713658	2.33494	up
A_21_P0010060	0.00627002	2.0427	down
A_21_P0006107	0.0200906	2.0113	down
oebiotech_25571	0.0119741	2.48741	down
oebiotech_22811	0.00517382	2.44327	up
oebiotech_23015	0.00906741	2.07825	up
oebiotech_00682	0.033317	2.39695	up
A_21_P0002680	0.00484886	2.00559	down
oebiotech_04058	0.00647422	2.07735	down
oebiotech_24916	0.00553066	2.15349	down
oebiotech_11972	0.0120586	2.76388	up
A_21_P0010904	0.00557845	2.62454	down
oebiotech_23755	0.0383972	2.21861	down
A_21_P0000558	0.0148172	2.29494	up
oebiotech_22043	0.0359462	2.64345	up
A_21_P0002747	0.00798318	2.48372	down
oebiotech_03926	0.00282969	28.5387	up
A_33_P3242109	0.01447	2.0752	down
oebiotech_21890	0.0228942	2.13583	up
A_21_P0011259	0.0338855	4.60968	up
A_23_P373119	0.00457666	2.38068	up
oebiotech_13195	0.0321549	3.84484	up
A_21_P0014402	0.0132717	2.13095	down
oebiotech_11483	0.000659	2.1258	up
oebiotech_09022	0.00805399	2.19209	down
oebiotech_17434	0.00472129	2.05736	up
oebiotech_20751	0.0448297	2.19999	down
oebiotech_16926	0.00524952	2.05966	down
A_21_P0012452	0.0476755	2.8282	up
oebiotech_03919	0.046462	2.20968	up
oebiotech_21600	0.0424159	2.54413	up
oebiotech_16583	0.0115438	2.16718	down
oebiotech_11925	0.0109626	5.13358	up
oebiotech_22103	0.0353778	2.06866	up
oebiotech_25151	0.00234836	2.13943	up
oebiotech_01806	0.0128805	2.57175	up
A_21_P0001439	0.00439901	2.20973	down
oebiotech_15424	0.00217087	7.29266	up
A_21_P0003763	0.00347826	3.42466	up
A_21_P0014735	0.0094606	2.01684	down
oebiotech_15312	0.0429826	2.88068	up
A_33_P3245449	0.0213363	2.8675	down
oebiotech_09205	0.0411754	2.16299	down
A_21_P0010998	0.0207226	2.04759	down
A_33_P3375859	0.0139993	2.26887	up
A_21_P0009832	0.0157625	2.03109	up
A_21_P0005397	0.0450316	2.03437	down
A_21_P0006761	0.0366585	2.08239	up
oebiotech_25344	0.00462157	2.8303	down
A_24_P170439	0.0212284	2.29531	up
oebiotech_03580	0.00234391	2.1273	up
oebiotech_22961	0.0133328	2.12218	up
oebiotech_06014	0.0499478	2.02287	up
oebiotech_01758	0.0075798	2.015	down
A_21_P0001416	0.0296559	2.69021	up
A_21_P0011879	0.0407406	2.66022	up
oebiotech_12244	0.035559	2.35278	up
oebiotech_20740	0.021277	2.3525	up
oebiotech_04677	0.00484264	2.12011	down
A_21_P0003881	0.0173121	2.11317	down
A_21_P0010992	0.0110214	2.21129	down
oebiotech_27355	0.0195162	2.12189	up
A_21_P0008410	0.0464513	2.56833	up
oebiotech_24707	0.00961791	2.23014	down
A_33_P3388486	0.0217721	2.1048	up
A_21_P0007012	0.0272453	2.63368	down
oebiotech_06478	0.00947559	2.13589	down
oebiotech_17381	0.0242214	2.11469	up
oebiotech_01247	0.0267233	2.74192	up
oebiotech_11444	0.0454857	4.07635	up
oebiotech_21200	0.0299761	2.39676	up
oebiotech_27627	0.00434612	2.4975	down
A_21_P0007659	0.0219746	2.20607	down
A_21_P0005096	0.0195978	2.12044	down
oebiotech_09524	0.0139097	2.15744	down
oebiotech_11037	0.00740816	2.43274	up
oebiotech_06531	0.0185092	3.07964	up
A_21_P0001434	0.024464	2.10818	down
A_19_P00322645	0.0442957	2.14659	down
oebiotech_07542	0.0242565	2.59462	up
oebiotech_12190	0.0213333	4.16571	up
oebiotech_11011	0.000795	14.8428	up
A_21_P0003002	0.00926368	2.51836	down
A_21_P0005082	0.0012875	2.25988	up
oebiotech_04860	0.00756624	2.3762	down
oebiotech_10304	0.0350283	2.00936	down
oebiotech_24492	0.0405555	2.36357	down
A_21_P0009280	0.0081396	2.06552	down
oebiotech_25019	0.00732341	2.66073	down
oebiotech_12574	0.0222121	2.06743	down
A_19_P00806707	0.00204127	2.09016	down
oebiotech_06226	0.0136418	2.06243	down
oebiotech_04056	0.0403831	2.29631	down
A_21_P0005025	0.00352982	2.40427	up
A_21_P0008371	0.00329992	2.01945	up
oebiotech_18498	0.00634545	2.11548	down
A_21_P0010588	0.00284436	2.47438	down
oebiotech_16186	0.0220254	2.02113	up
A_21_P0002178	0.0265652	2.08727	down
oebiotech_25577	0.0251828	2.0098	down
oebiotech_22547	0.00354413	2.03649	up
oebiotech_00490	0.0223774	3.49397	down
oebiotech_25702	0.030692	3.0319	down
oebiotech_16028	0.0288063	2.34965	down
oebiotech_04579	0.009843	2.2801	down
oebiotech_03732	0.0095843	2.05017	down
oebiotech_21513	0.0340217	3.97494	up
oebiotech_07062	0.0283784	4.94132	up
oebiotech_02985	0.0173043	2.22347	down
oebiotech_08958	0.00335582	2.47466	down
A_21_P0000869	0.00733905	2.45433	up
oebiotech_11833	0.0177144	2.07604	up
A_21_P0007618	0.00316252	2.49854	down
A_21_P0013529	0.0085606	2.24985	down
oebiotech_04859	0.0324558	2.00032	down
oebiotech_07661	0.00592532	3.23671	up
A_19_P00322453	0.0279263	2.54098	down
A_23_P370733	0.00164847	2.12401	down
oebiotech_22482	0.000158	3.72294	down
oebiotech_17735	0.00116821	2.00374	up
oebiotech_11482	0.0119053	2.70878	up
A_33_P3378171	0.0247134	2.07772	down
oebiotech_06640	0.0190801	2.16148	down
A_21_P0006982	0.0226286	2.3499	up
oebiotech_21111	0.00715428	2.35922	down
A_21_P0002109	0.0257536	2.18686	up
oebiotech_16765	0.00175116	3.26553	down
A_21_P0008006	0.0105208	2.0244	down
A_21_P0007083	0.0106138	2.17429	down
oebiotech_01516	0.0180461	2.03312	down
oebiotech_13661	0.0248324	2.50043	down
A_21_P0010779	0.0149743	2.13642	down
A_19_P00321478	0.0458086	2.59412	down
oebiotech_02427	0.000527	3.52548	up
A_21_P0009937	0.0346515	2.05843	down
A_21_P0006443	0.0167311	2.93795	down
A_33_P3652730	0.017902	2.83296	down
oebiotech_20756	0.00809578	2.1255	down
oebiotech_03097	0.0209108	2.08376	down
A_21_P0014432	0.007725	2.59655	down
A_21_P0011776	0.0193473	2.44437	up
oebiotech_18285	0.00293394	2.25606	down
oebiotech_00180	0.00354145	2.00672	up
oebiotech_06400	0.00296477	3.0919	up
oebiotech_23094	0.0159758	2.86906	down
oebiotech_04896	0.0345974	2.3196	down
A_21_P0006993	0.0148831	2.04612	down
oebiotech_13719	0.0128526	2.16422	down
oebiotech_07075	0.000598	4.01589	up
oebiotech_10060	0.0198654	2.24134	down
A_21_P0011760	0.00282787	2.19049	down
oebiotech_04052	0.00558355	2.03495	down
oebiotech_03323	0.023698	2.13737	down
oebiotech_00064	0.00466438	2.37874	down
oebiotech_11864	0.00264129	6.77716	up
oebiotech_03643	0.0477418	2.0094	down
oebiotech_10199	0.025437	2.29613	down
A_21_P0006623	0.0106515	2.09128	down
oebiotech_20171	0.0006	2.23971	down
A_21_P0011204	0.0123179	2.01356	up
oebiotech_09779	0.0112249	3.05605	down
A_21_P0012435	0.0332266	2.02628	down
A_21_P0001223	0.0051524	2.39567	down
A_21_P0004675	0.0122326	2.06842	down
A_21_P0004006	0.00590253	2.7054	down
A_21_P0003664	0.0302722	2.16763	down
oebiotech_11668	0.0322557	3.34072	down
oebiotech_03102	0.0232276	2.09573	down
oebiotech_00144	0.0263049	2.22758	down
oebiotech_22373	0.0425598	2.5192	down
oebiotech_25178	0.0303604	2.06104	down
oebiotech_26001	0.015564	2.25116	down
A_21_P0010034	0.0459781	2.35797	down
A_21_P0007774	0.000849	3.00718	down
oebiotech_24996	0.00200984	2.72141	down
oebiotech_13445	0.0445103	2.06231	up
oebiotech_16786	0.0142788	2.03048	up
A_21_P0011657	0.0081718	2.3803	down
A_21_P0013870	0.00335208	2.39056	down

## Sheet: MG5-8 VS N1-4 differnce mRNAs
ProbeName	p	FC (abs)	Regulation	GENE_SYMBOL
A_23_P121596	0.0483774	2.54404	up	PPBP
A_23_P70670	0.00120565	16.0242	up	CD83
A_23_P121480	0.0319831	2.06751	down	CD200
A_23_P121064	0.0188132	5.86264	up	PTX3
A_23_P142969	0.00531122	2.69573	down	ZNF2
A_23_P331211	0.0307268	2.1203	up	B4GALNT2
A_24_P81900	0.000852	2.18284	up	SLC2A3
A_33_P3285540	0.0414942	2.55272	up	CLDN5
A_23_P106362	0.0120602	3.11582	up	AQP9
A_23_P116898	0.0277403	2.12996	down	A2M
A_23_P79518	0.00284939	35.3933	up	IL1B
A_32_P87013	0.00271658	34.926	up	IL8
A_23_P408094	0.0255891	2.09721	up	MXD1
A_23_P207003	0.0169095	2.56269	up	41156
A_24_P69095	0.00713948	2.27766	up	ENC1
A_24_P239606	0.00233291	4.93345	up	GADD45B
A_23_P311632	0.00567307	2.09938	up	NLRP6
A_23_P61398	0.0386134	3.16993	up	PIM3
A_23_P106002	0.00871119	4.88824	up	NFKBIA
A_23_P64721	0.0291661	3.89752	up	HCAR3
A_23_P29939	0.0280484	2.63818	up	SNCA
A_33_P3390713	0.00118494	2.28588	up	TMEM2
A_33_P3252695	0.000906	2.42749	up	CYTL1
A_23_P393686	0.00267745	2.28476	up	C8orf42
A_33_P3236868	0.00573565	2.40628	up	MT1X
A_23_P111701	0.0084719	2.86784	up	GNG11
A_33_P3380529	0.038046	2.08152	up	PRTFDC1
A_23_P153562	0.014865	2.16225	up	C5AR1
A_23_P17844	0.0104594	2.7391	up	PVALB
A_33_P3379326	0.0226689	2.20985	up	MSR1
A_24_P943566	0.0204176	5.10333	up	PHACTR1
A_23_P87879	0.00971213	3.00417	up	CD69
A_33_P3242863	0.0190317	3.24562	up	NT5M
A_23_P153320	0.0364403	4.63457	up	ICAM1
A_33_P3262495	0.0389274	2.2226	up	ZNF503
A_33_P3415820	0.00414394	8.73259	up	THBS1
A_33_P3243230	0.0101571	10.4064	up	IL8
A_33_P3389653	0.0014733	2.03321	up	PDE4D
A_23_P102731	0.00198464	2.85669	up	SMOX
A_24_P157926	0.00206952	8.24553	up	TNFAIP3
A_24_P33895	0.00366249	15.4414	up	ATF3
A_23_P145669	0.0151634	2.09019	down	EPO
A_33_P3325897	0.0083	2.30359	up	MPL
A_23_P102000	0.00672696	2.41714	up	CXCR4
A_33_P3332156	0.0305096	2.06237	up	C1orf95
A_23_P70398	0.0156185	2.45052	up	VEGFA
A_23_P315364	0.00528726	41.1107	up	CXCL2
A_23_P380318	0.0439327	2.07996	up	EGR4
A_33_P3298024	0.00239277	2.53104	up	ABCC3
A_23_P380208	0.0169138	2.47022	up	VEPH1
A_33_P3354589	0.00202714	22.5387	up
A_23_P210425	0.0431968	2.66663	up	MYL9
A_33_P3342365	0.00479641	3.13458	down
A_24_P56388	0.00494966	2.3063	up	HIF1A
A_23_P106103	0.0191111	2.8352	up	AKAP5
A_23_P40847	0.0494442	3.36541	up	CHST2
A_33_P3383149	0.00358563	2.15705	up	ZCWPW2
A_33_P3316273	0.00672773	10.9244	up	CCL3
A_23_P207507	0.00908255	2.68334	up	ABCC3
A_24_P140608	0.0120139	5.00551	up	HBEGF
A_23_P149992	0.00721894	2.17534	up	PDLIM1
A_24_P12401	0.0227745	2.99587	up	VEGFA
A_33_P3408762	0.00992802	2.1843	up	LMNA
A_23_P155979	0.00926577	2.40411	up	EGF
A_24_P250765	0.0190589	3.17625	up	PRKG1
A_23_P215735	0.00376259	2.42337	up	ST7
A_23_P134176	0.0141591	3.07795	up	SOD2
A_33_P3241021	0.0348851	2.24672	up	CD69
A_23_P259071	0.0104152	4.38131	up	AREG
A_24_P915692	0.0185354	5.91463	up	PHLDA1
A_33_P3389802	0.0347813	2.61246	up
A_23_P208768	0.0357952	3.58134	up	FCAR
A_23_P129856	0.042844	3.52427	up	HIC1
A_33_P3236698	0.0322922	2.77714	down	ANKRD19P
A_33_P3247559	0.0417908	2.08657	up	FNDC7
A_23_P41344	0.00793618	13.7534	up	EREG
A_23_P209678	0.0398605	2.24855	up	PLEK
A_23_P104318	0.0010576	3.83052	up	DDIT4
A_33_P3636080	0.00284047	2.1328	up	MLH3
A_33_P3373364	0.00570406	2.20375	up	CLIC4
A_33_P3364864	0.00252355	8.25946	up	NAMPT
A_24_P380679	0.023335	2.03631	up	C7orf53
A_24_P123408	0.0384354	2.24501	up	ABLIM3
A_33_P3381870	0.00597434	2.03613	up	EPB49
A_33_P3220390	0.003083	2.1013	up	WTAP
A_23_P215913	0.0248016	2.68608	up	CLU
A_23_P34142	0.0026077	2.21192	up	WBP5
A_24_P241815	0.0346612	2.14899	up	JUNB
A_24_P250922	0.00116667	32.6616	up	PTGS2
A_33_P3299066	0.00442464	4.9947	up	NR4A2
A_21_P0000091	0.0239076	3.10319	down	LRRC34
A_23_P408787	0.0413883	2.88257	up	C1orf150
A_23_P252962	0.00847512	2.04378	up	ITSN1
A_24_P41864	0.0138074	2.06241	up	ARHGAP6
A_33_P3404989	0.0123776	2.05325	up	HIST1H3H
A_23_P103110	0.0223365	5.38625	up	MAFF
A_33_P3214914	0.0139063	2.0433	up	MUC22
A_33_P3343316	0.0327703	2.26713	up	SH3BGRL2
A_33_P3305731	0.00657383	2.61831	up	NINL
A_23_P74278	0.00758903	3.19315	up	PDE4B
A_24_P923945	0.0464949	2.38774	down	UBR4
A_33_P3299560	0.00965723	8.36512	up	LEKR1
A_23_P135499	0.00544054	2.06513	up	CLIC4
A_33_P3229918	0.00742606	2.3499	up	PTCRA
A_23_P152234	0.00460762	2.19876	up	CMTM2
A_21_P0012451	0.0193186	2.52823	up	PROS1
A_33_P3290343	0.0325095	3.56673	up	CYP1B1
A_23_P206724	0.00969907	2.84587	up	MT1E
A_23_P43810	0.0224005	2.42901	up	LTBP1
A_23_P309837	0.0232072	2.02599	up	STON2
A_33_P3362321	0.00524661	2.93684	up	FHL2
A_23_P202004	0.0459828	2.50026	up	PRTFDC1
A_23_P414273	0.026229	2.08252	up	C5orf62
A_23_P67569	0.0321391	2.15448	up	LPPR3
A_33_P3265749	0.00329162	3.22645	up	PTGER3
A_23_P25566	0.015344	3.4569	up	GPR183
A_23_P106844	0.00467987	2.86842	up	MT2A
A_23_P62901	0.0487551	2.31185	up	BTG2
A_24_P183150	0.0217458	15.262	up	CXCL3
A_23_P69329	0.048892	2.00378	down	HYAL1
A_24_P189997	0.0409731	2.15428	up	PCSK6
A_23_P366098	0.0323574	2.13276	up	NUP210L
A_23_P131208	0.00137422	7.99714	up	NR4A2
A_33_P3219090	0.00564007	3.26919	up	INSIG1
A_23_P106042	0.00868901	3.21967	up	CMTM5
A_23_P400945	0.0317597	2.01578	up	ETV3
A_23_P376488	0.000736	20.4182	up	TNF
A_33_P3330264	0.0428071	2.04229	up	CXCL1
A_33_P3273143	0.0482636	2.2846	up	SLC35E4
A_32_P790361	0.00930364	2.46979	up	ZNF90
A_24_P296508	0.0250254	2.13612	up	SLC43A2
A_33_P3275226	0.00182187	2.21267	up
A_32_P48466	0.00584082	2.55634	down	LCA5L
A_33_P3381684	0.0103701	2.35894	up	TCHH
A_33_P3384775	0.006145	2.55597	up	ZNF295
A_23_P209625	0.0169754	3.41036	up	CYP1B1
A_23_P152002	0.00527707	6.0016	up	BCL2A1
A_23_P386478	0.0231597	2.71455	up	TNIP3
A_32_P179998	0.0362982	3.18901	down	DMRTC1
A_33_P3365167	0.00173161	2.91941	up	NOS1
A_24_P277657	0.0252809	2.18754	up	GMPR
A_33_P3387320	0.00364625	2.43945	up	RPL31
A_23_P29005	0.0191824	2.25017	up	SAMSN1
A_33_P3310415	0.00302674	6.67581	up
A_24_P37409	0.00401374	5.19975	up	DUSP2
A_33_P3384272	0.0364044	2.18626	up	ATP1A1
A_23_P67299	0.0403786	2.15069	up	DOCK6
A_33_P3258617	0.000531	2.40737	up	PLIN2
A_33_P3354604	0.00223932	9.95165	up
A_23_P139669	0.00089	2.21762	up	SLC2A3
A_33_P3499046	0.0344476	2.1052	up
A_23_P86731	0.00690297	3.01224	down	ZNF239
A_23_P42257	0.0137293	5.68549	up	IER3
A_33_P3842770	0.0116943	2.53101	down	LOC644450
A_33_P3390017	0.0234099	2.39092	up	C15orf54
A_33_P3212022	0.00286174	2.74504	up	RGS6
A_33_P3381777	0.028178	2.50141	up	TREML1
A_33_P3307197	0.0154087	2.25131	down	PTGFRN
A_32_P79190	0.036836	2.18886	down
A_23_P45185	0.0387515	3.37217	down	FIGF
A_24_P63019	0.0189599	2.0803	up	IL1R2
A_23_P25974	0.0253311	2.02719	up	TTC7B
A_24_P257416	0.0203637	9.28093	up	CXCL2
A_23_P29124	0.00770954	2.72161	up	GP1BB
A_24_P332647	0.0234133	2.37288	up	SSH1
A_23_P6596	0.0101684	11.7187	up	HES1
A_24_P89457	0.00351316	6.43283	up	CDKN1A
A_32_P87531	0.000814	3.21581	up	DNAH14
A_24_P348265	0.0150003	4.09813	up	FCAR
A_24_P357465	0.0279695	2.814	up	TP53INP2
A_23_P148422	0.00709464	2.24026	up	PCYT1B
A_23_P150979	0.0314811	2.77274	down	MUCL1
A_33_P3399373	0.0495475	2.60972	up	TPRA1
A_23_P156180	0.0216403	2.1328	up	SLC22A4
A_23_P74609	0.0101081	31.9626	up	G0S2
A_24_P4816	0.00985764	2.47913	up	GABARAPL1
A_33_P3665553	0.0216712	2.72669	down	LOC100233156
A_23_P97141	0.0177201	6.30137	up	RGS1
A_33_P3213508	0.00258805	3.61299	up	C7orf72
A_21_P0013633	0.0354622	2.7218	down	ANKRD18B
A_21_P0000671	0.00128569	2.07275	up	MT1E
A_23_P207058	0.00647119	6.4269	up	SOCS3
A_23_P348121	0.00186222	2.06172	up	FOSL2
A_33_P3323722	0.0198896	2.02027	up	ARL4C
A_33_P3821350	0.00668631	2.28859	down	PRO2012
A_33_P3394380	0.0327537	2.05106	up	AKAP5
A_33_P3401647	0.0407404	2.23301	up	PPP1R14A
A_23_P166408	0.0039995	3.1798	up	OSM
A_23_P90172	0.00731615	3.99937	up	PPP1R15A
A_23_P167983	0.0393898	2.13808	up	HIST1H2AC
A_33_P3264364	0.027148	2.03309	up	DNM3
A_24_P252497	0.0116201	2.40928	up	TRIB1
A_33_P3298092	0.00562873	2.07677	down	LOC100131756
A_33_P3307836	0.0379659	2.99259	down	LRRC7
A_23_P374281	0.0189612	2.14473	down	CDC20B
A_33_P3376786	0.0436736	2.03432	down
A_33_P3292646	0.0403791	2.0132	down	C10orf112
A_23_P359277	0.0409028	2.32202	up	ELOVL7
A_23_P201979	0.0352235	2.6362	up	CREM
A_23_P212089	0.0145448	4.11699	up	NFKBIZ
A_33_P3366156	0.0108501	4.16985	down	SPATA9
A_33_P3244073	0.020085	2.56294	down	LOC100132146
A_33_P3375934	0.0242971	3.93163	up	NAMPT
A_23_P16469	0.027564	2.84807	up	PLAUR
A_24_P245379	0.0079692	23.2365	up	SERPINB2
A_33_P3244274	0.00275819	2.95384	up	RNF208
A_23_P165624	0.0375268	5.25898	up	TNFAIP6
A_33_P3330498	0.00161027	2.23271	down	ALDH7A1
A_24_P282547	0.0120964	2.31927	down	CFHR4
A_23_P207564	0.0235307	8.3618	up	CCL4
A_33_P3413821	0.00303092	2.15678	down	KIRREL
A_23_P304509	0.00225667	2.83799	down	VSTM4
A_33_P3354607	0.0204184	8.69156	up	CCL4
A_23_P143173	0.0341108	2.04245	up	SLA2
A_33_P3341429	0.00885506	2.55204	up	NEXN
A_23_P43412	0.0149455	3.29978	up	HEMGN
A_33_P3259148	0.0467009	2.25766	down	ZNF286B
A_24_P251534	0.0119221	3.03794	up	CTDSPL
A_33_P3231820	0.0356239	2.39283	up	ASTL
A_33_P3345886	0.0453638	2.11288	down	FGD2
A_23_P302550	0.00919593	2.09751	up	RGS18
A_23_P306867	0.00895014	8.77752	up	NR4A3
A_23_P426153	0.0313915	2.41452	down	CCDC37
A_24_P76675	0.0242448	2.0426	up	MFAP3L
A_23_P167129	0.0152653	2.20107	down	HHIP
A_33_P3366171	0.033072	2.70739	down	CTAGE1
A_24_P228130	0.00468324	16.7394	up	CCL3L3
A_24_P379750	0.0166003	2.70295	up	MXD1
A_23_P89649	0.0195649	2.14317	down	KRTAP3-3
A_32_P174083	0.00336893	2.79444	up	CYCS
A_23_P2414	0.00414198	2.59481	up	C12orf39
A_33_P3354823	0.0298073	2.52953	up	BTBD19
A_24_P414658	0.00668785	2.80208	up
A_24_P206604	0.00808318	4.08995	up	PFKFB3
A_24_P315975	0.0416204	2.21793	down	KRTAP4-9
A_23_P144337	0.0340968	2.84371	up	CCRN4L
A_33_P3222439	0.00441353	3.22752	down	TCP10L2
A_21_P0000142	0.00528291	2.00381	up	RNF103
A_33_P3335177	0.000129	5.49685	down	SFRP4
A_33_P3360675	0.00386727	2.51042	up	PRKAR1B
A_23_P100056	0.0026603	5.62695	up	RBPMS2
A_33_P3404804	0.016731	2.99533	down
A_23_P500464	0.0297099	2.3543	down	COL2A1
A_33_P3238636	0.00374273	2.73454	down	C2orf77
A_24_P333571	0.0300318	2.01226	down	ARHGAP29
A_33_P3389842	0.0284833	10.4851	down	PROM1
A_33_P3411637	0.0226151	2.57704	down
A_23_P340171	0.043118	2.1205	down	TP53AIP1
A_23_P251453	0.0378449	3.04249	down	HNF4G
A_23_P7144	0.00742109	4.62659	up	CXCL1
A_33_P3570974	0.00302648	4.05109	down	C8orf50
A_24_P943997	0.046864	2.9628	up	ARL5B
A_33_P3236436	0.00303008	3.39948	down	C4orf51
A_24_P291231	0.000527	2.08989	down	PER3
A_23_P259189	0.000336	2.44305	up	CLIC4
A_24_P945312	0.0332342	2.0306	down	PAPOLB
A_33_P3381671	0.0186981	4.19584	up	LOC731424
A_23_P137035	0.0114767	2.00148	down	PIR
A_23_P131825	0.00292411	3.45729	up	TNNC2
A_32_P832001	0.000939	2.2137	down
A_23_P107612	0.0156473	2.18521	up	RAB27B
A_23_P143845	0.00379976	6.43905	up	TIPARP
A_24_P16913	0.0136963	2.28986	up	ABCC4
A_23_P137697	0.0280601	2.76578	up	SELP
A_23_P1863	0.0417294	2.21069	down	OR5AK2
A_33_P3299416	0.0128893	4.93801	up	GRASP
A_33_P3389658	0.0175098	2.68063	up	PDE4D
A_24_P260443	0.0182257	2.16037	down	THBS4
A_23_P203267	0.00736964	2.80123	down	TRIM29
A_33_P3214334	0.00999737	2.29896	up	LY6G6F
A_23_P62953	0.00814929	2.81083	up	PBX1
A_24_P58337	0.0414741	2.17946	up	FTH1
A_33_P3231670	0.000258	5.18006	up	RNF208
A_23_P429425	0.00961628	2.19459	up	ST6GAL2
A_23_P202104	0.00748342	4.10183	up	PPIF
A_23_P85765	0.0100036	2.69497	down	CACNA1S
A_32_P187704	0.0297919	2.19748	down	SNTG1
A_33_P3377644	0.0284268	3.53204	down	ZCCHC16
A_33_P3348079	0.000489	4.11407	down	ADIG
A_24_P522786	0.015964	2.40046	up
A_23_P333951	0.000605	2.07187	up	DNAH14
A_33_P3238815	0.0207254	4.02837	down	FRMD5
A_23_P121447	0.00638864	4.0812	down	ARPM1
A_33_P3263666	0.0244686	2.09535	up	ANKRD9
A_33_P3282454	0.0258696	2.93414	down	SLC12A1
A_23_P57856	0.0275653	2.34368	up	BCL6
A_33_P3277373	0.0171888	2.42023	up	OSM
A_24_P183664	0.0361938	2.49302	down	TRIL
A_33_P3258274	0.0454389	3.06419	up	TFPI
A_24_P362540	0.0452865	2.96686	up	ASAP2
A_23_P148410	0.0168977	2.07572	up	FTHL17
A_23_P219117	0.0015092	2.74311	up	EPB49
A_23_P314672	0.0231101	2.73359	down	C11orf40
A_23_P18798	0.0473778	2.64911	down	PCDHB9
A_21_P0014010	0.0219063	2.37707	down	LOC100652820
A_23_P17430	0.0110746	2.05595	up	RBM38
A_23_P70843	0.0318828	2.0803	up	BPGM
A_33_P3314176	0.00420766	3.65027	up	FAM46C
A_33_P3236071	0.0242673	2.23448	up	CLEC1B
A_33_P3246505	0.0195963	3.47184	up	MAP3K8
A_33_P3231267	0.0162355	2.83394	down	LOC257396
A_23_P32253	0.00586505	3.73272	up	NFIL3
A_24_P51375	0.000433	2.00035	up
A_23_P211252	0.0442703	2.7723	down	LSS
A_32_P310503	0.00172453	2.06702	down	OR2M2
A_33_P3227029	0.0405176	2.64549	down
A_23_P19987	0.0122724	2.51943	up	IGF2BP3
A_21_P0012133	0.0168069	2.34697	down	SIRPB2
A_21_P0012453	0.0375526	2.05714	up	PROS1
A_33_P3209806	0.0352561	2.08788	down	OR2C3
A_23_P34915	0.00259082	11.6711	up	ATF3
A_33_P3248052	0.00931013	2.8506	down	NLGN4Y
A_23_P40096	0.00424933	3.23514	down	PROC
A_23_P29204	0.0466664	2.20251	up	MTFP1
A_33_P3220813	0.0196693	2.55867	up	TXLNB
A_33_P3279600	0.0377896	2.36895	down	FSHR
A_33_P3227551	0.00104103	2.28466	up	ZNF331
A_23_P143902	0.0182827	2.33718	up	P2RY12
A_23_P398943	0.024571	4.51741	up
A_33_P3271470	0.0115462	2.06166	down	GREB1L
A_33_P3274332	0.0330684	2.26151	up	UBE2J1
A_23_P379614	0.0441802	2.18637	down	OIP5
A_23_P214080	0.0130839	4.33503	up	EGR1
A_24_P357386	0.0213115	2.95401	down	KRTAP13-3
A_33_P3416767	0.00787869	2.00998	up	MAFG
A_33_P3619171	0.0260119	2.59479	up	PMAIP1
A_24_P288954	0.00770415	2.23915	down	SRRD
A_24_P277367	0.0096797	2.39785	up	CXCL5
A_23_P23155	0.0163646	2.24579	down	AJAP1
A_33_P3324505	0.0323194	2.49995	up
A_33_P3419190	0.00333097	16.4197	up	AREG
A_24_P314179	0.023197	2.58478	up	ETS2
A_33_P3300027	0.0458543	2.02994	down
A_23_P30693	0.000787	2.645	down	PLG
A_23_P121011	0.0124259	3.94443	up	CSRNP1
A_33_P3692984	0.00115794	2.63816	down	LOC283486
A_33_P3423551	0.00350795	13.0486	up	IER3
A_33_P3409984	0.0262218	2.10388	down	CDKL4
A_33_P3364869	0.000327	19.9266	up	NAMPT
A_23_P259003	0.00172855	3.23908	down	PEX5L
A_33_P3284039	0.0434549	2.33624	up
A_23_P383422	0.0208443	3.27398	up	NFKBID
A_24_P253003	0.00549907	2.5325	down	WNT11
A_23_P17065	0.036042	11.6819	up	CCL20
A_23_P17130	0.00144704	2.83835	up	C2orf88
A_33_P3221164	0.0274839	2.05061	down	UTP23
A_23_P315964	0.00503745	2.02673	down	UMODL1
A_33_P3224070	0.0232434	3.09666	up	CSRNP1
A_23_P1492	0.036773	2.1924	up	AVPI1
A_33_P3272010	0.0153293	2.1104	up
A_33_P3547141	0.00259421	2.73913	up	LOC100131298
A_33_P3329686	0.0187044	2.3416	up	41157
A_33_P3296181	0.0108935	8.40547	up	CCL3L3

## Sheet: MG1-4 VSMG5-8 differnce lncRNAs
ProbeName	p	FC (abs)	Regulation
A_21_P0007121	0.0372777	2.14358	down
oebiotech_27160	0.00500871	2.15332	down
oebiotech_19753	0.0153096	2.08037	down
A_21_P0008942	0.00827632	2.19456	down
oebiotech_28181	0.0210827	2.00188	up
A_21_P0001109	0.0160798	2.2551	down
oebiotech_08486	0.00627679	2.06388	up
oebiotech_13037	0.0317461	2.03056	up
oebiotech_18234	0.0431234	2.2872	up
A_21_P0001809	0.0039718	2.05343	down
oebiotech_27076	0.00367006	3.09081	down
oebiotech_24320	0.0164712	2.26722	up
A_21_P0012598	0.0148133	3.41501	down
A_21_P0003807	0.00925357	2.1479	down
A_21_P0001580	0.00529335	2.08896	down
A_21_P0012599	0.0165812	2.68154	down
A_21_P0009288	0.00399732	2.26444	down
A_21_P0009329	0.0298003	2.66582	up
A_21_P0009900	0.0289281	2.51871	down
oebiotech_10941	0.00421842	2.22094	up
A_33_P3221578	0.0056143	2.45635	down
oebiotech_19837	0.0140998	2.10661	down
A_21_P0001663	0.0109942	2.13505	down
oebiotech_13576	0.00284675	2.60776	down
oebiotech_17865	0.015404	2.40363	up
oebiotech_08490	0.00388165	2.27962	up
A_21_P0006083	0.00142787	2.52017	down
oebiotech_04250	0.000316	2.34813	down
A_21_P0010154	0.041286	2.08749	down
oebiotech_04972	0.0441771	2.43367	down
oebiotech_06118	0.00344509	2.03189	down
oebiotech_18486	0.000879	2.5263	up
oebiotech_01106	0.0330555	2.16723	down
A_21_P0001601	0.00429623	2.22546	down
oebiotech_08438	0.0365671	2.57459	down
oebiotech_09901	0.000401	2.09667	down
A_21_P0006300	0.00447509	2.09363	down
oebiotech_13249	0.0369961	2.03265	down
oebiotech_13222	0.000415	3.59127	up
oebiotech_24852	0.0405257	3.07564	up
A_21_P0010704	0.00157307	2.27532	down
A_21_P0006604	0.0190372	5.2714	up
A_21_P0004791	0.0131094	2.29212	down
A_21_P0004216	0.00437897	2.37073	down
oebiotech_00126	0.00671136	2.24229	down
oebiotech_24192	0.0172771	2.21734	down
A_21_P0010422	0.00865371	2.04904	down
A_21_P0007867	0.0187384	2.12623	down
oebiotech_15720	0.010208	2.22391	down
oebiotech_00447	0.0295583	2.30998	down
oebiotech_13015	0.00293228	2.24824	down
A_21_P0014927	0.0164358	2.02887	down
oebiotech_03413	0.00755124	2.32287	up
oebiotech_14481	0.0123028	2.21593	down
A_21_P0003951	0.00341568	2.03745	down
oebiotech_07581	0.000386	2.14376	down
oebiotech_05538	0.00758457	2.16795	down
oebiotech_26812	0.0462405	2.06747	down
A_21_P0009263	0.0368678	2.08824	down
oebiotech_16223	0.0481721	3.87348	down
A_21_P0001030	0.0180683	2.6507	up
A_21_P0010281	0.0326638	2.04633	down
A_24_P169634	0.0352998	2.0861	down
oebiotech_11200	0.0140707	2.12793	up
oebiotech_00084	0.0124434	2.70461	up
oebiotech_13930	0.00786249	2.02309	down
oebiotech_02376	0.030073	2.12673	up
oebiotech_23146	0.000312	2.12128	down
oebiotech_06607	0.00703562	2.15647	up
oebiotech_14234	0.0323646	2.23405	down
oebiotech_24070	0.0141367	2.1005	down
oebiotech_26907	0.00113555	2.08951	up
oebiotech_03372	0.0396435	3.12444	down
oebiotech_23544	0.0339264	2.11653	down
oebiotech_03723	0.0123482	2.81215	down
A_21_P0006014	0.0167847	2.23818	up
A_21_P0005047	0.0212973	2.33417	down
oebiotech_15026	0.0155899	2.14287	down
A_21_P0006141	0.00147578	2.00771	down
oebiotech_06898	0.00555314	2.06922	down
oebiotech_18754	0.0245956	2.17184	up
A_21_P0005606	0.00298428	2.03181	down
A_21_P0010966	0.0254595	2.24338	down
oebiotech_03876	0.000832	2.18519	down
A_21_P0010262	0.0479489	2.68496	down
A_21_P0008588	0.0253654	2.19233	down
A_21_P0011972	0.00156094	2.15704	down
oebiotech_07456	0.0489549	2.48888	down
oebiotech_00715	0.000735	2.04217	down
oebiotech_17379	0.0431604	2.39663	up
A_21_P0012387	0.0134537	2.50855	down
A_19_P00322454	0.0233155	2.0478	up
A_21_P0003830	0.0036677	2.08971	down
A_21_P0010245	0.00193845	2.04179	down
oebiotech_14842	0.00578447	2.47093	down
A_21_P0007827	0.0305949	2.64637	up
A_21_P0007244	0.0206969	2.148	down
oebiotech_10350	0.00628221	2.29635	down
A_21_P0009518	0.00381406	2.81596	down
A_21_P0001400	0.0130631	2.66799	down
A_33_P3741022	0.00164942	2.13014	down
oebiotech_24860	0.00158293	2.41294	down
oebiotech_21775	0.0283296	2.01515	down
oebiotech_15521	0.0112422	3.20742	up
oebiotech_20492	0.0298812	2.10217	up
A_33_P3212244	0.029142	2.11387	up
oebiotech_19110	0.00232379	2.33056	down
oebiotech_01811	0.0234413	2.27248	up
A_19_P00811613	0.0335371	2.29769	down
A_21_P0010042	0.0449413	2.55273	down
oebiotech_19666	0.00854304	2.03747	up
oebiotech_14741	0.017409	2.14312	down
oebiotech_27197	0.0315097	2.0122	down
A_21_P0001429	0.0370854	2.00352	down
oebiotech_01544	0.002578	2.13128	down
oebiotech_22652	0.0492756	7.35482	down
A_21_P0010222	0.000571	2.58502	down
A_21_P0009488	0.0264904	2.03773	up
oebiotech_15551	0.0324195	2.05532	up
A_21_P0005285	0.00781611	2.16237	down
oebiotech_23003	0.0379376	2.2881	down
oebiotech_01092	0.00327229	2.11259	down
oebiotech_02278	0.0230809	2.1834	down
oebiotech_20205	0.00350966	2.36904	down
oebiotech_21221	0.00663857	2.12934	down
A_21_P0004692	0.0106712	2.04669	down
A_19_P00808473	2.25e-05	2.64716	down
A_21_P0007604	0.0129746	2.52398	down
oebiotech_18319	0.000602	2.00341	down
A_21_P0001213	0.00532775	2.04888	down
A_21_P0002149	0.00179165	2.36867	down
A_21_P0001123	0.00901546	2.02166	down
oebiotech_01459	0.0217989	2.51913	down
oebiotech_28428	0.0184163	2.16556	down
A_21_P0006934	0.0243936	2.89045	down
oebiotech_01636	0.0279275	2.35175	up
oebiotech_22080	0.00404878	2.16392	down
A_21_P0008698	0.000539	2.93676	down
oebiotech_05138	0.0355563	2.08186	down
oebiotech_21606	0.00419704	2.20024	down
oebiotech_10460	0.00706722	2.06979	up
oebiotech_19025	0.000203	2.24649	down
A_21_P0003763	0.0440032	2.42909	down
oebiotech_03701	0.00124839	2.09105	down
A_19_P00320740	0.00174486	2.03471	down
oebiotech_14396	0.00951431	2.10985	down
oebiotech_06610	0.0105761	2.30123	down
A_33_P3400643	0.0417887	2.04361	down
oebiotech_20289	0.0480456	2.23736	up
oebiotech_07705	0.00644145	2.20022	down
A_21_P0009360	0.00188709	2.02423	down
oebiotech_23860	0.0233303	2.23478	down
A_21_P0011242	0.0109643	2.15928	down
A_21_P0010300	0.000547	2.44303	down
oebiotech_03655	0.0176008	2.40711	down
A_32_P15958	0.00552643	2.07281	down
A_21_P0010957	0.0183366	2.31291	down
oebiotech_25344	0.0364344	3.17192	up
oebiotech_22295	0.0106224	2.12255	down
oebiotech_27365	0.00113693	2.34785	down
oebiotech_19243	0.0488877	2.23566	down
A_21_P0013603	0.017047	2.09807	down
oebiotech_22657	0.00411519	2.50166	down
oebiotech_22641	0.00259411	2.08569	down
A_21_P0002703	0.00470967	2.00439	down
A_33_P3355937	0.00217321	2.03645	down
oebiotech_13619	0.000225	2.56264	down
oebiotech_12458	0.00209361	2.09426	down
oebiotech_08318	0.00338422	2.25831	down
A_21_P0008608	0.00934997	2.43905	down
oebiotech_23310	0.0295166	2.1964	up
A_21_P0007524	0.0134535	2.23411	down
A_21_P0009894	0.0279656	3.52714	down
oebiotech_19786	0.0206094	2.02104	up
A_21_P0003476	0.00118056	2.41765	down
oebiotech_12244	0.0475463	2.11772	down
A_21_P0001448	3.27e-06	2.38154	down
A_32_P196142	0.000579	2.05458	down
oebiotech_16322	9.96e-05	2.96622	down
A_21_P0008821	1.97e-05	2.11149	up
A_21_P0003279	0.0129095	2.19175	down
A_21_P0008058	0.00328813	2.28333	down
oebiotech_10353	0.00203801	2.26875	down
oebiotech_19308	0.00191747	2.0753	down
oebiotech_00790	0.00324892	2.01144	down
A_21_P0007845	0.0300429	2.33294	up
oebiotech_13553	0.00135193	2.43564	up
A_21_P0012853	0.00415887	2.58755	down
oebiotech_09143	0.00019	2.37621	down
oebiotech_19827	0.00203405	3.097	down
A_33_P3383169	0.00323077	3.6547	down
oebiotech_15239	0.0313898	3.1082	down
A_21_P0006060	0.00309092	2.45087	down
A_21_P0008787	2.73e-05	2.18414	down
A_21_P0002887	0.00714588	2.14206	down
A_21_P0012552	0.0193083	2.01491	down
A_21_P0008996	0.0018245	2.6522	down
oebiotech_02276	0.0490517	2.4153	down
oebiotech_14314	0.000938	2.18213	down
A_21_P0008937	0.0318457	2.55076	down
A_21_P0002877	0.0017554	3.48587	down
oebiotech_06648	0.00495359	2.43517	down
oebiotech_07669	0.0058204	2.04399	down
A_21_P0008503	0.0060382	2.19246	down
oebiotech_02277	0.00442758	2.98336	down
oebiotech_22905	0.000802	2.47961	down
oebiotech_03428	0.0114167	2.65194	down
oebiotech_07162	0.000774	2.54055	down
oebiotech_14125	0.0252367	2.10149	down
oebiotech_07542	0.0295458	2.94538	down
oebiotech_14885	0.00260856	2.03842	down
oebiotech_13874	0.0095563	2.17183	down
A_21_P0002473	0.0249974	2.01207	down
oebiotech_16976	0.000272	2.34139	down
A_33_P3287710	0.0362888	2.04511	down
oebiotech_14564	0.046963	2.08632	up
oebiotech_24971	0.000839	2.08076	down
oebiotech_10612	0.000826	2.22536	down
oebiotech_28345	0.0281981	2.30895	down
oebiotech_25771	0.0369276	2.22639	up
oebiotech_09353	0.00101075	2.01435	down
A_21_P0011548	0.0150838	2.17866	down
oebiotech_18351	0.00480907	2.23782	down
oebiotech_23173	0.0332215	2.17956	down
oebiotech_25921	0.00173576	2.13108	down
A_21_P0011342	0.0162576	2.00311	up
A_21_P0011110	0.00607718	2.08237	down
oebiotech_09463	0.0173019	2.08637	down
A_21_P0007678	0.0032621	2.02134	down
A_21_P0012470	0.0199961	2.50426	down
A_19_P00321194	0.000913	2.15137	down
A_21_P0003953	0.0103122	2.50727	down
A_21_P0011191	0.000285	2.14187	down
A_21_P0010030	0.000247	2.7604	down
oebiotech_04519	0.0272029	2.12119	down
oebiotech_11237	0.000385	2.30217	down
oebiotech_26945	0.000723	2.01173	down
oebiotech_09189	0.0218047	2.09111	down
oebiotech_04205	0.0275326	2.13122	up
A_21_P0004267	0.000204	2.30068	down
oebiotech_04347	0.00872625	2.32456	up
oebiotech_19616	0.000204	2.70986	down
A_21_P0009958	0.0330567	2.04492	down
A_33_P3227896	0.000638	2.06292	down
A_21_P0006691	0.0181978	2.47963	down
oebiotech_05051	0.000704	2.01888	down
oebiotech_14015	0.00425223	2.13	down
A_21_P0000932	0.00433085	2.08991	down
A_21_P0005536	0.00350284	2.26035	down
oebiotech_02986	0.0010732	2.0235	down
oebiotech_23763	0.00451605	2.00989	down
oebiotech_27162	0.00827983	2.5118	down
A_21_P0006982	0.0440686	2.06349	down
oebiotech_16922	0.00047	2.01216	down
oebiotech_11366	0.0212141	2.11384	up
oebiotech_13522	0.00865227	2.04354	up
oebiotech_17213	0.0241581	2.07074	up
A_21_P0006233	0.00995947	2.15283	down
oebiotech_26023	0.00279094	2.00259	down
A_21_P0003271	0.0295399	2.05901	down
oebiotech_13727	0.000897	2.07881	down
oebiotech_05566	0.00339033	2.38463	down
oebiotech_06400	0.0160147	2.05811	down
oebiotech_22642	0.000112	2.05891	down
A_21_P0006611	0.0353376	2.27391	down
A_21_P0000995	0.0400888	2.00528	down
oebiotech_18407	0.00229644	2.28048	down
A_21_P0012328	0.00103043	2.29385	up
oebiotech_18314	0.000819	2.11479	down
A_21_P0001973	0.0348411	2.16626	down
oebiotech_10609	0.0131532	2.43808	down
A_21_P0014406	0.0231597	2.3484	down
A_19_P00315959	0.0377425	3.24956	up
oebiotech_20290	0.00226078	2.12387	down
A_21_P0006562	0.0366079	2.12761	up
A_21_P0012016	0.00378107	2.1213	down
oebiotech_00144	0.000813	2.21494	down
oebiotech_09799	0.0037733	2.36286	down
oebiotech_08519	0.000142	2.07756	down
oebiotech_23837	0.000669	2.52304	down
oebiotech_23680	0.000504	2.14717	down

## Sheet: MG1-4 VS MG5-8 differnce mRNAs
ProbeName	p	FC (abs)	Regulation	GENE_SYMBOL
A_24_P355267	0.0296785	2.48116	up	SLC25A25
A_23_P256603	0.0237182	2.20766	up	MLLT4
A_33_P3333364	0.0245853	2.28806	up
A_32_P192692	0.00788592	2.05393	down	KCNMA1
A_33_P3356877	0.0313803	2.14698	down	OR13C3
A_33_P3332156	0.0329357	2.81288	down	C1orf95
A_33_P3221989	0.0442199	2.24277	up	CACNB4
A_33_P3354589	0.0361401	7.4539	down
A_33_P3378051	0.0383994	2.3358	up	SESTD1
A_23_P69863	0.00486715	2.05545	down	PCDHB5
A_32_P149298	0.0164351	2.68786	up	KIAA1841
A_23_P167367	0.0137169	2.2441	down	PITX2
A_24_P697685	0.0380031	2.79953	down	ESYT3
A_33_P3272573	0.0105425	2.14333	down	PRDX4
A_33_P3420352	0.0302661	2.52238	down
A_32_P87649	0.0129195	2.07267	down	TMCO2
A_23_P93105	0.00326391	2.06914	up	GABRR2
A_23_P133902	0.0348128	2.04417	down	PSORS1C1
A_32_P155666	0.01021	2.0759	down	ECEL1
A_24_P88801	0.0195144	3.32298	down	NPHP1
A_33_P3367899	0.00572342	2.06785	up	FRAT1
A_32_P65706	0.0326029	3.48725	down
A_24_P394420	0.00150603	2.09432	up	SFXN1
A_33_P3462155	0.0011266	2.16754	down	LOC401188
A_32_P468341	0.013681	2.18777	down	C1orf127
A_23_P114585	0.0267274	2.03189	up	PCNXL2
A_23_P110957	0.0150337	2.10798	down	FOXF2
A_33_P3214785	0.0374338	2.62397	up	LEPROT
A_21_P0000063	0.0103547	2.01722	up	MDFIC
A_33_P3718679	0.0113924	3.70637	down	LOC283731
A_23_P77545	0.00831578	2.43205	down	SSTR5
A_24_P626932	0.0134493	2.33551	down	MUC3
A_24_P375227	0.00434979	2.00627	down
A_24_P414269	0.00387938	2.09019	down	ALG3
A_23_P69329	0.0424468	2.92803	up	HYAL1
A_23_P615	0.0107703	3.10032	down	INSRR
A_23_P106042	0.042154	2.12093	down	CMTM5
A_33_P3280120	0.00121581	5.04652	down	CACNA1B
A_33_P3318490	0.0147053	3.25021	down	PDZRN3
A_23_P64873	0.00755299	2.32003	down	DCN
A_23_P32175	0.00758903	4.72234	down	LHX6
A_33_P3651948	0.00879076	2.01911	down	NEO1
A_23_P157809	0.0421893	2.14614	down	PTGR1
A_33_P3290617	0.0131535	2.5909	down
A_23_P51039	0.00381063	2.47383	down	INHA
A_23_P212608	0.00333545	2.66222	down	CLSTN2
A_33_P3709173	0.00028	2.05964	up	PHTF2
A_33_P3417650	0.0124047	2.5328	down	KLK10
A_33_P3357813	0.00661069	2.39504	down	HTR1D
A_33_P3275600	0.00109773	2.18677	down	PLA2G4E
A_33_P3240763	0.0265793	2.34517	down
A_24_P911607	0.00118716	7.46436	down	WNT7B
A_33_P3393851	0.00255012	2.30593	down	ATP2B2
A_19_P00319038	0.00507307	3.12382	down	TTC28
A_33_P3382565	0.000325	2.11193	down	KIF26B
A_24_P7965	0.0101666	2.75719	down	ESRRG
A_33_P3246063	0.0348536	2.22733	down
A_33_P3364921	0.00154614	3.70825	down
A_33_P3413404	0.0187889	2.56072	down	PARVB
A_24_P416346	0.00409449	2.51174	down	ETV4
A_23_P18223	0.0099209	2.12722	down	ITIH1
A_23_P55400	0.03971	2.22952	down	KRT36
A_23_P332820	0.0197023	2.12226	down	IL17A
A_33_P3328716	0.00227333	2.42315	down	CCDC13
A_24_P27513	0.00120044	3.22377	down	CNTNAP4
A_23_P64306	0.0209285	2.14861	down	TRIM48
A_33_P3354604	0.0351583	5.75741	down
A_33_P3316093	0.0487497	2.26311	down
A_23_P21134	0.0130845	2.2436	up	DDIT3
A_32_P8925	0.0136413	2.36505	down	C1orf100
A_23_P202053	0.00151976	2.04423	down	ITIH2
A_33_P3291279	0.00506882	2.03951	down	ANKRD56
A_23_P149427	0.0138839	3.071	down	CAPN9
A_33_P3230369	0.0144833	2.05313	down
A_33_P3361891	0.00297185	2.24378	down	TMPRSS7
A_33_P3313215	0.0327991	2.99395	down	LRIT2
A_23_P4545	0.00651392	2.11857	down	MRO
A_23_P3956	0.0344531	2.09184	down	C1QTNF1
A_33_P3251205	0.037055	3.40386	up
A_24_P371425	2.94e-05	2.07152	down	ATRIP
A_24_P49427	0.0440469	2.02022	down	KIAA1486
A_23_P92730	0.00146216	2.5797	down	HSPB3
A_23_P85218	0.0449462	2.80022	down	SOX3
A_33_P3655646	0.0159711	3.47141	down	LOC100130354
A_23_P131330	0.0121758	2.16722	down	LRRTM1
A_33_P3311046	0.0219552	2.13545	down	OR2M7
A_24_P177553	0.011356	2.3282	up
A_23_P404162	0.00695853	2.36077	up	HDAC9
A_24_P945059	0.0107626	2.48739	down	MYCT1
A_21_P0000003	0.0230829	2.17715	up	PRR4
A_32_P461386	0.0215376	2.56434	down	LOC100131840
A_33_P3244906	0.000789	2.61635	down	VSX2
A_33_P3386242	0.0434963	2.48682	down	CNKSR1
A_33_P3258056	0.00676034	2.45604	down	PALM3
A_33_P3313030	0.0307587	3.05016	up	TXNDC15
A_21_P0000143	0.000816	2.17754	up	DCTN5
A_33_P3340802	0.030664	2.98264	up	DHDDS
A_33_P3346688	0.0138923	2.01697	up	HSPA8
A_33_P3298092	0.015722	2.5706	up	LOC100131756
A_33_P3651282	0.0254691	2.60103	up	TCP1
A_23_P390518	0.0023655	2.06184	down	TNFRSF11A
A_23_P213336	0.0403313	2.70243	down	FGF1
A_24_P208909	0.00192918	2.03302	down	TRIM2
A_23_P100583	0.0140085	2.23788	down	LPO
A_24_P284805	0.00940996	2.04128	down	INPP5J
A_33_P3315390	0.0456516	2.00998	down	MPPED2
A_33_P3287610	0.031793	3.40262	up
A_33_P3302055	0.00014	2.03282	down	LOC728073
A_23_P430728	0.0340102	2.18007	down	ATP4A
A_23_P214565	0.00206975	2.03774	down	MAS1L
A_33_P3259693	0.0018045	2.24073	down	OR6P1
A_33_P3310774	0.041597	2.74618	down
A_33_P3395400	0.00864314	2.22855	down	LOC100130256
A_33_P3377609	0.00572895	2.08894	down	SPAM1
A_24_P107317	0.0372801	2.30323	down	USP2
A_19_P00803675	0.0121516	2.22813	down	ZDHHC11B
A_33_P3376872	0.0381622	2.8598	down	CELA3B
A_32_P381593	0.0184567	3.08504	down	SLC26A7
A_33_P3391736	0.0350439	2.4539	down
A_32_P158083	0.000267	2.38216	down	LHFPL3
A_33_P3226367	0.0123006	2.77046	down
A_33_P3256232	0.000529	2.08079	down	MIIP
A_33_P3226109	0.00079	2.67212	down	LCE4A
A_33_P3386935	0.031575	2.1614	down	KIAA1841
A_23_P5200	0.0120162	2.34423	down	NPHS1
A_21_P0000069	0.0236229	2.40955	down	VEPH1
A_33_P3275381	0.0238102	2.96597	up	MAP9
A_33_P3268035	0.00100439	2.53612	down	LYZL1
A_33_P3343800	0.0419188	2.62127	up	TSSC1
A_33_P3334908	0.000353	2.01331	up	DHRSX
A_23_P7144	0.0407712	3.47527	down	CXCL1
A_23_P152136	0.0211277	2.11472	up	GINS3
A_33_P3227275	0.000197	2.86701	up	TARS2
A_33_P3250383	0.00665373	2.28771	up	CNP
A_19_P00801634	0.0157988	2.78719	up	NOP56
A_24_P273756	0.0128739	2.61155	up	TP63
A_33_P3314146	0.0281052	2.04237	up	MINA
A_23_P382794	0.00222713	6.7029	up	TAS2R20
A_23_P419641	0.0297952	2.8849	up	DLL4
A_33_P3385775	0.0373906	2.16883	up	ZNF703
A_33_P3332284	0.00165983	2.24546	up	TMEM59
A_23_P86411	0.00044	2.68983	down	MYO3A
A_24_P115511	0.0428137	2.0088	up	RAB14
A_33_P3423250	0.00859685	2.41094	down	RTL1
A_23_P133036	0.00273781	2.66686	down	SLC34A2
A_23_P390621	0.00437614	2.20052	up	PACRGL
A_33_P3369446	0.0414155	2.03711	up
A_24_P924836	0.0078832	2.98898	up	CRYZL1
A_33_P3214334	0.0147991	2.2206	down	LY6G6F
A_33_P3385266	0.0320778	2.14433	up	ABCC6
A_33_P3251480	0.000192	2.05223	up	LAMTOR3
A_24_P268893	0.0486883	2.02572	up	THAP6
A_33_P3396851	0.0237534	2.10276	up
A_33_P3395688	0.0111262	2.10385	up	MYZAP
A_33_P3293773	0.0194634	2.17068	down	FSIP2
A_23_P13102	0.00440003	2.34318	down	CASP12
A_33_P3299421	0.0224595	3.28214	down	ZNF530
A_32_P120791	0.000787	2.09292	up	LOC727916
A_24_P928510	0.0480474	2.05665	up	THEM4
A_33_P3318343	0.000264	2.36246	down	CTAG2
A_24_P495367	0.00154812	2.62837	down	GRXCR1
A_23_P168909	0.00229815	3.58456	down	ZFPM2
A_33_P3417602	0.00623062	3.4113	down
A_23_P167872	9.31e-06	6.3003	down	GPR111
A_23_P47665	0.0380518	3.09527	down	HBE1
A_23_P93960	0.0375257	2.73827	down	PRSS37
A_23_P402936	0.00136014	2.55049	down	PPFIA2
A_23_P34424	0.000172	2.49	down	KCNQ4
A_24_P275073	0.00656829	2.32124	down	ADAMTS14
A_33_P3219745	0.0440287	2.25121	up	ILF2
A_33_P3342300	0.00115342	2.40428	down	VSX1
A_23_P436353	0.00282367	2.67064	up	MLLT4
A_33_P3366824	0.0192479	2.03521	up	TRAPPC2
A_33_P3260110	0.000112	3.9211	down
A_33_P3381821	0.00232915	3.10751	down	CAPN14
A_23_P67646	0.0109768	4.15186	down	GAPDHS
A_33_P3279629	0.0200925	2.12157	down	UCN2
A_33_P3322724	0.000144	2.42497	down	POLR3A
A_23_P215484	0.0110362	2.09301	down	CCL26
A_24_P219971	0.00988982	2.11193	up	C20orf11
A_33_P3271470	0.014626	2.71758	down	GREB1L
A_33_P3374633	0.0424016	2.00855	up
A_33_P3324181	0.00929119	2.11462	down	LOC283112
A_33_P3392537	0.0317126	2.40008	up	TK2
A_23_P33847	0.000414	2.28977	down	SYN1
A_33_P3401156	0.00328907	2.23709	down	ETV1
A_24_P288954	0.00128357	2.19151	down	SRRD
A_33_P3340014	0.00938217	2.04863	down	TRO
A_24_P51201	0.00436576	2.28674	up	HERC3
A_33_P3736235	0.0214849	2.01077	down	LOC401400
A_33_P3423631	0.000503	2.16067	down	WHSC1
A_33_P3215635	0.000895	2.48443	down	CHRNB2
A_33_P3259198	0.000487	2.09233	down	FAM70B
A_23_P129174	0.000679	2.16811	down	LRRC49
A_24_P283591	0.0497406	2.02737	down	OR1Q1
A_23_P41629	0.00657024	2.46379	down	ADAMTS16
A_23_P501933	0.0146932	2.52653	down	CACNG6
A_23_P18518	0.00490822	2.50686	down	TRAM1L1
A_33_P3356886	0.0246504	2.11486	down	DENND2C
A_33_P3332292	0.0205341	2.48334	down	RNASE12
A_32_P129968	0.0480064	2.05271	up	ZNF284
A_24_P98762	0.00926682	2.06529	up	PPP2R1B
A_33_P3232334	0.00503464	2.03201	down
A_23_P202245	0.0156797	2.46274	down	RET
