# Supplementary material for: Systems biology of myasthenia gravis, integration of aberrant lncRNA and mRNA expression changes
Source: BMC Med Genomics. 2015 Mar 18;8:13. doi: 10.1186/s12920-015-0087-z (PMC4380247; doi:10.1186/s12920-015-0087-z)
Supplement: Additional file 2: — The same tendency expression lncRNAs and mRNAs. [file 12920_2015_87_MOESM2_ESM.xls]

## Sheet: the same tendency lncRNAs 
MG1-4	ProbeName	p	FC (abs)	Regulation	MG1.txt(normalized)	MG2.txt(normalized)	MG3.txt(normalized)	MG4.txt(normalized)	MG5.txt(normalized)	MG6.txt(normalized)	MG7.txt(normalized)	MG8.txt(normalized)	N1.txt(normalized)	N2.txt(normalized)	N3.txt(normalized)	N4.txt(normalized)	MG1.txt:gIsWellAboveBG_Call	MG2.txt:gIsWellAboveBG_Call	MG3.txt:gIsWellAboveBG_Call	MG4.txt:gIsWellAboveBG_Call	MG5.txt:gIsWellAboveBG_Call	MG6.txt:gIsWellAboveBG_Call	MG7.txt:gIsWellAboveBG_Call	MG8.txt:gIsWellAboveBG_Call	N1.txt:gIsWellAboveBG_Call	N2.txt:gIsWellAboveBG_Call	N3.txt:gIsWellAboveBG_Call	N4.txt:gIsWellAboveBG_Call	ControlType	TargetID	Probe_Sequence	lincID	UCSCID	Ensembl_Transcript_ID	RefACC	UnigeneID	GenbankID	chrom	Strand	TxStart	TxEnd	Description.From.NCBI	Description.from.other.source	havana_transcript	Description.from.paper	LOCUSLINK_ID	GENE_SYMBOL	GENE_NAME	DESCRIPTION
MG1-4	oebiotech_11933	0.00361134	9.83323	up	8.74194	8.24598	9.17097	9.64955	13.6067	9.8244	9.57181	9.37617	3.93184	5.74804	7.07349	5.86441	P	P	P	P	P	P	P	P	P	P	P	P	0	CR542193	AGATGATGGCCCAGAAGCGCAAGGGGAAGATGGTGAAGCTGTACGTGCTGGGCAGCGTGC					Hs.432132	CR542193	1	+	209849030	209849338		G0/G1switch 2			NA
MG1-4	A_24_P927716	0.007036	8.38833	up	7.05056	5.54338	5.66125	8.30853	7.77378	7.23985	9.4007	6.49737	3.43936	2.62805	4.57042	3.65235	P	P	P	P	P	P	P	P	P	P	P	P	0	NR_003542	GGCATTGAGATGACTGACTTGTCAAATTAGTTCGGAAAGATTTTTGACAACTACTACAAG			ENST00000506741	NR_003542	Hs.689630	NR_003542	4	-	185719450	185720200	proteoglycan 3 pseudogene	Homo sapiens proteoglycan 3 pseudogene (SLED1), non-coding RNA [NR_003542]			NA
MG1-4	oebiotech_19598	0.00731299	7.57476	up	7.3984	5.88828	5.97465	8.72924	8.09241	7.47735	9.7603	6.93346	4.04734	3.34623	4.78594	4.12626	P	P	P	P	P	P	P	P	P	P	P	P	0	uc003iwx.2	ATGGGCATTGAGATGACTGACTTGTCAAATTAGTTCGGAAAGATTTTTGACAACTACTAC		uc003iwx.2	ENST00000506741	NR_003542			4	-	185719450	185720200					NA
MG1-4	oebiotech_03926	0.0386025	6.15317	up	5.98597	3.64658	3.54847	7.64795	9.00324	6.06089	9.23539	5.38351	2.83152	2.52772	2.42243	2.56198	P	P	P	P	P	P	P	P	A	A	P	P	0	ENST00000517983	ATGTGGGGAAAGATTGTCACAGATTTAGCATGAAAGCCATGTATTTAACATTCCTATGTA			ENST00000517983				8	+	103991012	104012412			OTTHUMT00000380542.1		NA
MG1-4	oebiotech_11658	0.0221691	3.9821	up	3.37786	3.59869	3.65372	5.86386	8.66497	6.03991	7.15365	4.61308	1.65601	2.74152	2.50707	1.61538	P	P	P	P	P	P	P	P	A	P	P	A	0	AJ227913	AAGATGAATCATTGATTGAATAGTTATAAAGATGTTATAGTAAATTTATTTTATTTTAGA						AJ227913	4	+	74608855	74609068	Homo sapiens partial mRNA; ID ED166-8B, EE2-8C				NA
MG1-4	oebiotech_13550	0.0071073	3.89691	up	4.63863	3.86766	4.9043	4.78313	4.69912	4.69959	4.22189	4.21008	1.96808	1.72409	3.40484	3.2474	P	P	P	P	P	P	P	P	A	A	P	P	0	AF075086	TTTGTAGTCTTTCCAGAACATTAAACTTAGTTTTCATAGAAATTGCAATTCTCTTTGTAT					Hs.593614	AF075086	2	+	42487061	42487735		Echinoderm microtubule associated protein like 4			NA
MG1-4	oebiotech_01247	0.0134968	3.75936	up	4.636	3.19036	4.49531	5.37993	4.93579	3.78378	3.06179	4.09901	2.63236	1.61957	2.73247	3.07523	P	P	P	P	P	P	P	P	P	A	P	P	0	ENST00000430770	AATTCCTGACCAATACAAGAGAGACAGTTTCCATGGAGATGTGATCGGTAAGGTGGTGGA			ENST00000430770				6	+	150921969	150926986			OTTHUMT00000042688.1		NA
MG1-4	A_19_P00329564	0.000284	3.4977	up	3.92607	4.22933	4.06163	4.77935	4.08025	3.69106	4.81196	3.24952	2.80447	2.07676	2.39587	2.49366	P	P	P	P	A	P	P	P	P	A	A	P	0	NR_034077	GCATAGTACTGGCTGCTATGGAAAAAGTTACATAAACATTCATGTATCTTGTGATGATTG				NR_034075		NR_034075	4	-	83814604	83822069	uncharacterized LOC100499177	Homo sapiens uncharacterized LOC100499177 (LOC100499177), transcript variant 1, non-coding RNA [NR_034075]			NA
MG1-4	A_21_P0014771	0.0217038	3.48189	up	7.35006	5.80361	6.8175	8.39566	9.0147	7.64577	8.89787	7.25929	5.32151	5.54318	5.64975	4.65292	P	P	P	P	P	P	P	P	P	P	P	P	0	XR_113070	GCACTCATCTTTTACATGGTTAAATGCATTTCCTAATTTGAGATCACCTAAACACTGGAA				XR_113070		XR_113070			NA	NA	uncharacterized LOC100509105	PREDICTED: Homo sapiens hypothetical LOC100509105 (LOC100509105), miscRNA [XR_113070]			NA
MG1-4	A_21_P0009096	3.87e-05	3.40498	up	3.38308	3.34327	3.28739	3.66528	3.98203	3.00637	2.7826	3.04651	1.51377	1.32938	1.80791	1.95736	P	P	P	P	P	P	P	A	A	A	A	A	0	TCONS_00024822	ATGGCTTTCCTAATAAAGGCATTTCAGATCGAATTTAGCAAAGTGTTCCAAGGTAGGAGT	TCONS_00024822						16	+	27297150	27301839		BROAD Institute lincRNA (XLOC_011681), lincRNA [TCONS_00024822]			NA
MG1-4	A_24_P170439	0.0150464	2.92577	up	3.41328	5.42504	4.82718	5.16955	4.18536	3.71872	5.44033	4.09011	2.91639	3.24179	3.10254	3.37904	A	P	P	P	P	P	P	P	P	P	P	P	0	NR_027256	GAGGACTCGGGATCCTACTGGTGTGAAATCTACAACACTTCCAAAAACATCATCACTGTT				NR_027256	Hs.93698	NR_027256	6	-	41176291	41185685	triggering receptor expressed on myeloid cells-like 3	Homo sapiens triggering receptor expressed on myeloid cells-like 3 (TREML3), non-coding RNA [NR_027256]			NA
MG1-4	oebiotech_06531	0.0088934	2.92574	up	5.59385	5.26618	5.70053	6.49117	6.22836	5.53148	6.70266	4.88506	3.35052	4.15379	4.66895	4.68326	P	P	P	P	P	P	P	P	P	P	P	P	0	ENST00000561207	CTGGGTTAATAGGCTTTGTTTTTTATTTTATTTTTTCCTTATTTTCTTTTTGGGTTGATA			ENST00000561207				15	+	52325903	52327822			OTTHUMT00000419356.2		NA
MG1-4	oebiotech_11864	0.0257774	2.91694	up	10.5195	10.0924	10.1168	12.2259	13.0115	11.4828	12.6684	10.6568	9.00267	8.91208	9.37026	9.49177	P	P	P	P	P	P	P	P	P	P	P	P	0	AY820830	ACTCGGACTGGAATGATGAATGGGACAATCTTATCAAAATGGCTTCCACAGACACACCCA					Hs.591338	AY820830	6	+	138195997	138196881		Tumor necrosis factor, alpha-induced protein 3			NA
MG1-4	oebiotech_22103	0.00383962	2.86648	up	6.18432	5.67071	6.14302	6.51159	5.0782	5.74118	6.33398	5.47394	4.0578	4.17811	5.06315	5.13345	P	P	P	P	P	P	P	P	P	P	P	P	0	NR_037600	CCGAGTGGTAAAGTGTACTGAATATGAATAAAGCTGGTAAATTGGAAATGGTGTAATCGA		uc021svo.1		NR_037600			15	+	93426072	93441977	Homo sapiens uncharacterized LOC100507217 (LOC100507217), transcript variant 2, non-coding RNA				NA
MG1-4	A_21_P0001310	0.00337227	2.84689	up	4.97815	4.45913	5.88664	5.06929	7.21764	5.14681	4.53228	5.85357	3.20759	3.77628	3.68495	3.68685	P	P	P	P	P	P	P	P	P	P	P	P	0	TCONS_00000964	AGCCTGGATCCAGCTATGCCTGAAATTAGAGATTCCAGAACTCTCAAACACACGAGTAAT	TCONS_00000964						1	+	60539553	60542979		BROAD Institute lincRNA (XLOC_000223), lincRNA [TCONS_00000964]			NA
MG1-4	A_19_P00803960	0.0105756	2.76857	up	3.4751	4.3156	4.80395	5.17452	4.52967	3.95162	4.76314	3.30027	2.52048	2.96723	3.25054	3.15435	P	P	P	P	P	P	P	A	A	P	P	P	0	NR_034077	ACAATGAAATGGATGCTACTGTTTTACTGAGGTGTAAGCATAGTACTGGCTGCTATGGAA			ENST00000504520	NR_034075	Hs.728916	NR_034075	4	-	83814604	83822069	uncharacterized LOC100499177	Homo sapiens uncharacterized LOC100499177 (LOC100499177), transcript variant 1, non-coding RNA [NR_034075]			NA
MG1-4	oebiotech_08035	0.000127	2.72871	up	7.915	7.31286	7.89644	7.94899	8.31633	6.75113	7.85833	6.9408	6.24223	6.45457	6.41192	6.1717	P	P	P	P	P	P	P	P	P	P	P	P	0	ENST00000571595	ATAAGCAGCCTCAAGGACCAAGAACCATCTGCGAAAGGACACACACAGGAAATTCATAAA			ENST00000571595	NR_029494.1			17	-	1615544	1619635		MIR22 host gene (non-protein coding) [Source:HGNC Symbol;Acc:28219]	OTTHUMT00000438300.2		NA
MG1-4	oebiotech_21890	0.00626395	2.69123	up	3.85353	5.00387	5.10651	5.2777	4.47585	4.53949	5.27259	3.61979	3.29943	3.12989	3.72465	3.37456	P	P	P	P	P	P	P	P	P	P	P	P	0	NR_034075	AGGTGTAAGCATAGTACTGGCTGCTATGGAAAAAGTTACATAAACATTCATGTATCTTGT		uc021xpo.1		NR_034075			4	-	83814604	83822069	Homo sapiens THAP9 antisense RNA 1 (THAP9-AS1), transcript variant 1, non-coding RNA				NA
MG1-4	oebiotech_08012	4.96e-05	2.6375	up	7.43009	6.95173	7.43611	7.54238	7.90432	6.29276	7.43055	6.60375	5.85086	5.97355	6.00571	5.9335	P	P	P	P	P	P	P	P	P	P	P	P	0	ENST00000571091	CCAGCCTGTAATGTTTATATAAGCAGCCTCAAGGACCAAGAACCATCTGCGAAAGGACAC			ENST00000571091	NR_029494.1			17	-	1615562	1619505		MIR22 host gene (non-protein coding) [Source:HGNC Symbol;Acc:28219]	OTTHUMT00000438376.1		NA
MG1-4	oebiotech_17434	0.00910281	2.50117	up	5.67932	5.0448	5.26677	6.42426	5.5783	4.9284	5.60534	5.17586	4.57403	3.80628	4.49613	4.2483	P	P	P	P	P	P	P	P	P	P	P	P	0	ENST00000499503	AAGACATGAAAAGCAGTTCCTGTCAACACATTTCCAGAGTGTGCACAGTGTGAAAACTGC			ENST00000499503				17	+	80200542	80203317					NA
MG1-4	oebiotech_20740	0.0067518	2.44419	up	4.25887	3.80308	3.46579	4.71024	3.88722	3.42896	5.05343	3.64769	2.38707	3.20049	2.78979	2.70319	P	P	P	P	A	P	P	P	A	P	P	A	0	NR_002147	ATTCGAATTCAGTTGGAACTGGCTCAGGTTAAAGCTGACATCGACCGAAGAATCCATGAG		uc003upw.3	ENST00000330888	NR_002147			7	+	98870923	98895594	Homo sapiens myosin, heavy chain 16 pseudogene (MYH16), non-coding RNA				NA
MG1-4	oebiotech_12190	0.00789501	2.42511	up	7.25209	6.99719	7.02561	8.09318	9.71217	7.29537	8.5556	6.92697	5.85216	5.96518	6.65977	5.77876	P	P	P	P	P	P	P	P	P	P	P	P	0	X90753	CTCTCTTGGCCATACTGGTTGAAAATTGGCACAGCCATACGGCACTGAACAAGGAAGCCT					Hs.659872	X90753	19	+	55396828	55401144		Fc fragment of IgA, receptor for			NA
MG1-4	oebiotech_22925	0.00348779	2.41933	up	4.02187	3.70942	4.13233	4.66931	5.72436	4.68953	4.2897	3.72873	2.44348	3.34734	2.87948	2.7642	P	P	P	P	P	P	P	P	A	P	P	A	0	NR_051975	CTCAGGAAAGAATAGAAAGAAAGTCTATCTAATGACATGCCTATATGAGAAGAATAGCCT				NR_051975			10	+	35415768	35501886	Homo sapiens cAMP responsive element modulator (CREM), transcript variant 32, non-coding RNA				NA
MG1-4	A_21_P0000497	0.00261641	2.41276	up	4.53471	4.47603	4.90027	5.33393	4.49259	4.223	5.06345	4.9075	3.0814	3.52474	3.80681	3.74927	P	P	P	P	P	P	P	P	A	P	P	P	0	NR_004396	TCCCTGTCTGAAGGCAAAGAAAGGCCTTTCTGTGTGGAATTTGAATATCTGAAACTCAGT				NR_004396		NR_004396	17	+	74557189	74557275	small nucleolar RNA, C/D box 1B	Homo sapiens small nucleolar RNA, C/D box 1B (SNORD1B), small nucleolar RNA [NR_004396]			NA
MG1-4	A_21_P0000496	0.0176451	2.36235	up	5.49903	5.38799	6.22082	6.63441	6.20219	5.48225	6.11611	5.34806	3.97718	4.93492	4.99948	4.86978	P	P	P	P	P	P	P	P	P	P	P	P	0	NR_004395	GGTTAGTTATCCCTGTCTGAAAATCTGGACTGAGGGAAATAATCTATTCTGAGGCTTAAG				NR_004395		NR_004395	17	+	74557714	74557788	small nucleolar RNA, C/D box 1A	Homo sapiens small nucleolar RNA, C/D box 1A (SNORD1A), small nucleolar RNA [NR_004395]			NA
MG1-4	A_23_P427703	0.0339585	2.35302	up	10.055	9.88929	10.6415	11.4044	10.2741	10.8462	11.5245	9.83732	8.56097	9.01936	9.60086	9.87094	P	P	P	P	P	P	P	P	P	P	P	P	0	NR_001447	CTGCTGTGCCTGATGTGGGGACAGACCTGCTCCCAGATGTAAACAGAGCAACCTGCACAA				NR_001447	Hs.647358	NR_001447	16	+	56651372	56652730	metallothionein 1L (gene/pseudogene)	Homo sapiens metallothionein 1L (gene/pseudogene) (MT1L), non-coding RNA [NR_001447]			NA
MG1-4	oebiotech_26058	0.000664	2.34776	up	3.78526	3.21495	3.67667	3.64807	3.36701	4.19322	3.43575	2.84735	2.0447	2.54649	2.16795	2.64065	P	P	P	P	A	P	P	P	A	P	P	P	0	TCONS_l2_00007970	ACTAGAAAGCATGAAGCAGGGGAGGCGTTTTGAAAGCATAAGAACAATAGACCATGGGCA	TCONS_l2_00007970						14	-	19886460	19921707					NA
MG1-4	oebiotech_14150	0.00948008	2.33652	up	3.538	2.86291	3.61236	3.98642	2.75983	4.16385	3.74532	3.27667	1.69183	2.43388	2.77509	2.20146	P	A	P	P	A	P	P	P	A	A	P	A	0	AK096620	AACAGACAACTCCAGGGTCTGAAGGGACTGTTCAATAAGAATCCTAGGCACAGTTCTTCA					Hs.567423	AK096620	3	-	155203176	155394205		Phospholipase C, eta 1			NA
MG1-4	oebiotech_22184	0.00260769	2.33367	up	7.63856	7.89369	7.39439	8.46004	8.75216	7.05922	8.89682	7.30786	6.62373	6.73335	6.78321	6.35597	P	P	P	P	P	P	P	P	P	P	P	P	0	NR_037853_5	AACTAGAGACGATTTCACAACAAGGAGAAATCAGCTTTGTGCTTACATGCCGAGCAGCCA				NR_037853_5			6	-	2840911	2857517	Homo sapiens ATP6V1G2-DDX39B readthrough (non-protein coding) (ATP6V1G2-DDX39B), non-coding RNA				NA
MG1-4	oebiotech_13198	0.0167236	2.30696	up	4.5504	4.60701	4.84947	5.51853	5.67459	4.13203	5.70296	4.34105	3.57491	4.04425	4.1906	2.89168	P	P	P	P	P	P	P	P	P	P	P	A	0	CR589979	CCCCAGATGTTGGTACAAATTGTGAAATGCTATTCACCAACTGAACTCTTAACCAGTGAC					Hs.86724	CR589979	14	+	55369023	55370518		GTP cyclohydrolase 1 (dopa-responsive dystonia)			NA
MG1-4	oebiotech_22571	0.00707501	2.301	up	7.71597	7.75089	7.12675	8.08776	7.44232	7.45866	8.49415	7.00267	6.65176	6.33078	6.9689	5.92088	P	P	P	P	P	P	P	P	P	P	P	P	0	NR_045555	GTCCTGTACTGTATGGAAACACTGATTTTGTAAAGTTGCCTTTATTTGCTGTTAACTGTT				NR_045555			8	-	120569316	120605248	Homo sapiens ectonucleotide pyrophosphatase/phosphodiesterase 2 (ENPP2), transcript variant 4, non-coding RNA				NA
MG1-4	oebiotech_22043	0.0130757	2.26972	up	5.27603	5.50535	4.47919	5.98482	5.8967	5.16965	6.71142	4.34726	3.78011	4.10448	4.36788	4.26288	P	P	P	P	P	P	P	P	P	P	P	P	0	NR_037166	GAAATCAGCTGTCTACTCTGCTAAGAACTCAGCAGCACACTGAAGTCTCTTCAGTTGTCT		uc003qsp.3	ENST00000535372	NR_037166			6	-	160181290	160183364	Homo sapiens uncharacterized LOC100129518 (LOC100129518), non-coding RNA				NA
MG1-4	A_33_P3306078	0.00235726	2.24672	up	4.11098	3.6077	3.81175	4.4703	4.13996	3.70074	5.00939	3.61638	2.50385	3.06657	3.04423	2.71478	P	P	P	P	P	P	P	P	P	P	P	A	0	NR_002147	TCGAATTCAGTTGGAACTGGCTCAGGTTAAAGCTGACATCGACCGAAGAATCCATGAGAA			ENST00000330888	NR_002147	Hs.621401	NR_002147	7	+	98870923	98895594	myosin, heavy chain 16 pseudogene	Homo sapiens myosin, heavy chain 16 pseudogene (MYH16), non-coding RNA [NR_002147]			NA
MG1-4	oebiotech_12790	0.0229605	2.17772	up	3.90272	2.99943	2.62196	3.80217	4.36359	3.69219	3.95048	2.88726	2.65931	1.68497	2.22055	2.27016	P	A	P	P	P	P	P	A	A	A	P	A	0	M20838	AGAGCAAGAGGCTTCAGAGCAAGCTAGCATATTTAGATGTATATTATTATATCATGTCAC					Hs.628300	M20838	1	+	21612117	21613064		Heterodispersed RNA from an immunodeficiency virus (HIV-1)-infected leukemia T cell line			NA
MG1-4	A_33_P3253131	0.00248882	2.11222	up	5.91902	6.19907	5.89944	5.89973	6.52574	5.45628	5.79821	6.12593	4.45797	4.81068	4.89151	5.44207	P	P	P	P	P	P	P	P	P	P	P	P	0	NR_038388	TGAGGACGCTCTATACGACATCACTAATGAGGACGCTGTATACAACATCGCTAATGAGGA			ENST00000451257	NR_038388	Hs.645542	NR_038388	22	+	20325589	20350461	uncharacterized LOC729444	Homo sapiens uncharacterized LOC729444 (LOC729444), non-coding RNA [NR_038388]			NA
MG1-4	oebiotech_25151	0.0035213	2.10321	up	3.36622	3.26711	3.62713	3.62392	3.58421	3.57569	3.41402	3.40897	2.42913	2.58582	2.77928	1.79977	P	P	P	P	P	P	P	P	P	P	P	A	0	TCONS_00026731	ACTATGGAGACAATAAGATAAGGTGGCTGCTGAAAATCAGATTTAGACACTACTTTGATT	TCONS_00026731						18	-	70828917	70837118					NA
MG1-4	A_24_P506977	0.0145892	2.10194	up	7.94677	7.12391	7.93138	8.60587	9.12581	7.4233	8.07155	7.28861	6.82783	6.65992	6.76127	7.07203	P	P	P	P	P	P	P	P	P	P	P	P	0	NR_003697	CTGTGTTAATACACCTAGTGAGGAGTGGAGCTGAATTTGAATGCAAGCCTTGGCACCTTA			ENST00000438705	NR_003697	Hs.25892	NR_003697	7	-	45022626	45026259	chromosome 7 open reading frame 40	Homo sapiens chromosome 7 open reading frame 40 (C7orf40), non-coding RNA [NR_003697]			NA
MG1-4	oebiotech_26734	0.0043858	2.1008	up	3.65691	3.59154	3.38057	2.75395	3.41135	4.53471	2.72622	3.26025	2.60498	2.19012	2.00405	2.30007	P	P	P	A	A	P	P	P	A	A	A	A	0	TCONS_l2_00016019	TTTCTACAGGTGGGCTGAGGACAGAAAAATCCTAAAGATGGAAGTATCATTAAAATCGTG	TCONS_l2_00016019						2	-	174745593	174764156					NA
MG1-4	oebiotech_27355	0.00869129	2.07603	up	3.7274	3.53677	3.31544	3.94144	3.24058	4.01494	4.15052	3.24111	2.08995	2.46462	3.24146	2.50972	P	P	P	P	A	P	P	P	A	P	P	P	0	TCONS_l2_00024965	ATGTATTAAGGAGATGTATGCAGAATGACATGCAAGGTTATCTATGATTGCTGAGTGAGA	TCONS_l2_00024965						6	-	147162541	147172434					NA
MG1-4	oebiotech_17301	0.0483644	2.06606	up	6.69372	6.44065	6.82956	8.27316	7.72396	7.04604	8.69981	6.29376	5.86376	5.83036	6.15943	6.19602	P	P	P	P	P	P	P	P	P	P	P	P	0	ENST00000469031	ACAAGCATAATGGGTGAGAGTTCCAGTAAATTGGCTGGATCATATTTCTTAGATTGAGTC			ENST00000469031				2	-	178107102	178111509					NA
MG1-4	A_21_P0005082	0.00163311	2.03926	up	5.95078	6.54418	6.43371	6.6019	7.01158	6.31464	6.52883	6.26831	5.45659	5.52444	5.43348	5.00387	P	P	P	P	P	P	P	P	P	P	P	P	0	TCONS_00012355	ACCAAGGGTGAGAGCAACCCCCACAGAGTGGTGTCACATTAAATATGGCACTTAGAGAAA	TCONS_00012355				Hs.116182	BX095160	6	-	164085402	164092730		BX095160 Soares_testis_NHT Homo sapiens cDNA clone IMAGp998P231830, mRNA sequence [BX095160]			NA
MG1-4	oebiotech_21200	0.030225	2.02151	up	5.1926	6.33878	5.49051	5.57654	6.75476	6.11793	5.64736	5.061	4.39055	5.19397	4.93172	4.02048	P	P	P	P	P	P	P	P	P	P	P	P	0	NR_026716	AATTCTATTTTGAGCATCCAACCATTTAAGGTGATTTGACTCTACCCACACACTCATCCT		uc010yfa.1		NR_026716			19	+	55043908	55055195	Homo sapiens killer cell immunoglobulin-like receptor, three domains, X1 (KIR3DX1), non-coding RNA				NA
MG1-4	A_19_P00321478	0.0140223	3.55332	down	4.39148	5.01752	3.96623	3.9264	5.15204	5.16617	4.83196	3.96712	6.63464	5.13357	5.64151	7.20857	P	P	P	P	P	P	P	P	P	P	P	P	0	TCONS_l2_00027287	ATTTCACAAAACGTTGCTTGTAAGCTATTTTGCTTGGCTACATGTTCCCTGGACAAACCC	TCONS_l2_00027287		ENST00000415499				7	-	19970693	20164785		BROAD Institute lincRNA (XLOC_l2_013734), lincRNA [TCONS_l2_00027287]			NA
MG1-4	A_21_P0001223	0.000953	2.31291	down	1.6057	1.61035	1.83706	1.58008	1.91363	1.98781	1.50936	1.01949	2.67024	2.52035	2.88214	3.39927	A	A	A	A	A	A	A	A	P	P	P	P	0	TCONS_00000735	CAGGAGAACTTGTATGATCTCTTCAACCTTCTAGATGAGCTCCATTTGTTAAAATTACAT	TCONS_00000735		ENST00000413159				1	-	220533072	220533525		BROAD Institute lincRNA (XLOC_001210), lincRNA [TCONS_00000735]			NA
MG1-4	A_21_P0001434	0.0211626	2.09986	down	1.33763	0.945318	1.3238	1.81075	0.987093	1.10169	1.40126	1.90464	2.50186	3.0971	1.65231	2.4474	A	A	A	A	A	A	A	A	P	P	A	P	0	TCONS_00001323	GACTCTGTATTTTATCGTGTGTGTATGTGTGTGTATATTTACACACACATACACACAAGA	TCONS_00001323						1	+	230450245	230451789		BROAD Institute lincRNA (XLOC_000605), lincRNA [TCONS_00001323]			NA
MG1-4	A_21_P0002178	0.023481	2.76059	down	0.928719	1.60911	2.86946	0.927208	1.0261	2.15615	2.42522	2.34049	2.61132	2.99422	3.28657	3.30231	A	A	P	A	A	A	P	A	P	P	P	P	0	TCONS_00003588	TTGGTGTCATCTAAACTTACACTTCCCAAGAGACCCAGTTTATTGCTATTTCTTGTAAAG	TCONS_00003588						2	+	17424590	17443007		BROAD Institute lincRNA (XLOC_001372), lincRNA [TCONS_00003588]			NA
MG1-4	A_21_P0002680	0.00978528	2.08503	down	2.2264	1.46526	1.39602	1.40258	1.41653	1.69546	1.62894	1.9735	2.79607	3.14632	2.18438	2.60377	A	A	A	A	A	A	A	A	A	P	P	P	0	TCONS_00005266	TTCTGAGTGGAGGTGAGGCTTGTCCAAATGTCTTTGCTATCATGGATTTCCTGACTCCTA	TCONS_00005266				Hs.693440	DQ993527	2	-	166983439	166984516	Clone h1g voltage gated sodium channel type I (SCN1A) mRNA, 5' UTR, alternatively spliced	BROAD Institute lincRNA (XLOC_002380), lincRNA [TCONS_00005266]			NA
MG1-4	A_21_P0002747	0.00703309	2.5439	down	2.18413	2.11042	2.51723	1.07403	2.7154	1.2879	2.28803	1.73265	3.06282	3.53942	3.14733	3.52443	A	A	P	A	A	A	P	A	P	P	P	P	0	TCONS_00005536	GATGAAGGCAGCCATGGAAAATCTGTATGAATTATCCACTCTGTTGATCTGTGCTTAAAA	TCONS_00005536		ENST00000498247		Hs.476675	AK056287	3	+	67353327	67355329	CDNA FLJ31725 fis, clone NT2RI2006716	BROAD Institute lincRNA (XLOC_002691), lincRNA [TCONS_00005536]			NA
MG1-4	A_21_P0003002	9.55e-05	3.41016	down	0.88638	1.15069	0.895552	1.08892	0.915909	2.30299	1.15322	1.39885	2.7819	3.06801	2.98833	2.26265	A	A	A	A	A	A	A	A	P	P	P	A	0	TCONS_00006134	AAGACAATGCGGGTAAAGTGGAATTCTAGTTTATATTACCTTTCTTATTCTCTGCATGCT	TCONS_00006134						3	+	98621202	98623886		BROAD Institute lincRNA (XLOC_002735), lincRNA [TCONS_00006134]			NA
MG1-4	A_21_P0003820	0.0179465	2.13281	down	2.19845	2.31578	3.63064	2.89922	1.81523	2.8342	3.11139	3.23739	3.70219	4.08913	3.77377	3.85002	A	A	P	A	A	P	P	P	P	P	P	P	0	TCONS_00008715	CTTCTGGTAAGTGAGAAAACATTTTTATTCCTGTTTTCCATCTTCTGCAGTTTCACTGAA	TCONS_00008715						4	-	189738715	189739606		BROAD Institute lincRNA (XLOC_004227), lincRNA [TCONS_00008715]			NA
MG1-4	A_21_P0004006	0.00462551	2.4003	down	1.82657	1.52531	1.46105	1.09332	1.07265	1.04963	2.0299	1.06358	2.22795	2.43913	3.00485	3.28719	A	A	A	A	A	A	A	A	A	P	P	P	0	TCONS_00009409	TTCTCCAAAAAGTTGTTCAGATCATCTTGGGTCATCTGGATTTTGGCCATTTCGTCACAG	TCONS_00009409		ENST00000511474				5	+	61173935	61181956		BROAD Institute lincRNA (XLOC_004406), lincRNA [TCONS_00009409]			NA
MG1-4	A_21_P0004675	0.00682298	2.0459	down	2.72518	3.36155	3.84724	3.04104	3.03012	3.46146	3.86661	2.55363	4.14389	4.17162	4.25327	4.53718	P	P	P	A	A	P	P	P	P	P	P	P	0	TCONS_00011351	TAAGAGGATTAGGCCAAAGGACTTCAGTGAAACTTTTGTGCTTTTGTTCCCTAGAGTGGA	TCONS_00011351		ENST00000416104		Hs.520310	AY927443	6	+	109072856	109089659	MRNA sequence	BROAD Institute lincRNA (XLOC_005421), lincRNA [TCONS_00011351]			NA
MG1-4	A_21_P0005096	0.00152221	2.91877	down	1.56389	2.17713	2.03794	1.51371	1.74182	1.94414	2.74022	2.71048	3.31386	3.63204	3.77425	2.75395	A	A	A	A	A	A	P	A	P	P	P	P	0	TCONS_00012376	ACAAGCATCCGAGAGTCATTTTTCTGATCTTTCTTCATTTGCACTGGAGTGGCGATGCCA	TCONS_00012376						6	-	170401012	170442052		BROAD Institute lincRNA (XLOC_005943), lincRNA [TCONS_00012376]			NA
MG1-4	A_21_P0006107	0.00124763	2.01962	down	2.95835	2.76675	2.28108	2.83144	1.80075	3.00362	3.08831	2.96879	3.58471	3.92585	3.52967	3.85374	A	A	A	A	A	A	P	A	P	P	P	P	0	TCONS_00015880	GTACCCGAGTCTGTCTTTGCTGTTTCTAAGGTAGTGATTATTAAAATGTCAAGGGAAATG	TCONS_00015880		ENST00000444800				9	-	128506032	128508019		BROAD Institute lincRNA (XLOC_007852), lincRNA [TCONS_00015880]			NA
MG1-4	A_21_P0006443	0.000546	3.14528	down	1.20784	1.42852	1.25619	1.78739	1.01038	1.29491	2.77435	0.993815	2.44491	3.32185	3.25971	3.26622	A	A	A	A	A	A	P	A	A	P	P	P	0	TCONS_00017043	GGAAAGACTGTAAGTGTCTTGACACTGAAATTTTCTCTTGTAGGTGTTCCTGGACAGCAA	TCONS_00017043		ENST00000453902				X	-	17988316	18122764		BROAD Institute lincRNA (XLOC_008124), lincRNA [TCONS_00017043]			NA
MG1-4	A_21_P0006791	0.00728299	2.56771	down	2.33855	1.27361	1.28739	1.51617	1.64744	1.74194	2.24045	1.64744	2.73971	3.61181	2.54507	2.96106	A	A	A	A	A	A	A	A	P	P	P	P	0	TCONS_00018041	CTCTTCATGTGTAACCAGTTATGTGAATTAAAACAGATTCAGCCTTCTTTTACGGTTGTG	TCONS_00018041		ENST00000366253				10	-	110307732	110321573		BROAD Institute lincRNA (XLOC_008945), lincRNA [TCONS_00018041]			NA
MG1-4	A_21_P0006993	0.00287608	2.25614	down	2.40047	3.42602	2.91566	3.18207	2.28652	3.22746	3.38651	3.58759	3.86431	4.30235	4.29431	4.15867	A	P	P	P	A	P	P	P	P	P	P	P	0	TCONS_00018504	GCTTCCTATGTGCCAGTTATTGGAGTGACACCTTCAAAAGTTTTGCCATTTCCACATACC	TCONS_00018504						10	-	48577520	48593703		BROAD Institute lincRNA (XLOC_008812), lincRNA [TCONS_00018504]			NA
MG1-4	A_21_P0007012	0.0277401	2.71765	down	1.58613	2.88368	2.68295	1.77209	1.48489	2.83671	2.19473	2.58963	4.25462	4.40521	3.03308	3.00137	A	P	A	A	A	P	P	P	P	P	P	P	0	TCONS_00018573	CTTCGAGATTTCCTGTTTGAAAACCAAATGTGTTTGCCACCTTGTGGTCTGTATTTTTAA	TCONS_00018573						10	-	92793810	92796960		BROAD Institute lincRNA (XLOC_008903), lincRNA [TCONS_00018573]			NA
MG1-4	A_21_P0007083	0.00323339	2.75484	down	4.49879	4.6541	4.34993	4.6365	4.82154	5.04533	4.80006	4.83809	5.62237	5.87387	5.60961	6.88134	P	P	P	P	P	P	P	P	P	P	P	P	0	TCONS_00018839	GTTGTCATGGAGTAATTATAATTCATGTCTCCGTTCACAGTGTCCTGGTTTGTAGAATAA	TCONS_00018839						10	+	122583858	122584805		BROAD Institute lincRNA (XLOC_008644), lincRNA [TCONS_00018839]			NA
MG1-4	A_21_P0007156	0.0411725	2.56009	down	1.16791	1.94162	2.2378	3.09207	2.15415	1.862	2.5812	2.34822	2.72886	3.08043	3.84135	4.21354	A	A	A	P	A	A	P	A	A	P	P	P	0	TCONS_00019166	CTGCTTTGCTTCATCATTTTTCTTTGCATGTCAGTTTCTGCCAATAGTAAATTGAGAAAG	TCONS_00019166		ENST00000428160	XR_109055		XR_109055	11	-	5127291	5128760	uncharacterized LOC100506101	PREDICTED: Homo sapiens hypothetical LOC100506101 (LOC100506101), miscRNA [XR_109055]			NA
MG1-4	A_21_P0007618	0.000271	3.23802	down	0.949642	1.45001	1.81947	1.02366	0.951203	1.91678	2.16371	1.7072	2.81263	3.1208	3.20807	2.88174	A	A	A	A	A	A	P	A	P	P	P	P	0	TCONS_00021202	ATCGGCTTGAGTTGAAGAATCCAAGGATCTTTACAGTTTTGTGACCTGTCCAAGGTTACA	TCONS_00021202						12	+	103944239	103972385		BROAD Institute lincRNA (XLOC_009859), lincRNA [TCONS_00021202]			NA
MG1-4	A_21_P0007659	0.00473097	2.6233	down	1.1351	1.54169	1.85221	1.79273	1.2689	1.7417	1.8186	2.49214	3.21239	3.63114	2.49392	2.54982	A	A	A	A	A	A	A	A	P	P	P	P	0	TCONS_00020634	TACGGAAGTGGGAATGATGTTCTGTTCTCAGGTGAAGTGTTTGTGCATATGTGTGTGTCG	TCONS_00020634						12	+	127174971	127203891		BROAD Institute lincRNA (XLOC_009939), lincRNA [TCONS_00020634]			NA
MG1-4	A_21_P0007774	0.003337	2.11059	down	2.33728	2.48478	3.24587	2.81413	1.51631	2.50278	2.47983	2.34006	3.49349	3.81421	3.87258	4.01236	A	A	A	A	A	A	P	A	P	P	P	P	0	TCONS_00020953	CTTCCTGGGATCTTTTCTGTGGCTACATAATTTTCCGTTGTAGAACTGTATGTGATTTAA	TCONS_00020953						12	-	120718114	120720608		BROAD Institute lincRNA (XLOC_010219), lincRNA [TCONS_00020953]			NA
MG1-4	A_21_P0007963	0.00753929	2.46293	down	1.32648	1.34423	1.18178	1.03842	1.07748	1.60594	1.25888	1.07206	2.13412	3.48453	2.23738	2.23639	A	A	A	A	A	A	A	A	A	P	P	P	0	TCONS_00021594	GATATGATTATTGTTCTTTTCATGTGTGATTACAGGTGATGGACAGATGGTTTCCTCAAT	TCONS_00021594		ENST00000455487				13	+	109934320	109940081		BROAD Institute lincRNA (XLOC_010491), lincRNA [TCONS_00021594]			NA
MG1-4	A_21_P0009937	0.0264776	2.16451	down	1.86822	2.6817	3.65546	2.87429	1.84539	2.76116	3.21978	3.54331	3.64731	3.86792	3.87375	4.14684	A	A	P	P	A	P	P	P	P	P	P	P	0	TCONS_00028111	TTGCAGCCCTTTTTAGAAGGTTGGCATTTAACTCACTTTGTCCTTAGGTTTGGTTCATTG	TCONS_00028111						20	+	12946728	12951800		BROAD Institute lincRNA (XLOC_013465), lincRNA [TCONS_00028111]			NA
MG1-4	A_21_P0010060	0.0204789	2.16203	down	1.97765	2.81441	3.36437	2.8228	2.54806	2.71192	3.17699	2.86989	4.28318	3.29363	3.80434	4.04761	A	P	P	A	A	P	P	P	P	P	P	P	0	TCONS_00028445	AGTAATTGCCCGGTTTAATGGAAGATGGTTAAGCCTGTGTTGGACATCTGCTGTCTTTGC	TCONS_00028445						20	-	54206129	54242676		BROAD Institute lincRNA (XLOC_013805), lincRNA [TCONS_00028445]			NA
MG1-4	A_21_P0010779	0.00614793	2.07235	down	2.83338	3.44775	3.44273	3.53608	2.59896	3.23534	3.84669	3.40323	3.87964	4.29892	4.45879	4.82766	A	P	P	P	A	P	P	P	P	P	P	P	0	TCONS_l2_00002668	GTTTCATAGGTTCTGTCAGGTGAGCTGTTGTGCTGTATGTCTGACCTGAATTGCCTTTTA	TCONS_l2_00002668		ENST00000441085				1	-	156416203	156426258		BROAD Institute lincRNA (XLOC_l2_001138), lincRNA [TCONS_l2_00002668]			NA
MG1-4	A_21_P0010904	0.000402	3.42559	down	2.63398	2.12685	2.07624	2.27887	2.70905	2.01853	3.22948	2.69604	4.61602	4.05086	3.55475	3.99973	A	P	P	A	A	P	P	P	P	P	P	P	0	TCONS_l2_00003767	GGTCTTGATTAGTCACAGATGTATGTGCTTGTCAAAACTCACCAGTTTCCTCTGTTTCCT	TCONS_l2_00003767						10	-	114073773	114078594		BROAD Institute lincRNA (XLOC_l2_002110), lincRNA [TCONS_l2_00003767]			NA
MG1-4	A_21_P0011650	0.00455207	2.68498	down	2.36657	2.94164	2.70613	2.63308	3.00637	2.97019	2.92821	2.80822	4.95639	3.58224	3.83037	3.97809	A	A	P	A	A	P	P	P	P	P	P	P	0	TCONS_l2_00011879	TAAATGCCAAATCTTCACATTCTCTTGGCCAACAAAGTGACTCCAGTGTTGCCACGGCAA	TCONS_l2_00011879						18	+	69500336	69504170		BROAD Institute lincRNA (XLOC_l2_006339), lincRNA [TCONS_l2_00011879]			NA
MG1-4	A_21_P0012435	0.000491	3.05389	down	1.97416	1.49938	1.42182	2.30618	1.3813	2.63824	3.01913	2.53011	3.27219	3.73122	3.241	3.39972	A	A	A	A	A	P	P	P	P	P	P	P	0	TCONS_l2_00019181	AGTCTGTGGAAACGTGAGTCACCTCTGTGGGAATAAAGCCTTTCATCTGGACATCGAAAT	TCONS_l2_00019181				Hs.306905	AK027155	3	-	14389950	14394068	CDNA: FLJ23502 fis, clone LNG02862	BROAD Institute lincRNA (XLOC_l2_010118), lincRNA [TCONS_l2_00019181]			NA
MG1-4	A_21_P0012517	0.00408913	2.17713	down	2.8831	2.73914	2.09808	2.31412	2.49493	2.93829	2.77801	2.24626	3.8443	3.22397	3.48738	3.9685	A	P	A	A	A	P	P	P	P	P	P	P	0	TCONS_l2_00019997	TTGATTATAGTTCTGTGGTCTGTTTGTTTTCTAGAGTCTCCATGAATTGCAAGGGAAAAC	TCONS_l2_00019997		ENST00000482787		Hs.606987	BC036236	3	+	181670166	181721826	CDNA clone IMAGE:5296886	BROAD Institute lincRNA (XLOC_l2_010014), lincRNA [TCONS_l2_00019997]			NA
MG1-4	A_21_P0013529	0.00361146	3.12385	down	2.17677	2.31867	3.06325	1.60893	3.15807	2.1059	2.74573	3.05192	3.92474	4.47438	3.74726	3.59456	A	A	P	A	P	A	P	P	P	P	P	P	0	TCONS_l2_00028422	CTTGAGTATAGGTCTCAAGAATGCTAGGATGTGGATGTCTGTCCAATGACATTTTGATGT	TCONS_l2_00028422						8	-	138835265	138841150		BROAD Institute lincRNA (XLOC_l2_014664), lincRNA [TCONS_l2_00028422]			NA
MG1-4	A_21_P0014402	0.01474	2.21835	down	1.07421	2.04028	2.23102	1.80849	1.2345	1.898	2.26621	1.98726	3.05813	2.38534	2.83849	3.47	A	A	P	A	A	A	P	A	P	P	P	P	0	XR_109616	CTTAGAATGTGGTACGTTTCTGCTGATTAAATGAGCCTTTTTCCAATTCGGTGTCAGAAA				XR_109616		XR_109616	20	+	45981305	45983377	uncharacterized LOC100505963	PREDICTED: Homo sapiens hypothetical LOC100505963 (LOC100505963), miscRNA [XR_109616]			NA
MG1-4	A_21_P0014735	0.000696	2.87542	down	3.03059	3.49006	3.12601	3.14308	3.43082	3.455	4.08888	3.86173	4.34938	5.22742	4.93596	4.37207	A	P	P	A	P	P	P	P	P	P	P	P	0	XR_113120	GTAAGTACATGTGTGTTCAATTTGAATAAAGGTTCTTATGCCTTGTTTCTTCTGCTGCTT				XR_113120		XR_113120			NA	NA	uncharacterized LOC100507207	PREDICTED: Homo sapiens hypothetical LOC100507207 (LOC100507207), miscRNA [XR_113120]			NA
MG1-4	A_23_P370733	3.19e-05	2.55104	down	0.993747	0.967301	1.12025	0.979781	0.969099	1.02897	1.60986	1.51033	2.1875	2.27393	2.29533	2.70866	A	A	A	A	A	A	A	A	A	P	P	P	0	NR_026743	GTTTTAACAGACTCCTTTCTGTAAAACTGAATGATGGAAAGTTCATGCCTATTCTGGGGT				NR_026743		NR_026743	10	-	4913858	4958465	aldo-keto reductase, truncated	Homo sapiens aldo-keto reductase, truncated (tAKR), non-coding RNA [NR_026743]			NA
MG1-4	A_33_P3242109	0.000707	2.70531	down	4.13039	3.91277	4.10107	4.4095	3.86341	4.72448	4.95862	4.53739	5.25701	5.33837	5.55429	6.14722	P	P	P	P	P	P	P	P	P	P	P	P	0	Hs.721298	GAGTGGTTTTTGGTCATTGTTTAGCCATATACAATATTGTCTTACCTTCTGCATTTGAAG			ENST00000503602	XR_109115	Hs.721298	XR_109115	12	-	1084464	1099207		PREDICTED: Homo sapiens hypothetical LOC100130219 (LOC100130219), miscRNA [XR_109115]			NA
MG1-4	A_33_P3337574	0.0196464	2.09578	down	4.30589	4.60023	4.42213	3.33384	3.92681	3.80902	4.61689	4.32857	5.45525	5.11672	4.76925	5.59082	P	P	P	P	P	P	P	P	P	P	P	P	0	NR_036486	AATCACACAGACAGAATTTCCAGCCATTGTTCTTTTCTTCTTTGCTTATTATACAGCAAC			ENST00000437115	NR_036486	Hs.662212	NR_036486	13	-	102944669	103046869	FGF14 intronic transcript 1 (non-protein coding)	Homo sapiens FGF14 intronic transcript 1 (non-protein coding) (FGF14-IT1), non-coding RNA [NR_036486]			NA
MG1-4	A_33_P3652730	0.0104021	2.73235	down	2.15191	2.75996	2.34478	1.08208	0.940902	1.84113	2.99662	2.35142	3.19365	3.4101	3.54937	3.98618	A	P	P	A	A	A	P	A	P	P	P	P	0	NR_040244	GATAGCTCATATTGGGTTCTTTTTCTGCTACCTATAATAGATTTGTGAGTGTCTTACAAC				NR_040244	Hs.558894	NR_040244	13	+	38109076	38125673	uncharacterized LOC400121	Homo sapiens uncharacterized LOC400121 (FLJ34747), non-coding RNA [NR_040244]			NA
MG1-4	oebiotech_00064	0.0150005	2.64746	down	1.02178	2.70775	1.41151	1.00391	1.00154	1.64951	2.2659	1.84565	3.07541	2.67192	2.85578	3.16029	A	P	A	A	A	A	A	A	P	P	P	P	0	ENST00000366136	AGTGTTTTTCAAGAGTCATCAGTGCAGAGACAGGCTTCATGTTTGTTACCACTCTTGCGT			ENST00000366136				1	+	166050419	166056720			OTTHUMT00000343104.1		NA
MG1-4	oebiotech_00144	0.00120653	4.93396	down	9.46072	9.85178	9.25187	9.26421	10.8608	10.7302	10.3096	10.517	11.5968	11.0718	11.5419	12.8291	P	P	P	P	P	P	P	P	P	P	P	P	0	ENST00000400593	CTTCGAGTATTTGTAGAAGGGTATGGTTTCTGTGGATTCTCTGCTCTTTGTGCTCTCCTC			ENST00000400593	NR_001591.1			22	+	17082800	17129720		transmembrane phosphatase with tensin homology pseudogene 1 [Source:HGNC Symbol;Acc:43648]	OTTHUMT00000280574.2		NA
MG1-4	oebiotech_01516	0.00239737	2.6095	down	0.972694	1.16055	1.00026	2.02937	1.12739	1.26267	2.42834	1.78478	2.37336	2.78501	2.62545	2.91414	A	A	A	A	A	A	A	A	A	P	P	P	0	ENST00000435463	ATGTGTGCTCTTGAGAGCACTTCTCTGGGGAGCATCCCGGATCTGAACTGCTGGTTGTCA			ENST00000435463				9	+	139952114	139956913			OTTHUMT00000055264.1		NA
MG1-4	oebiotech_02627	0.0378427	4.53679	down	4.63111	4.75735	4.04006	3.38795	5.18757	3.99425	4.41933	3.82881	6.55603	5.04619	5.48349	8.45745	P	P	P	P	P	P	P	P	P	P	P	P	0	ENST00000456519	ATGATCTCTAATCGTCTCAATGTGTGCTCATGTTTCCTTAGGAGTTTGCACCCACTTCTC			ENST00000456519				2	-	105552868	105654954			OTTHUMT00000329368.1		NA
MG1-4	oebiotech_02985	0.00298595	2.59151	down	1.41037	1.03539	2.00469	2.09671	1.03607	2.21082	2.52345	1.66074	2.66908	2.94223	3.30462	3.12639	A	A	A	A	A	A	P	A	A	P	P	P	0	ENST00000491709	AAGTATGATTGTCTAGCCGATACTTGACTGTGTGAAACCTTCATCTACTCCGGAATCCTG			ENST00000491709				3	-	110764234	110790400		PVRL3 antisense RNA 1 (non-protein coding) [Source:HGNC Symbol;Acc:40813]	OTTHUMT00000354062.1		NA
MG1-4	oebiotech_03097	0.00956754	2.70565	down	1.87606	3.44223	3.11256	3.39716	2.55184	3.94699	3.77148	3.06483	4.3899	4.26382	4.21705	4.70113	A	P	P	P	A	P	P	P	P	P	P	P	0	ENST00000500698	AGAAGTCCGGTACAGATTTCACGTGTCACCTTCTAGTTCCTTATCTGAAATTGAAAGGTG			ENST00000500698	NR_033972.1			11	-	9776316	9781080			OTTHUMT00000386800.1		NA
MG1-4	oebiotech_03102	0.00338406	2.53543	down	2.19517	1.42522	1.64827	1.52461	1.25424	1.87538	2.34662	2.41614	2.63897	3.62104	2.70894	3.19325	A	A	A	A	A	A	P	A	A	P	P	P	0	ENST00000500929	ATAATGGAGAGCTTTTTCAGAATGTTGAATTTAGGAGTTGTGTGTGCTTTTGATCTCCAT			ENST00000500929				15	-	59060270	59063173			OTTHUMT00000416227.1		NA
MG1-4	oebiotech_03323	0.00248411	2.06117	down	2.31687	1.86787	1.96682	2.12401	1.12734	2.02285	2.46415	2.45172	3.36964	3.38861	3.0957	2.59545	A	A	A	A	A	A	P	A	P	P	P	P	0	ENST00000505632	ACAAATTGCCAGGTACCGTGATCAGGCTATAAGGCAGTCTTGTGGGGTTATCCATTACTT			ENST00000505632				4	-	113614202	113627966			OTTHUMT00000365333.1		NA
MG1-4	oebiotech_03643	0.00153551	3.78349	down	1.97291	1.58636	2.53466	1.14287	1.7042	3.38184	2.99475	2.80781	3.35982	4.253	3.64703	3.65581	A	A	A	A	A	P	P	A	P	P	P	P	0	ENST00000511928	AGGAGACTGATGCTACATTTCTCTTTATCTATCCCTGTATTGTTTAATTTGTTCCAAGTG			ENST00000511928				4	-	3760474	3765117			OTTHUMT00000357609.4		NA
MG1-4	oebiotech_04056	0.0213589	2.92884	down	1.47274	3.27049	2.33877	2.27867	2.23045	2.23986	2.75069	3.54371	2.87931	4.27307	4.32827	4.08134	A	P	A	A	A	A	P	P	P	P	P	P	0	ENST00000519427	AATGAATACCCATGTGAGGCTTATTATGTGCCTGGAACTCTTTGGATTGCCATCTGAGCC			ENST00000519427				8	+	73644279	73664078			OTTHUMT00000378981.1		NA
MG1-4	oebiotech_04058	0.0009	2.75309	down	2.96785	2.5919	3.40796	2.76877	3.23906	2.83721	3.76777	3.51769	4.44345	4.68274	3.926	4.5285	P	P	P	A	A	A	P	P	P	P	P	P	0	ENST00000519498	AAATCTACAGCTAGCCTCATTTTCCACTTGTTTTTGACTCTCTCAGGCATCTTGAGGATT			ENST00000519498				8	-	92054917	92056990			OTTHUMT00000376784.1		NA
MG1-4	oebiotech_04579	0.00312932	2.45881	down	2.64832	2.28446	2.28208	2.24027	2.19265	2.28333	3.0373	2.37732	3.60519	4.02764	4.05411	2.96004	P	A	P	A	A	A	P	A	P	P	P	P	0	ENST00000525912	AGATGCTATTCCTGGTCAATTGCCTTTGCTATGTGCTATCCTTTAATAAATTCTGTTTCT			ENST00000525912				6	-	33835282	33861430			OTTHUMT00000389019.1		NA
MG1-4	oebiotech_04677	0.00041	3.338	down	3.25708	3.82892	3.32465	3.04458	3.61171	3.86539	4.30877	4.28873	4.62089	5.10008	5.18569	5.5045	P	P	P	P	P	P	P	P	P	P	P	P	0	ENST00000527770	AAAGTTTTGGCTTGTGTTACTTCCTTGGGGAGATCTTGCTGGACCACATCAGGAATAGGA			ENST00000527770				11	+	15574400	15612644			OTTHUMT00000386597.1		NA
MG1-4	oebiotech_04859	0.00486168	2.32163	down	1.47466	1.84579	2.11252	2.39931	1.34328	2.65902	2.57622	2.11337	3.1251	3.55553	2.63839	3.37379	A	A	A	A	A	A	P	A	P	P	P	P	0	ENST00000531784	AGAAGGGAATTTCAAAATTATTTGAAAAGTGTGACTGTTGAGGGCTGTCACTTGTATCTA			ENST00000531784				11	-	128485759	128491701			OTTHUMT00000386221.1		NA
MG1-4	oebiotech_04860	0.00293168	2.83795	down	1.04019	1.00957	1.11159	1.71805	1.29297	2.00195	1.31829	1.29098	2.06361	3.29018	2.5847	2.9603	A	A	A	A	A	A	A	A	A	P	P	P	0	ENST00000531798	CTGTTTGACTGAACTCTCTGGTGATTCTAGTCAACTGGAACTTCAGCACTCCAGTTCTGT			ENST00000531798				11	+	26210669	26229894			OTTHUMT00000387805.1		NA
MG1-4	oebiotech_04896	0.000103	2.03558	down	3.07857	3.25971	3.43527	3.48955	1.88691	3.63216	3.86507	3.12521	4.23251	4.5296	4.30103	4.30172	A	A	P	P	A	P	P	P	P	P	P	P	0	ENST00000532591	AGCCACATGGAAAACGCATTCTAATGAAATCCTTTCCATTGCTCTTTTTTCTTAGTTCTT			ENST00000532591				11	+	60421190	60454622		long intergenic non-protein coding RNA 301 [Source:HGNC Symbol;Acc:28603]	OTTHUMT00000395604.1		NA
MG1-4	oebiotech_05313	0.0182812	3.07177	down	1.5828	3.57751	3.14906	3.51892	3.06786	3.24703	3.6368	3.95541	4.94472	4.29347	4.21678	4.8496	A	P	P	A	A	P	P	P	P	P	P	P	0	ENST00000546170	CAAGGGTGAAGTTTTAAGGGTGCTTCACTTGCTCTGGTTTCATAAATAAATTTTGATCTT			ENST00000546170				12	+	68323042	68363797			OTTHUMT00000402292.1		NA
MG1-4	oebiotech_06226	0.0043672	2.55559	down	1.05989	1.04538	1.30098	2.10456	2.08126	2.1058	1.46724	1.09373	2.30035	3.11931	2.62714	2.87861	A	A	A	A	A	A	A	A	P	P	P	P	0	ENST00000558922	AGACACAGAAGTGTCTGGCAAGGAACACTATTTTGTCCTCAATTTTCTGCCAGTGAGAGT			ENST00000558922				15	+	69366758	69388148		long intergenic non-protein coding RNA 277 [Source:HGNC Symbol;Acc:26596]	OTTHUMT00000416643.2		NA
MG1-4	oebiotech_06419	0.002127	2.64628	down	1.32167	1.95058	1.67188	1.90473	1.22767	1.908	2.58623	1.95604	2.60212	2.84613	3.48418	3.5323	A	A	A	A	A	A	P	A	P	P	P	P	0	ENST00000560395	AATGTAGAATTGAAGCAGTAATTAACATCTTGGTTTCATCTGGGTGTTTGGCATCATGTT			ENST00000560395				15	-	96809757	96819225			OTTHUMT00000415490.1		NA
MG1-4	oebiotech_06802	0.0255491	2.14449	down	3.7398	3.87764	3.63785	3.15167	3.52395	4.061	3.42802	3.46827	4.81432	4.23762	4.14448	5.61309	P	P	P	A	P	P	P	P	P	P	P	P	0	ENST00000562838	AGTCCATTTGGAGCTCCTTCAAGCCGAAGCATCCAACACCAGTGTCTGTGAGGTGTGGGC			ENST00000562838	NR_030636.1			16	+	2318663	2323125		hsa-mir-940 [Source:miRBase;Acc:MI0005762]	OTTHUMT00000435438.1		NA
MG1-4	oebiotech_06909	0.0380375	2.88797	down	2.19809	2.84791	4.15822	3.34757	2.89342	3.42069	3.86792	3.63318	4.7503	4.45927	3.75905	5.70339	A	P	P	P	P	P	P	P	P	P	P	P	0	ENST00000563397	CCTTCTAAAAAGACATCCATATGATCCACATTTTCTTTCTTTGCCTTAGCTGCCAGGGAG			ENST00000563397				16	+	80099745	80201474			OTTHUMT00000434559.1		NA
MG1-4	oebiotech_07061	0.00123194	3.19578	down	1.67636	2.38052	1.55417	1.19193	3.2428	1.69791	2.14805	1.88537	3.46047	3.35625	2.97386	3.71708	A	A	A	A	A	A	A	A	P	P	P	P	0	ENST00000564280	CTAAATGTAAGTGAAGCTGTTTGTTGGAGAGACGATTAGTCTTGGCGCACTAAAATCCAT			ENST00000564280				20	-	10381656	10384178			OTTHUMT00000430531.1		NA
MG1-4	oebiotech_08437	0.0377079	2.52949	down	2.21699	1.25291	3.05019	1.13638	3.02161	1.76205	1.63519	2.44436	3.6843	2.94392	3.60104	2.7826	A	A	P	A	P	A	A	A	P	P	P	P	0	OTTHUMT00000060660	ATGATCTCAGCACTTTAGGCTTTTAAGCTTGAACTGCTTATTCCATCAGGGTCACACTGG			ENST00000431646				X	-	39111482	39135972			OTTHUMT00000060660		NA
MG1-4	oebiotech_08958	0.00762247	2.29859	down	0.993678	1.95326	2.14656	1.88318	1.01286	1.87661	2.03503	1.62626	2.7013	3.03627	3.37241	2.66969	A	A	A	A	A	A	A	A	A	P	P	P	0	OTTHUMT00000040212	ACGCAGCACTTGGCAACACACTCGAGATTTGTTTTCGTTTTGGCTTTTTTGTGTTTTGAT			ENST00000451317				6	+	33989838	34000438			OTTHUMT00000040212		NA
MG1-4	oebiotech_09022	0.00357003	2.25717	down	1.97226	2.28728	1.53506	1.23557	1.15518	2.4845	1.84075	1.71854	3.2254	2.86291	2.87861	2.7613	A	A	A	A	A	A	A	A	P	P	P	P	0	OTTHUMT00000039645	AGGAGACTTTCAAGATCTGTAGCAAAACACCTTCTATGTGCCATGCATTTTGTATTCATT			ENST00000420981				6	-	2799889	2821743			OTTHUMT00000039645		NA
MG1-4	oebiotech_09448	0.00120859	2.36997	down	1.12232	1.55712	1.51273	1.15696	1.17347	1.46154	1.89862	1.78183	2.3223	2.3382	2.55889	3.10922	A	A	A	A	A	A	P	A	A	P	P	P	0	OTTHUMT00000331805	AACAGAGTTTTTTTAATCGTAATTTGGTCTACTTTCAAGGGTTTTGGTTTGTTTGTTTTT			ENST00000440802				2	-	132759837	132768420			OTTHUMT00000331805		NA
MG1-4	oebiotech_09524	0.0170522	2.24713	down	1.5782	1.02991	2.09765	2.6147	1.05522	2.06101	1.92976	2.50953	3.092	2.87214	3.255	2.77366	A	A	A	A	A	A	A	A	P	P	P	A	0	OTTHUMT00000329692	AGTATTTTCTGGCTTTGCAAGCAGGGAATTCAACATCCTTCTTCGACAACTGGGATGGGA			ENST00000441036				2	+	100225524	100232156			OTTHUMT00000329692		NA
MG1-4	oebiotech_09779	0.00287341	3.46867	down	1.93813	3.14147	2.01524	1.95842	1.75046	3.08831	3.13493	1.81042	4.24258	3.56234	3.83313	4.59273	A	A	A	A	A	P	P	A	P	P	P	P	0	OTTHUMT00000255896	AGATCTCTTTTTCACTGCAGTATGATGCTCATATTCTCCACACTGGAGCACATCTTAGCG							17	+	73823404	73855474			OTTHUMT00000255896		NA
MG1-4	oebiotech_10060	6.94e-05	3.33433	down	1.69183	1.47303	2.09047	2.13493	1.54814	3.03281	2.99344	2.10801	3.44761	3.80752	3.47993	3.60477	A	A	A	A	A	A	P	A	P	P	P	P	0	OTTHUMT00000050590	AAGGAGGTGGAGGAACATTATGTTTTGTTTTTGTAGTTATCACTCTTCTTTTTCCTGAGG			ENST00000436430				10	+	119991153	120017212			OTTHUMT00000050590		NA
MG1-4	oebiotech_10076	0.004205	2.70536	down	1.11332	2.23902	2.14411	2.58582	1.25262	2.73391	2.92659	2.44117	3.59406	3.44907	3.41423	3.36818	A	A	A	A	A	P	P	A	P	P	P	P	0	OTTHUMT00000050226	CAGGAACTCTGTGTACTATCTTTTATTTCTTTTCTCTGCAGTTCTGGGAAAATTGAGCCT			ENST00000447757				10	-	107558522	107568945			OTTHUMT00000050226		NA
MG1-4	oebiotech_10199	0.00751042	2.77489	down	1.04431	2.07615	2.38845	2.4452	1.76725	1.6447	3.22725	2.40781	2.95462	3.5318	3.82165	3.53576	A	P	A	A	A	A	P	A	P	P	P	P	0	OTTHUMT00000046744	ATTTTCACTGTATCTATTGTTTCCATTTCATCATCTGGATCTCGAACTTCTCAGAGATAG			ENST00000434919				10	-	10868612	10876949		surfactant associated 1, pseudogene [Source:HGNC Symbol;Acc:18383]	OTTHUMT00000046744		NA
MG1-4	oebiotech_10304	0.00133401	3.77119	down	1.00692	1.48156	1.18592	1.00632	2.37262	1.64869	1.88202	2.41052	2.27202	2.94089	3.78011	3.34778	A	A	A	A	A	A	A	A	P	P	P	P	0	OTTHUMT00000092238	CATTCTTGGGTAATAACAATTGTGTTCATTAGGTTTGGTCTTCAGAGCCTCGAGTACCTG			ENST00000439341				1	+	229077214	229081384			OTTHUMT00000092238		NA
MG1-4	oebiotech_10334	0.0137836	2.32626	down	1.60902	2.4043	3.30581	2.36181	1.52777	2.78381	3.08887	2.71402	3.44822	3.63573	3.77252	3.69651	A	A	P	A	A	P	P	A	P	P	P	P	0	OTTHUMT00000090219	AACTCCTTGAACAATGTCAAATAAGTAATCAGTTTGTGTTCATGCCTTTGTTCTAGCTCT			ENST00000420237				1	-	217462212	217465462			OTTHUMT00000090219		NA
MG1-4	oebiotech_12847	0.0189887	3.44825	down	1.09531	1.93376	1.72376	1.06585	1.15116	2.03489	2.38296	1.03108	3.84302	2.04316	2.75692	4.31905	A	A	A	A	A	A	A	A	P	P	P	P	0	AL049291	AATATCTAGAATGCGTTGGAGGAAAATTTTCCGTGGATCTTTCATGTCTCTGTACATCCT					Hs.669941	AL049291	X	+	107760345	107764754		MRNA; cDNA DKFZp564N093 (from clone DKFZp564N093)			NA
MG1-4	oebiotech_12896	0.0142937	2.26784	down	2.20461	2.50874	2.22882	2.32829	1.16031	2.70213	2.64483	2.52925	3.0684	3.23028	3.18532	4.51173	A	A	A	A	A	P	P	P	P	P	P	P	0	BC047580	AGTTCAGAAACGGGGTACCATGACCTGGAATCTTTTGCTCTTGTTTTTGCAGTCTTCAAG						BC047580	X	+	152846079	152848385	Homo sapiens ATPase, Ca++ transporting, plasma membrane 3, mRNA (cDNA clone IMAGE:4820468)				NA
MG1-4	oebiotech_13661	0.00316005	4.55359	down	1.4095	3.28464	3.16145	2.30147	2.20812	3.65017	4.16298	3.59511	4.31696	5.03012	4.7386	4.8194	A	P	P	A	A	P	P	P	P	P	P	P	0	BC036638	ACTGATAGGGTATTGGAAATCCTTATGTAAAGTATCTGTTCACTGTTTTTGCCCATTTTC					Hs.435525	BC036638	2	+	127782786	127783795		CDNA clone IMAGE:5297433			NA
MG1-4	oebiotech_13719	0.00348342	2.41214	down	2.71327	1.7093	2.57378	1.95309	2.43148	1.57899	2.61654	2.9483	3.25121	3.81626	3.60759	3.35564	A	A	A	A	A	A	P	A	P	P	P	P	0	CR618071	AGCATAGCTTACCAGGATATGGTAGTTATGGGTTCCAATTTTCCCTGATAATAAAAATTG					Hs.504036	CR618071	2	-	177370972	177372430		Full-length cDNA clone CS0DI009YH24 of Placenta Cot 25-normalized of Homo sapiens (human)			NA
MG1-4	oebiotech_14168	0.0124159	2.63695	down	2.47587	1.43077	1.83547	2.4655	2.54522	2.46041	2.39945	2.12836	2.75337	3.16099	3.79137	4.09736	A	A	A	A	A	A	P	A	P	P	P	P	0	BC033543	GCCACAATCAACTACTACAAATTTCTCCTAATTAGTTTTAGTCTGCACTTCTGTCACCTT					Hs.666740	BC033543	20	+	41597382	41600053		CDNA clone IMAGE:4826441			NA
MG1-4	oebiotech_15561	0.000592	2.47563	down	2.11274	2.24649	1.93782	1.86074	1.68676	1.88002	2.45003	2.72134	3.16755	3.07213	3.28102	3.86828	A	A	A	A	A	A	P	P	P	P	P	P	0	AK123856	ATAAACACCCTTTCTAGATGATCTGGTAGTTTCTGAGTCTGCTTCTAACAAGGTTAACTC					Hs.12787	AK123856	9	+	19926277	19929622		CDNA FLJ41862 fis, clone OCBBF1000254			NA
MG1-4	oebiotech_16028	0.000133	2.23232	down	2.17916	2.72638	2.17857	2.41627	1.09228	2.93671	2.89168	2.28411	3.60185	3.52158	3.44287	3.56827	A	A	A	A	A	P	P	A	P	P	P	P	0	BC035790	AACTACTGTTTTCTGGTTTTCAAGGACTTTATAAATCTGGCTCATTCTACCAAACCAACT					Hs.638920	BC035790	1	+	179559506	179560440		Homo sapiens, clone IMAGE:5727595, mRNA			NA
MG1-4	oebiotech_16583	0.000863	2.7785	down	1.30542	1.04274	1.32648	1.06615	1.48797	0.98503	1.72542	1.97632	2.60252	2.8655	2.05165	3.11836	A	A	A	A	A	A	A	A	P	P	P	P	0	ENST00000415504	AGAGACACAGAAGTGTCTGGCAAGGAACACTATTTTGTCCTCAATTTTCTGCCAGTGAGA		uc002art.3	ENST00000415504				15	+	69365265	69388147		long intergenic non-protein coding RNA 277 [Source:HGNC Symbol;Acc:26596]			NA
MG1-4	oebiotech_17321	0.0101589	2.42198	down	3.36964	2.58547	3.69293	3.34956	3.63988	2.54082	3.99222	3.26322	4.28906	4.46968	4.09375	5.24986	P	P	P	A	P	P	P	P	P	P	P	P	0	ENST00000474768	AACTGTATTCATTCTTGTGGTACTGCCTGTGTCTTAACATGCATCCCAACATCTGGCACA			ENST00000474768				3	+	64670779	64961211		ADAMTS9 antisense RNA 2 (non-protein coding) [Source:HGNC Symbol;Acc:42435]			NA
MG1-4	oebiotech_20171	6.13e-06	2.84433	down	3.20335	3.65245	3.42529	3.26365	3.22628	3.77425	4.02995	3.89334	4.89684	4.8547	4.94832	4.87722	P	P	P	A	A	P	P	P	P	P	P	P	0	uc010awi.1	GGGTTAAGATCCAGCCTTTGTCATTTACTGGTACTGTGGTTTTCTTGTATCTGGCCTCCA		uc010awi.1					14	+	101540363	101540920					NA
MG1-4	oebiotech_20703	0.00166243	2.56632	down	1.75636	1.16709	1.39044	1.15551	1.16704	2.01145	1.81907	1.73105	3.33247	2.57366	2.37557	2.6265	A	A	A	A	A	A	P	A	P	P	P	P	0	NR_001281	CTCATTCATATTTTCTGAGTGTTCTGACTGTGGATCCTCTATCCAAAGCAGTTTTTATAT		uc003ljc.1	ENST00000526308	NR_001281			5	+	140613937	140617101	Homo sapiens protocadherin beta 18 pseudogene (PCDHB18), non-coding RNA				NA
MG1-4	oebiotech_20751	0.0314024	3.05988	down	1.0485	1.54192	2.86061	1.36961	2.26057	1.73117	2.5358	2.19702	2.2389	3.87791	3.08815	4.06958	A	A	P	A	A	A	P	A	A	P	P	P	0	NR_002193	AGATGCATAGCTACATGGTTATTTTGTCTCCATTGCTTTTGAGGGTGAAGTTCAACAACA		uc004fvc.3	ENST00000303922	NR_002193			Y	+	24455005	24462352	Homo sapiens RNA binding motif protein, Y-linked, family 2, member F pseudogene (RBMY2FP), non-coding RNA				NA
MG1-4	oebiotech_21459	0.0135844	2.65034	down	4.76496	3.91632	4.23869	2.98456	3.26354	3.37662	5.06036	3.68175	4.97117	5.44863	5.35559	5.75385	P	P	P	A	P	P	P	P	P	P	P	P	0	NR_027822_2	ATGTGCTGAGATTTCTTCTGTCATTCCCTTATTCCTGGACATTTAGGTGCAACAAGTGTA				NR_027822_2			6	+	1521015	1528405	Homo sapiens major histocompatibility complex, class I, L (pseudogene) (HLA-L), non-coding RNA				NA
MG1-4	oebiotech_22482	0.000164	4.08117	down	0.954273	1.30515	1.88505	0.976934	0.942296	1.24004	1.67511	1.79412	3.27545	3.14701	3.63448	3.18039	A	A	A	A	A	A	A	A	P	P	P	P	0	NR_044996_3	CTGTGTTCACTTTGCAAAAATTCATGGAGCTGTGTACTTACCATTTGTGTGCTTTCCTTT				NR_044996_3			6	+	3637185	3640367					NA
MG1-4	oebiotech_23094	0.0127912	2.52735	down	1.88737	2.22471	3.32419	3.30565	1.18872	2.72919	3.18392	2.9083	3.7954	4.25201	3.97576	4.06926	A	A	P	P	A	P	P	A	P	P	P	P	0	TCONS_00000563	AGCACATTAGGTTTTGTGTCTTCATTCTGGGTACCTACTCTTCATATTATTCTACCAACT	TCONS_00000563						1	-	91297426	91317207					NA
MG1-4	oebiotech_23349	0.0184082	2.18063	down	5.1029	5.15204	5.61293	6.18033	5.44943	4.82036	6.24476	5.53943	6.04195	6.66001	6.60375	7.24147	P	P	P	P	P	P	P	P	P	P	P	P	0	TCONS_00003207	CAACAACAATTTTGCCTTTCTACTTTCTGGTACAGTGGTCTTTCCTTTGCCATCATGCCT	TCONS_00003207						2	-	13141789	13147122					NA
MG1-4	oebiotech_23755	0.00124767	4.34901	down	1.01938	1.36462	1.49078	1.08155	2.81918	1.91089	2.41571	1.6947	2.57713	3.27899	3.28618	4.29678	A	A	A	A	A	P	P	A	P	P	P	P	0	TCONS_00009152	ACATGTCCTTGAGTAGTTGTTCTGGATTTCCTCGATGGTAGCAAGGTGAACTCATGAGGT	TCONS_00009152						4	-	157555695	157563834					NA
MG1-4	oebiotech_24492	0.0270064	2.50084	down	1.52724	1.65517	3.23043	2.14435	0.996236	2.54425	2.53011	2.81237	3.5062	3.57789	3.95208	2.81066	A	A	P	A	A	A	P	A	P	P	P	P	0	TCONS_00017821	AAAGGAAACTGCCTGTACTTACTGTTGTAGGTGCTTTGCTGGATTCAGGATGCAGACAAG	TCONS_00017821						10	+	44354859	44390881					NA
MG1-4	oebiotech_24707	0.000108	2.94577	down	1.06347	1.03488	1.3305	1.08941	1.06904	2.05181	1.92264	1.08081	2.81702	3.07612	2.3699	2.4898	A	A	A	A	A	A	A	A	P	P	P	P	0	TCONS_00020987	TGCAACAGAATGAACCGTTTCTTTCCATCTGAATGCCTAAATGTGGACTCTGATCCTTTC	TCONS_00020987						12	-	128115825	128120990					NA
MG1-4	oebiotech_24916	0.000607	2.37602	down	4.55573	4.49328	4.55505	4.31146	4.55775	4.17944	5.09776	4.64807	5.54874	5.46908	5.62803	6.26386	P	P	P	P	P	P	P	P	P	P	P	P	0	TCONS_00023250	CTAGGTCCAAATCTCATCCAGGTTTCCCGATTTTTTCAGGTCTTCTGCTCAACTCAGGTA	TCONS_00023250						15	-	83379225	83382778					NA
MG1-4	oebiotech_24996	0.00638962	2.93599	down	1.10525	2.51636	2.7139	2.43269	1.67401	2.3742	2.94026	2.21769	3.66857	3.50986	3.89836	3.9068	A	A	A	A	A	A	P	A	P	P	P	P	0	TCONS_00024335	AAGGAATATTTTCTGAGTTTCTCTGGAACGGCTCTGAATTTTTAGCCTCTGTGGTAGGGT	TCONS_00024335						16	+	14416318	14420687					NA
MG1-4	oebiotech_25019	0.000166	3.45239	down	1.35994	0.915273	1.31464	0.941252	1.65649	0.922445	2.30387	1.1514	2.3877	3.13632	3.01694	3.14053	A	A	A	A	A	A	P	A	P	P	P	P	0	TCONS_00024698	AGGACCTTGGGAGTCCAGAGGAAGGTCTTTTTACCATCAGCATTCTCTACTGTGTTCAAT	TCONS_00024698						16	-	65397128	65397896					NA
MG1-4	oebiotech_25571	0.00602976	3.07477	down	2.68888	3.55422	2.29719	2.86061	3.30712	2.78424	3.74051	2.79237	4.34257	3.99789	4.23082	5.31154	P	P	P	A	P	P	P	P	P	P	P	P	0	TCONS_l2_00001393	AAGATGAGGGCCAAGTCTTATTCTTCTCAGTCTCTTCTGCATCTAGCAGAAGAATAATGG	TCONS_l2_00001393						1	-	95171104	95198157					NA
MG1-4	oebiotech_27627	0.00385509	2.94541	down	2.06237	2.10959	3.09763	2.30681	2.24944	2.54774	2.65695	3.07422	3.23698	4.30482	4.19158	4.07691	A	A	P	A	A	A	A	P	P	P	P	P	0	TCONS_l2_00027373	ACAGCTCTACCTATGTTTGGAGTCCATGAATGTGTCATCTTGCTGTGTTTGTAAATAGAA	TCONS_l2_00027373						7	-	62849186	62854035					NA
[truncated: 2 more columns]

## Sheet: the same tendency mRNAs
ProbeName	p	FC (abs)	Regulation	MG1.txt(normalized)	MG2.txt(normalized)	MG3.txt(normalized)	MG4.txt(normalized)	MG5.txt(normalized)	MG6.txt(normalized)	MG7.txt(normalized)	MG8.txt(normalized)	N1.txt(normalized)	N2.txt(normalized)	N3.txt(normalized)	N4.txt(normalized)	MG1.txt:gIsWellAboveBG_Call	MG2.txt:gIsWellAboveBG_Call	MG3.txt:gIsWellAboveBG_Call	MG4.txt:gIsWellAboveBG_Call	MG5.txt:gIsWellAboveBG_Call	MG6.txt:gIsWellAboveBG_Call	MG7.txt:gIsWellAboveBG_Call	MG8.txt:gIsWellAboveBG_Call	N1.txt:gIsWellAboveBG_Call	N2.txt:gIsWellAboveBG_Call	N3.txt:gIsWellAboveBG_Call	N4.txt:gIsWellAboveBG_Call	ControlType	TargetID	Probe_Sequence	lincID	UCSCID	Ensembl_Transcript_ID	RefACC	UnigeneID	GenbankID	chrom	Strand	TxStart	TxEnd	Description.From.NCBI	Description.from.other.source	havana_transcript	Description.from.paper	LOCUSLINK_ID	GENE_SYMBOL	GENE_NAME	DESCRIPTION	GO_ID
A_21_P0000142	0.00177497	2.81375	up	7.0691	6.56392	6.86366	7.35796	6.6831	6.4186	6.40913	6.38481	5.15809	5.1139	5.52925	6.08341	P	P	P	P	P	P	P	P	P	P	P	P	0		CTGCTATGGAGGTGAAGCACATAGCAAGCCACTTTATCTTATATTTTGTATTGGTAAAAA			ENST00000465629	NM_001198952		NM_001198952			NA	NA					NA	RNF103	ring finger protein 103	Homo sapiens ring finger protein 103 (RNF103), transcript variant 3, mRNA [NM_001198952]	GO:0004842(ubiquitin-protein ligase activity)|GO:0005515(protein binding)|GO:0005783(endoplasmic reticulum)|GO:0005789(endoplasmic reticulum membrane)|GO:0007417(central nervous system development)|GO:0008270(zinc ion binding)|GO:0016020(membrane)|GO:0016021(integral to membrane)|GO:0016567(protein ubiquitination)|GO:0016874(ligase activity)|GO:0030433(ER-associated protein catabolic process)|GO:…
A_21_P0000671	0.0234759	2.25272	up	8.33828	7.7463	9.27026	9.33079	8.37765	8.60167	9.01421	8.21157	7.34775	7.5697	7.63515	7.44634	P	P	P	P	P	P	P	P	P	P	P	P	0		ATGTGGGAACAGCTCTTCTCCCAGATGTTAATAGAACAACCTGCACAACCTGGATTTTTT			ENST00000444023	NM_175617	Hs.647370	NM_175617			NA	NA					NA	MT1E	metallothionein 1E	Homo sapiens metallothionein 1E (MT1E), mRNA [NM_175617]	GO:0005507(copper ion binding)|GO:0005634(nucleus)|GO:0005737(cytoplasm)|GO:0008270(zinc ion binding)|GO:0045926(negative regulation of growth)|GO:0046870(cadmium ion binding)|GO:0046872(metal ion binding)|GO:0048471(perinuclear region of cytoplasm)|GO:0071276(cellular response to cadmium ion)|GO:0071294(cellular response to zinc ion)
A_23_P106103	0.0263657	2.96331	up	3.36373	4.41667	5.00515	4.33977	4.86409	4.21258	3.82606	3.96755	2.10675	3.66218	1.94162	3.14594	P	P	P	P	P	P	P	P	A	P	A	P	0		TGGTTTTGAGGATAGAACTTCAGAACAATATGAAACACTCTTAATTGAAACAGCCTCTTC			ENST00000394718	NM_004857	Hs.656683	NM_004857			NA	NA					9495	AKAP5	A kinase (PRKA) anchor protein 5	Homo sapiens A kinase (PRKA) anchor protein 5 (AKAP5), mRNA [NM_004857]	GO:0005515(protein binding)|GO:0005516(calmodulin binding)|GO:0005829(cytosol)|GO:0005886(plasma membrane)|GO:0006112(energy reserve metabolic process)|GO:0006605(protein targeting)|GO:0007165(signal transduction)|GO:0007268(synaptic transmission)|GO:0008179(adenylate cyclase binding)|GO:0010739(positive regulation of protein kinase A signaling cascade)|GO:0030819(positive regulation of cAMP bios…
A_23_P106362	0.00860984	2.07807	up	7.66145	7.94095	7.21476	7.93895	9.36607	7.65209	8.43178	7.64364	6.78242	6.05157	7.07633	6.62481	P	P	P	P	P	P	P	P	P	P	P	P	0		TCTACATCAAGGGATGCACCTTCAGTCAAACTGTCAAAAAGCCCAGAATTCCCAAAGGCA			ENST00000219919	NM_020980	Hs.104624	NM_020980			NA	NA					366	AQP9	aquaporin 9	Homo sapiens aquaporin 9 (AQP9), mRNA [NM_020980]	GO:0005215(transporter activity)|GO:0005275(amine transmembrane transporter activity)|GO:0005345(purine base transmembrane transporter activity)|GO:0005350(pyrimidine base transmembrane transporter activity)|GO:0005372(water transmembrane transporter activity)|GO:0005792(microsome)|GO:0005886(plasma membrane)|GO:0005887(integral to plasma membrane)|GO:0006810(transport)|GO:0006833(water transport…
A_23_P106844	0.0273506	2.75381	up	8.53809	7.53242	9.37613	9.77737	8.51761	9.3358	9.51398	8.09193	7.27284	7.49522	7.13917	7.47108	P	P	P	P	P	P	P	P	P	P	P	P	0		CAACCCTGACCGTGACCGTTTGCTATATTCCTTTTTCTATGAAATAATGTGAATGATAAT			ENST00000245185	NM_005953	Hs.647371	NM_005953			NA	NA					4502	MT2A	metallothionein 2A	Homo sapiens metallothionein 2A (MT2A), mRNA [NM_005953]	GO:0005515(protein binding)|GO:0005634(nucleus)|GO:0005737(cytoplasm)|GO:0005829(cytosol)|GO:0006878(cellular copper ion homeostasis)|GO:0008270(zinc ion binding)|GO:0019221(cytokine-mediated signaling pathway)|GO:0045926(negative regulation of growth)|GO:0046872(metal ion binding)|GO:0048471(perinuclear region of cytoplasm)|GO:0060333(interferon-gamma-mediated signaling pathway)|GO:0071294(cellu…
A_23_P121011	0.0262209	2.29355	up	8.49495	8.05929	9.41896	9.62419	11.1468	9.08803	9.77796	8.71354	7.49329	7.82294	8.11656	7.37426	P	P	P	P	P	P	P	P	P	P	P	P	0		GCGTGATGTTCCTTAGCCCAAAGACGGTGAGACAGGGCTGAAATCAGGTGGCTTCTGCCA			ENST00000514182	NM_033027	Hs.370950	NM_033027			NA	NA					64651	CSRNP1	cysteine-serine-rich nuclear protein 1	Homo sapiens cysteine-serine-rich nuclear protein 1 (CSRNP1), mRNA [NM_033027]	GO:0003674(molecular_function)|GO:0003677(DNA binding)|GO:0003700(sequence-specific DNA binding transcription factor activity)|GO:0005575(cellular_component)|GO:0005634(nucleus)|GO:0005730(nucleolus)|GO:0006915(apoptosis)|GO:0009791(post-embryonic development)|GO:0045944(positive regulation of transcription from RNA polymerase II promoter)|GO:0048008(platelet-derived growth factor receptor signal…
A_23_P131208	0.0350699	4.80794	up	3.05386	4.6214	6.21449	6.57649	6.78395	5.03078	6.61315	4.97462	2.71148	2.6586	3.48222	2.55225	A	P	P	P	P	P	P	P	A	A	P	A	0		AAGTTTTCTGCTGTAAAGAAAGCTGTAATATATAGTAAAACTAAATGTTGCGTGGGTGGC			ENST00000417972	NM_006186	Hs.563344	NM_006186			NA	NA					4929	NR4A2	nuclear receptor subfamily 4, group A, member 2	Homo sapiens nuclear receptor subfamily 4, group A, member 2 (NR4A2), mRNA [NM_006186]	GO:0001666(response to hypoxia)|GO:0001764(neuron migration)|GO:0001975(response to amphetamine)|GO:0003700(sequence-specific DNA binding transcription factor activity)|GO:0003707(steroid hormone receptor activity)|GO:0004872(receptor activity)|GO:0004879(ligand-dependent nuclear receptor activity)|GO:0005515(protein binding)|GO:0005634(nucleus)|GO:0005654(nucleoplasm)|GO:0005737(cytoplasm)|GO:00…
A_23_P1492	0.00517846	2.34137	up	5.74165	6.16283	6.1913	6.37853	6.8635	5.52583	6.28372	5.42189	4.46083	5.25456	4.45135	5.39815	P	P	P	P	P	P	P	P	P	P	P	P	0		TGGGAGCAAAGTGACAGGCACTTAGATGCAGCATTTCACCACTCATGCTACTAATCATCT			ENST00000370626	NM_021732	Hs.23918	NM_021732			NA	NA					60370	AVPI1	arginine vasopressin-induced 1	Homo sapiens arginine vasopressin-induced 1 (AVPI1), mRNA [NM_021732]	GO:0000187(activation of MAPK activity)|GO:0007049(cell cycle)
A_23_P152002	0.0185127	2.82764	up	9.37295	8.82005	8.38326	10.4959	11.3804	9.87591	11.272	8.88689	7.73321	7.65814	8.06804	7.61443	P	P	P	P	P	P	P	P	P	P	P	P	0		TGTAACCATATTTGCATTTGAAGGTATTCTCATCAAGAAACTTCTACGACAGCAAATTGC			ENST00000267953	NM_004049	Hs.227817	NM_004049			NA	NA					597	BCL2A1	BCL2-related protein A1	Homo sapiens BCL2-related protein A1 (BCL2A1), transcript variant 1, mRNA [NM_004049]	GO:0005515(protein binding)|GO:0005737(cytoplasm)|GO:0006916(anti-apoptosis)|GO:0042981(regulation of apoptosis)
A_23_P153320	0.0406537	2.43364	up	10.2956	9.53319	8.88127	11.0933	12.7651	9.34215	11.7087	9.70476	8.56063	8.72254	8.98018	8.40753	P	P	P	P	P	P	P	P	P	P	P	P	0		GAAATACTGAAACTTGCTGCCTATTGGGTATGCTGAGGCCCACAGACTTACAGAAGAAGT			ENST00000264832	NM_000201	Hs.643447	NM_000201			NA	NA					3383	ICAM1	intercellular adhesion molecule 1	Homo sapiens intercellular adhesion molecule 1 (ICAM1), mRNA [NM_000201]	GO:0001541(ovarian follicle development)|GO:0001772(immunological synapse)|GO:0001910(regulation of leukocyte mediated cytotoxicity)|GO:0001975(response to amphetamine)|GO:0002291(T cell activation via T cell receptor contact with antigen bound to MHC molecule on antigen presenting cell)|GO:0002457(T cell antigen processing and presentation)|GO:0002693(positive regulation of cellular extravasatio…
A_23_P156180	0.00756097	2.01686	up	5.87471	6.42634	5.48706	6.37551	6.81406	5.53217	6.56159	5.57834	4.96905	4.70034	5.28305	5.16274	P	P	P	P	P	P	P	P	P	P	P	P	0		AAACAAGAGACTCAATGGAGACAGAAGAAAATCCCAAGGTTCTAATAACTGCATTCTGAA			ENST00000200652	NM_003059	Hs.310591	NM_003059			NA	NA					6583	SLC22A4	solute carrier family 22 (organic cation/ergothioneine transporter), member 4	Homo sapiens solute carrier family 22 (organic cation/ergothioneine transporter), member 4 (SLC22A4), mRNA [NM_003059]	GO:0000166(nucleotide binding)|GO:0005515(protein binding)|GO:0005524(ATP binding)|GO:0005739(mitochondrion)|GO:0005886(plasma membrane)|GO:0005887(integral to plasma membrane)|GO:0006641(triglyceride metabolic process)|GO:0006814(sodium ion transport)|GO:0007589(body fluid secretion)|GO:0008513(secondary active organic cation transmembrane transporter activity)|GO:0009437(carnitine metabolic pro…
A_23_P201979	0.0260653	2.1807	up	4.38189	4.54437	5.04512	5.9217	6.59726	5.0167	5.12022	4.25357	3.39252	3.89376	3.93557	4.17206	P	P	P	P	P	P	P	P	P	P	P	P	0		AGATTGTATTGCTGTCCTTGAATGCCATAGTCAAAGAGAGTTTTTAATAGAACCATGTTG				NM_183013	Hs.200250	NM_183013			NA	NA					1390	CREM	cAMP responsive element modulator	Homo sapiens cAMP responsive element modulator (CREM), transcript variant 19, mRNA [NM_183013]	GO:0003677(DNA binding)|GO:0003700(sequence-specific DNA binding transcription factor activity)|GO:0005515(protein binding)|GO:0005634(nucleus)|GO:0006355(regulation of transcription, DNA-dependent)|GO:0007165(signal transduction)|GO:0007275(multicellular organismal development)|GO:0007283(spermatogenesis)|GO:0008140(cAMP response element binding protein binding)|GO:0030154(cell differentiation)|…
A_23_P202104	0.0489607	2.65289	up	8.46022	7.54812	8.86752	10.1684	10.6647	8.79058	9.59922	8.50468	7.02121	7.38481	7.82849	7.17954	P	P	P	P	P	P	P	P	P	P	P	P	0		TCCTGTGCTCCGGAGGGAAGCATTTCCTGGTAGGCTTTGATTTTTCTGTGTGTTAAAGAA			ENST00000225174	NM_005729	Hs.381072	NM_005729			NA	NA					10105	PPIF	peptidylprolyl isomerase F	Homo sapiens peptidylprolyl isomerase F (PPIF), nuclear gene encoding mitochondrial protein, mRNA [NM_005729]	GO:0003755(peptidyl-prolyl cis-trans isomerase activity)|GO:0005624(membrane fraction)|GO:0005739(mitochondrion)|GO:0005743(mitochondrial inner membrane)|GO:0005759(mitochondrial matrix)|GO:0006457(protein folding)|GO:0016018(cyclosporin A binding)|GO:0016853(isomerase activity)|GO:0042981(regulation of apoptosis)|GO:0046902(regulation of mitochondrial membrane permeability)
A_23_P206724	0.0450126	2.76522	up	9.16857	8.49493	10.2535	10.699	9.32147	9.91456	10.3798	9.16612	7.43986	8.05315	8.45201	8.80141	P	P	P	P	P	P	P	P	P	P	P	P	0		GGCATCGGAGAAGTGCAGCTGCTGTGCCTGATGTGGGAACAGCTCTTCTCCCAGATGTAA			ENST00000330439	NM_175617	Hs.534330	NM_175617			NA	NA					4493	MT1E	metallothionein 1E	Homo sapiens metallothionein 1E (MT1E), mRNA [NM_175617]	GO:0005507(copper ion binding)|GO:0005634(nucleus)|GO:0005737(cytoplasm)|GO:0008270(zinc ion binding)|GO:0045926(negative regulation of growth)|GO:0046870(cadmium ion binding)|GO:0046872(metal ion binding)|GO:0048471(perinuclear region of cytoplasm)|GO:0071276(cellular response to cadmium ion)|GO:0071294(cellular response to zinc ion)
A_23_P207058	0.0179944	3.68472	up	9.46307	8.08726	7.44148	9.36491	10.5962	8.52536	10.1655	8.27997	7.50267	6.0789	6.39464	6.85427	P	P	P	P	P	P	P	P	P	P	P	P	0		GCAACTAAACAAACACAAAGTATTCTGTGTCAGGTATTGGGCTGGACAGGGCAGTTGTGT			ENST00000330871	NM_003955	Hs.527973	NM_003955			NA	NA					9021	SOCS3	suppressor of cytokine signaling 3	Homo sapiens suppressor of cytokine signaling 3 (SOCS3), mRNA [NM_003955]	GO:0001666(response to hypoxia)|GO:0001932(regulation of protein phosphorylation)|GO:0004860(protein kinase inhibitor activity)|GO:0005737(cytoplasm)|GO:0005829(cytosol)|GO:0006916(anti-apoptosis)|GO:0007259(JAK-STAT cascade)|GO:0007568(aging)|GO:0009408(response to heat)|GO:0009617(response to bacterium)|GO:0010332(response to gamma radiation)|GO:0014070(response to organic cyclic compound)|GO:0…
A_23_P212089	0.0159396	2.49418	up	9.99241	9.21597	9.07876	10.7106	11.2538	9.72282	11.6791	9.23413	8.207	8.25671	8.70827	8.55143	P	P	P	P	P	P	P	P	P	P	P	P	0		TAGATAAAGCAGATGGGGAGTTACGGAGTTGTTCCTTTACTGGCTGAAAGATATATTCGA			ENST00000326172	NM_031419	Hs.319171	NM_031419			NA	NA					64332	NFKBIZ	nuclear factor of kappa light polypeptide gene enhancer in B-cells inhibitor, zeta	Homo sapiens nuclear factor of kappa light polypeptide gene enhancer in B-cells inhibitor, zeta (NFKBIZ), transcript variant 1, mRNA [NM_031419]	GO:0005634(nucleus)|GO:0006355(regulation of transcription, DNA-dependent)|GO:0006954(inflammatory response)
A_23_P32253	0.0165392	2.36114	up	6.62467	6.30411	7.13449	7.74795	8.31507	6.97483	8.31752	6.84677	5.44369	5.28136	6.05119	6.07705	P	P	P	P	P	P	P	P	P	P	P	P	0		TGTGTTATCACTCTGCCTGTGTATAGTCAGATAGTCCATGCGAAGGCTGTATATATTGAA			ENST00000297689	NM_005384	Hs.79334	NM_005384			NA	NA					4783	NFIL3	nuclear factor, interleukin 3 regulated	Homo sapiens nuclear factor, interleukin 3 regulated (NFIL3), mRNA [NM_005384]	GO:0003677(DNA binding)|GO:0003700(sequence-specific DNA binding transcription factor activity)|GO:0003714(transcription corepressor activity)|GO:0005634(nucleus)|GO:0006355(regulation of transcription, DNA-dependent)|GO:0006366(transcription from RNA polymerase II promoter)|GO:0006955(immune response)|GO:0007623(circadian rhythm)|GO:0043565(sequence-specific DNA binding)|GO:0046983(protein dimer…
A_23_P34915	0.0121232	6.49287	up	6.67995	6.07333	7.8616	9.35016	9.09368	7.73425	9.76575	6.7554	4.12553	5.0989	5.17792	4.76727	P	P	P	P	P	P	P	P	P	P	P	P	0		GATGTCAATAGCATTGTTTTTGTCATGTAGCTGTTTTAAGAAATCTGGCCCAGGGTGTTT				NM_001040619	Hs.460	NM_001040619			NA	NA					467	ATF3	activating transcription factor 3	Homo sapiens activating transcription factor 3 (ATF3), transcript variant 4, mRNA [NM_001040619]	GO:0003700(sequence-specific DNA binding transcription factor activity)|GO:0003714(transcription corepressor activity)|GO:0005515(protein binding)|GO:0005634(nucleus)|GO:0005654(nucleoplasm)|GO:0005730(nucleolus)|GO:0006094(gluconeogenesis)|GO:0006355(regulation of transcription, DNA-dependent)|GO:0008284(positive regulation of cell proliferation)|GO:0042802(identical protein binding)|GO:0043565(…
A_23_P366098	0.0389722	2.05424	up	4.21754	4.11658	4.82522	4.68718	4.72212	4.37019	4.10297	4.8677	4.44796	3.16528	3.25866	2.82021	P	P	P	P	P	P	P	P	P	P	P	A	0		ACAATGCCTTCCTAAACAAGATACAAACAGTTCCAGTTGTGTATGTACCAACTCTAGGAA			ENST00000271854	NM_207308	Hs.67639	NM_207308			NA	NA					91181	NUP210L	nucleoporin 210kDa-like	Homo sapiens nucleoporin 210kDa-like (NUP210L), transcript variant 1, mRNA [NM_207308]	GO:0016020(membrane)|GO:0016021(integral to membrane)
A_23_P383422	0.0430711	2.07754	up	9.10141	9.25518	8.10868	9.96687	10.8944	9.18083	10.3798	8.60177	8.06988	7.68737	8.01677	8.43862	P	P	P	P	P	P	P	P	P	P	P	P	0		ATGCTAATGTTGCAAACCCATGATAATGTATGTGGAATATCCTGCCATTGGGGTTTTACA			ENST00000396901	NM_139239	Hs.466531	NM_139239			NA	NA					84807	NFKBID	nuclear factor of kappa light polypeptide gene enhancer in B-cells inhibitor, delta	Homo sapiens nuclear factor of kappa light polypeptide gene enhancer in B-cells inhibitor, delta (NFKBID), mRNA [NM_139239]	GO:0005634(nucleus)|GO:0006954(inflammatory response)|GO:0032088(negative regulation of NF-kappaB transcription factor activity)|GO:0033085(negative regulation of T cell differentiation in thymus)|GO:0043124(negative regulation of I-kappaB kinase/NF-kappaB cascade)|GO:0051059(NF-kappaB binding)|GO:0070245(positive regulation of thymocyte apoptosis)
A_23_P398943	0.0237754	4.37301	up	3.59335	5.78231	4.90232	4.77479	5.65993	5.5137	4.46802	3.5986	0.996181	3.19186	3.22621	3.12401	A	P	P	P	P	P	P	P	A	P	P	P	0		GTAACAAAACGATAATATTTCACATCAATGGTGACATGTCTTTATCTTACGAAATGCGGG			ENST00000482404		Hs.288520	AK024467			NA	NA					NA			killer cell immunoglobulin-like receptor, three domains, X1 [Source:HGNC Symbol;Acc:25043] [ENST00000482404]
A_23_P40847	0.0382737	3.09252	up	4.97241	4.41387	5.31542	4.75593	5.91379	4.51683	5.38877	4.12625	1.77054	4.59886	3.05216	3.52095	P	P	P	P	P	P	P	P	A	P	A	P	0		GTTCCAGTAACCCAAATCTTGTTTACAAAATATTCGTGGTATCTGTGAACATGTTAAGAG			ENST00000309575	NM_004267	Hs.8786	NM_004267			NA	NA					9435	CHST2	carbohydrate (N-acetylglucosamine-6-O) sulfotransferase 2	Homo sapiens carbohydrate (N-acetylglucosamine-6-O) sulfotransferase 2 (CHST2), mRNA [NM_004267]	GO:0001517(N-acetylglucosamine 6-O-sulfotransferase activity)|GO:0005794(Golgi apparatus)|GO:0005802(trans-Golgi network)|GO:0005975(carbohydrate metabolic process)|GO:0006044(N-acetylglucosamine metabolic process)|GO:0006790(sulfur compound metabolic process)|GO:0006954(inflammatory response)|GO:0007275(multicellular organismal development)|GO:0008146(sulfotransferase activity)|GO:0016020(membra…
A_23_P41344	0.0232668	3.98048	up	3.96687	4.3671	5.52813	6.00591	9.04527	5.64442	7.0683	5.26513	1.75679	3.77299	3.53606	2.83042	P	P	P	P	P	P	P	P	A	P	P	A	0		TGTTCATATGGGAGAAGGGGGAGTAATGACTTGTACAAACAGTATTTCTGGTGTATATTT			ENST00000244869	NM_001432	Hs.115263	NM_001432			NA	NA					2069	EREG	epiregulin	Homo sapiens epiregulin (EREG), mRNA [NM_001432]	GO:0001525(angiogenesis)|GO:0001550(ovarian cumulus expansion)|GO:0001556(oocyte maturation)|GO:0001819(positive regulation of cytokine production)|GO:0005154(epidermal growth factor receptor binding)|GO:0005515(protein binding)|GO:0005576(extracellular region)|GO:0005615(extracellular space)|GO:0005886(plasma membrane)|GO:0005887(integral to plasma membrane)|GO:0007143(female meiosis)|GO:0007173…
A_23_P57856	0.0265533	2.19517	up	8.54895	8.13464	7.80352	9.12021	8.78477	8.08198	9.28724	7.83109	7.37505	6.49072	7.63515	7.56906	P	P	P	P	P	P	P	P	P	P	P	P	0		CTGCGTTAAAGGCTCGATTTTGTATCTGCAGGCAGACACGGATCTGAGAATCTTTATTGA			ENST00000419510	NM_001130845	Hs.478588	NM_001130845			NA	NA					604	BCL6	B-cell CLL/lymphoma 6	Homo sapiens B-cell CLL/lymphoma 6 (BCL6), transcript variant 2, mRNA [NM_001130845]	GO:0000060(protein import into nucleus, translocation)|GO:0000122(negative regulation of transcription from RNA polymerase II promoter)|GO:0000902(cell morphogenesis)|GO:0001953(negative regulation of cell-matrix adhesion)|GO:0002634(regulation of germinal center formation)|GO:0002829(negative regulation of type 2 immune response)|GO:0002903(negative regulation of B cell apoptosis)|GO:0003682(chr…
A_23_P61398	0.0363028	2.26077	up	8.79562	7.28606	7.44148	8.8706	10.3861	7.69979	8.44555	7.81283	7.09366	6.86414	7.0791	6.64959	P	P	P	P	P	P	P	P	P	P	P	P	0		AGCCTGAGCGTTTAATTTATTCAGTACCTGTGTTTGTGTGAATGCGGTGTGTGCAGGCAT			ENST00000360612	NM_001001852	Hs.530381	NM_001001852			NA	NA					415116	PIM3	pim-3 oncogene	Homo sapiens pim-3 oncogene (PIM3), mRNA [NM_001001852]	GO:0000166(nucleotide binding)|GO:0004674(protein serine/threonine kinase activity)|GO:0005524(ATP binding)|GO:0005737(cytoplasm)|GO:0006468(protein phosphorylation)|GO:0007049(cell cycle)|GO:0007346(regulation of mitotic cell cycle)|GO:0043066(negative regulation of apoptosis)|GO:0061179(negative regulation of insulin secretion involved in cellular response to glucose stimulus)
A_23_P62953	0.0496023	2.02816	up	6.04805	4.70514	5.65861	5.91591	5.79129	6.82513	5.82954	5.76505	3.7105	4.79848	4.8307	4.90734	P	P	P	P	P	P	P	P	P	P	P	P	0		ACATAGGTAAATTTCAAGAGGAAGCCAATATTTATGCTGCCAAAACAGCTGTCACTGCTA			ENST00000401534	NM_002585	Hs.557097	NM_002585			NA	NA					5087	PBX1	pre-B-cell leukemia homeobox 1	Homo sapiens pre-B-cell leukemia homeobox 1 (PBX1), transcript variant 1, mRNA [NM_002585]	GO:0001655(urogenital system development)|GO:0001658(branching involved in ureteric bud morphogenesis)|GO:0003677(DNA binding)|GO:0003700(sequence-specific DNA binding transcription factor activity)|GO:0005515(protein binding)|GO:0005634(nucleus)|GO:0005667(transcription factor complex)|GO:0005730(nucleolus)|GO:0005737(cytoplasm)|GO:0006355(regulation of transcription, DNA-dependent)|GO:0006694(s…
A_23_P70398	0.0173717	2.15614	up	7.0691	7.91591	7.71523	8.53466	8.74754	7.50889	8.43349	7.28351	6.62959	6.58565	7.15528	6.43057	P	P	P	P	P	P	P	P	P	P	P	P	0		CCAGCACATAGGAGAGATGAGCTTCCTACAGCACAACAAATGTGAATGCAGACCAAAGAA			ENST00000518538	NM_001025370	Hs.73793	NM_001025370			NA	NA					7422	VEGFA	vascular endothelial growth factor A	Homo sapiens vascular endothelial growth factor A (VEGFA), transcript variant 6, mRNA [NM_001025370]	GO:0001525(angiogenesis)|GO:0001541(ovarian follicle development)|GO:0001569(patterning of blood vessels)|GO:0001570(vasculogenesis)|GO:0001666(response to hypoxia)|GO:0001701(in utero embryonic development)|GO:0001822(kidney development)|GO:0001938(positive regulation of endothelial cell proliferation)|GO:0001968(fibronectin binding)|GO:0001974(blood vessel remodeling)|GO:0002042(cell migration …
A_23_P70670	0.0251799	4.92253	up	9.39822	6.97364	8.54871	10.5061	12.056	9.55633	11.2813	9.3441	6.38441	6.67555	7.09753	6.07154	P	P	P	P	P	P	P	P	P	P	P	P	0		GCAGAAGGGACTTCACGAAGTGTTGCATGGATGTTTTAGCCATTGTTGGCTTTCCCTTAT			ENST00000379153	NM_004233	Hs.595133	NM_004233			NA	NA					9308	CD83	CD83 molecule	Homo sapiens CD83 molecule (CD83), transcript variant 1, mRNA [NM_004233]	GO:0005886(plasma membrane)|GO:0005887(integral to plasma membrane)|GO:0006952(defense response)|GO:0006959(humoral immune response)|GO:0007165(signal transduction)|GO:0009897(external side of plasma membrane)|GO:0014070(response to organic cyclic compound)|GO:0032713(negative regulation of interleukin-4 production)|GO:0032733(positive regulation of interleukin-10 production)|GO:0032743(positive …
A_23_P74609	0.00901244	11.2262	up	10.0822	9.81077	10.0977	10.8576	14.6839	11.2741	10.818	10.1102	4.36711	6.31754	8.10306	8.10531	P	P	P	P	P	P	P	P	P	P	P	P	0		CCAACACTGTGTGAATTATCTAAATGCGTCTACCATTTTGCACTAGGGAGGAAGGATAAA			ENST00000367029	NM_015714	Hs.432132	NM_015714			NA	NA					50486	G0S2	G0/G1switch 2	Homo sapiens G0/G1switch 2 (G0S2), mRNA [NM_015714]	GO:0003674(molecular_function)|GO:0005575(cellular_component)|GO:0007049(cell cycle)
A_23_P79518	0.0258835	6.5396	up	9.30833	8.21545	7.40221	11.4547	13.7932	10.0604	12.7148	9.55708	6.40515	6.0288	7.16271	5.94726	P	P	P	P	P	P	P	P	P	P	P	P	0		GGAATCAATTCAATTTGGACTGGTGTGCTCTCTTTAAATCAAGTCCTTTAATTAAGACTG			ENST00000263341	NM_000576	Hs.126256	NM_000576			NA	NA					3553	IL1B	interleukin 1, beta	Homo sapiens interleukin 1, beta (IL1B), mRNA [NM_000576]	GO:0000187(activation of MAPK activity)|GO:0001666(response to hypoxia)|GO:0001934(positive regulation of protein phosphorylation)|GO:0002439(chronic inflammatory response to antigenic stimulus)|GO:0002711(positive regulation of T cell mediated immunity)|GO:0005125(cytokine activity)|GO:0005149(interleukin-1 receptor binding)|GO:0005576(extracellular region)|GO:0005615(extracellular space)|GO:000…
A_24_P12401	0.00920061	2.73792	up	4.7459	5.47105	5.04021	5.9101	6.19539	4.90649	6.11556	4.46941	3.46541	4.15104	4.48591	3.25258	P	P	P	P	P	P	P	P	P	P	P	P	0		AGTGTTTTATATACGGTACTTATTTAATATCCCTTTTTAATTAGAAATTAAAACAGTTAA				NM_001025366	Hs.73793	NM_001025366			NA	NA					7422	VEGFA	vascular endothelial growth factor A	Homo sapiens vascular endothelial growth factor A (VEGFA), transcript variant 1, mRNA [NM_001025366]	GO:0001525(angiogenesis)|GO:0001541(ovarian follicle development)|GO:0001569(patterning of blood vessels)|GO:0001570(vasculogenesis)|GO:0001666(response to hypoxia)|GO:0001701(in utero embryonic development)|GO:0001822(kidney development)|GO:0001938(positive regulation of endothelial cell proliferation)|GO:0001968(fibronectin binding)|GO:0001974(blood vessel remodeling)|GO:0002042(cell migration …
A_24_P157926	0.0393018	2.90391	up	9.62942	8.85753	8.97904	11.2872	12.272	10.8203	11.9	9.7834	8.12148	8.19167	8.56977	7.71826	P	P	P	P	P	P	P	P	P	P	P	P	0		CCTTATGAAACTCCAGCTATGTAATAAAAAACTATACTCTGTGTTCTGTTAATGCCTCTG			ENST00000539356	NM_006290	Hs.211600	NM_006290			NA	NA					7128	TNFAIP3	tumor necrosis factor, alpha-induced protein 3	Homo sapiens tumor necrosis factor, alpha-induced protein 3 (TNFAIP3), mRNA [NM_006290]	GO:0001922(B-1 B cell homeostasis)|GO:0002020(protease binding)|GO:0002218(activation of innate immune response)|GO:0002237(response to molecule of bacterial origin)|GO:0002634(regulation of germinal center formation)|GO:0003677(DNA binding)|GO:0004221(ubiquitin thiolesterase activity)|GO:0004842(ubiquitin-protein ligase activity)|GO:0004843(ubiquitin-specific protease activity)|GO:0005515(protei…
A_24_P206604	0.00302962	2.81219	up	8.30512	7.97709	8.38326	9.32428	10.0309	8.0253	9.79094	8.30418	6.98642	6.73603	7.29879	7.00174	P	P	P	P	P	P	P	P	P	P	P	P	0		AGAGGTCAGAGGATGCAAAGAAGGGACCTAACCCGCTCATGAGACGCAATAGTGTCACCC			ENST00000379781	NM_004566	Hs.195471	NM_004566			NA	NA					5209	PFKFB3	6-phosphofructo-2-kinase/fructose-2,6-biphosphatase 3	Homo sapiens 6-phosphofructo-2-kinase/fructose-2,6-biphosphatase 3 (PFKFB3), transcript variant 1, mRNA [NM_004566]	GO:0000166(nucleotide binding)|GO:0003824(catalytic activity)|GO:0003873(6-phosphofructo-2-kinase activity)|GO:0004331(fructose-2,6-bisphosphate 2-phosphatase activity)|GO:0005524(ATP binding)|GO:0005829(cytosol)|GO:0005975(carbohydrate metabolic process)|GO:0006003(fructose 2,6-bisphosphate metabolic process)|GO:0006006(glucose metabolic process)|GO:0006096(glycolysis)|GO:0016301(kinase activity…
A_24_P239606	0.0163725	2.71848	up	8.42436	7.62368	8.00537	9.45376	9.87358	9.07698	9.87115	8.12465	6.98642	7.01117	7.32035	6.41804	P	P	P	P	P	P	P	P	P	P	P	P	0		TGAGAGCGAGATGGGAAGCATAGATATCTATATTTTTATTTCTACTATGAGGGCCTTGTA			ENST00000215631	NM_015675	Hs.110571	NM_015675			NA	NA					4616	GADD45B	growth arrest and DNA-damage-inducible, beta	Homo sapiens growth arrest and DNA-damage-inducible, beta (GADD45B), mRNA [NM_015675]	GO:0000185(activation of MAPKKK activity)|GO:0000186(activation of MAPKK activity)|GO:0006469(negative regulation of protein kinase activity)|GO:0006915(apoptosis)|GO:0006950(response to stress)|GO:0007275(multicellular organismal development)|GO:0030154(cell differentiation)|GO:0051726(regulation of cell cycle)
A_24_P250922	0.0486201	4.56921	up	5.34741	5.18046	5.39711	8.62886	10.9055	8.06137	9.6562	7.28104	3.61326	3.35361	4.78545	4.03376	P	P	P	P	P	P	P	P	P	P	P	P	0		TGAGATATTTAAGGTTGAATGTTTGTCCTTAGGATAGGCCTATGTGCTAGCCCACAAAGA			ENST00000490885	NM_000963	Hs.196384	NM_000963			NA	NA					5743	PTGS2	prostaglandin-endoperoxide synthase 2 (prostaglandin G/H synthase and cyclooxygenase)	Homo sapiens prostaglandin-endoperoxide synthase 2 (prostaglandin G/H synthase and cyclooxygenase) (PTGS2), mRNA [NM_000963]	GO:0001516(prostaglandin biosynthetic process)|GO:0004601(peroxidase activity)|GO:0004666(prostaglandin-endoperoxide synthase activity)|GO:0005634(nucleus)|GO:0005737(cytoplasm)|GO:0005783(endoplasmic reticulum)|GO:0005788(endoplasmic reticulum lumen)|GO:0005789(endoplasmic reticulum membrane)|GO:0005792(microsome)|GO:0005901(caveola)|GO:0006633(fatty acid biosynthetic process)|GO:0006692(prostan…
A_24_P332647	0.0113032	2.58472	up	6.01397	6.00434	5.14755	6.33028	6.52205	5.58297	5.82247	5.07517	4.37947	3.75387	4.93508	4.94769	P	P	P	P	P	P	P	P	P	P	P	P	0		GGGTACGTAGTGCATACCTTATATAGCAAATTGAGAATCTGTTGGGAATAACACATATCT			ENST00000326470	NM_001161331	Hs.199763	NM_001161331			NA	NA					54434	SSH1	slingshot homolog 1 (Drosophila)	Homo sapiens slingshot homolog 1 (Drosophila) (SSH1), transcript variant 3, mRNA [NM_001161331]	GO:0000902(cell morphogenesis)|GO:0003779(actin binding)|GO:0004721(phosphoprotein phosphatase activity)|GO:0004725(protein tyrosine phosphatase activity)|GO:0005515(protein binding)|GO:0005737(cytoplasm)|GO:0005856(cytoskeleton)|GO:0005886(plasma membrane)|GO:0006470(protein dephosphorylation)|GO:0008064(regulation of actin polymerization or depolymerization)|GO:0008138(protein tyrosine/serine/t…
A_24_P33895	0.013554	7.49978	up	5.28032	4.37608	6.28992	7.85936	8.03104	6.4689	8.3981	5.07517	2.22706	3.43329	3.92879	2.58915	P	P	P	P	P	P	P	P	A	P	P	A	0		TCCAGAAGATGAGAGAAACCTCTTTATCCAACAGATAAAAGAAGGAACATTGCAGAGCTA				NM_001040619	Hs.460	NM_001040619			NA	NA					467	ATF3	activating transcription factor 3	Homo sapiens activating transcription factor 3 (ATF3), transcript variant 4, mRNA [NM_001040619]	GO:0003700(sequence-specific DNA binding transcription factor activity)|GO:0003714(transcription corepressor activity)|GO:0005515(protein binding)|GO:0005634(nucleus)|GO:0005654(nucleoplasm)|GO:0005730(nucleolus)|GO:0006094(gluconeogenesis)|GO:0006355(regulation of transcription, DNA-dependent)|GO:0008284(positive regulation of cell proliferation)|GO:0042802(identical protein binding)|GO:0043565(…
A_24_P348265	0.0185434	2.951	up	8.37655	8.62711	9.27774	10.1018	10.5504	9.19709	10.2689	8.26188	7.72599	6.81411	8.23167	7.3666	P	P	P	P	P	P	P	P	P	P	P	P	0		TGAAGTTTTGGAATGAGACTGATCCTGAGTTCGTCATTGACCACATGGACGCAAACAAGG				NM_133271	Hs.659872	NM_133271			NA	NA					2204	FCAR	Fc fragment of IgA, receptor for	Homo sapiens Fc fragment of IgA, receptor for (FCAR), transcript variant 3, mRNA [NM_133271]	GO:0004872(receptor activity)|GO:0005576(extracellular region)|GO:0005886(plasma membrane)|GO:0005887(integral to plasma membrane)|GO:0006955(immune response)|GO:0019862(IgA binding)
A_24_P357465	0.0493302	2.06372	up	6.52297	5.59441	6.98084	7.5922	8.42151	6.3911	7.45904	6.20826	5.5304	5.79453	5.53462	5.64988	P	P	P	P	P	P	P	P	P	P	P	P	0		GGGGGAAGAGTTTAAGTTATAGGGCATTTGGCTCAAATTTTAAAAGGCCTTTTGTTTACC			ENST00000374810	NM_021202	Hs.516994	NM_021202			NA	NA					58476	TP53INP2	tumor protein p53 inducible nuclear protein 2	Homo sapiens tumor protein p53 inducible nuclear protein 2 (TP53INP2), mRNA [NM_021202]	GO:0005634(nucleus)
A_24_P37409	0.0424057	2.58011	up	9.46803	9.20714	9.88134	11.3266	12.0678	10.5067	11.3874	9.96529	7.95389	8.99491	8.96677	8.49783	P	P	P	P	P	P	P	P	P	P	P	P	0		AGTATCCCTGTGGAGGACAACCAGATGGTGGAGATCAGTGCCTGGTTCCAGGAGGCCATA			ENST00000488952	NM_004418	Hs.1183	NM_004418			NA	NA					1844	DUSP2	dual specificity phosphatase 2	Homo sapiens dual specificity phosphatase 2 (DUSP2), mRNA [NM_004418]	GO:0000188(inactivation of MAPK activity)|GO:0001706(endoderm formation)|GO:0004725(protein tyrosine phosphatase activity)|GO:0005634(nucleus)|GO:0005654(nucleoplasm)|GO:0006470(protein dephosphorylation)|GO:0008330(protein tyrosine/threonine phosphatase activity)|GO:0016787(hydrolase activity)|GO:0017017(MAP kinase tyrosine/serine/threonine phosphatase activity)|GO:0035335(peptidyl-tyrosine deph…
A_24_P379750	0.00517761	2.2192	up	6.68718	6.42634	6.7783	7.64529	7.27574	6.49447	8.35465	6.55021	5.83324	5.66714	5.64525	5.79132	P	P	P	P	P	P	P	P	P	P	P	P	0		TCCAGATGTTTCTTTATGTAAATATGACGCCAATGTAAATCCTGTGTCAAGATCATAGAG			ENST00000264444	NM_002357	Hs.468908	NM_002357			NA	NA					4084	MXD1	MAX dimerization protein 1	Homo sapiens MAX dimerization protein 1 (MXD1), transcript variant 1, mRNA [NM_002357]	GO:0003677(DNA binding)|GO:0003700(sequence-specific DNA binding transcription factor activity)|GO:0003712(transcription cofactor activity)|GO:0003714(transcription corepressor activity)|GO:0005634(nucleus)|GO:0005730(nucleolus)|GO:0005737(cytoplasm)|GO:0005739(mitochondrion)|GO:0006355(regulation of transcription, DNA-dependent)|GO:0007275(multicellular organismal development)|GO:0008283(cell pr…
A_24_P51375	0.0171047	2.60867	up	6.33273	5.00591	5.93226	6.98322	5.41224	5.8075	5.59099	5.91113	4.83038	4.41805	4.7458	4.72662	P	P	P	P	P	P	P	P	P	P	P	P	0		GTAATGTTTTACAGAGCTTGGCTGTTAGCCAGCATTTGTGGAAAACGACCAATGTCTCTC					Hs.636021	AF351612			NA	NA					NA			Homo sapiens UG0651E06 mRNA, complete cds. [AF351612]
A_24_P522786	0.0475529	2.08366	up	6.34323	6.0932	7.53327	7.38729	7.46661	6.14209	7.15515	7.4099	5.15809	5.83162	6.215	5.91579	P	P	P	P	P	P	P	P	P	P	P	P	0		CACTCTGCTAGACACATCCGAAACGCTGGTTCTCGTGTTGAAGTCTGTTATGGATATGTA			ENST00000400831		Hs.628956	AK056600			NA	NA					NA			Homo sapiens cDNA FLJ32038 fis, clone NTONG2000583. [AK056600]
A_24_P56388	0.00119898	2.37229	up	6.95062	7.01468	6.93622	7.55304	7.43049	7.02666	7.39251	6.44208	5.68355	5.57904	6.29509	5.91175	P	P	P	P	P	P	P	P	P	P	P	P	0		GTTGTCACAGTAAATATCTTGTTTTTTCTATGTACATTGTACAAATTTTTCATTCCTTTT			ENST00000337138	NM_181054	Hs.597216	NM_181054			NA	NA					3091	HIF1A	hypoxia inducible factor 1, alpha subunit (basic helix-loop-helix transcription factor)	Homo sapiens hypoxia inducible factor 1, alpha subunit (basic helix-loop-helix transcription factor) (HIF1A), transcript variant 2, mRNA [NM_181054]	GO:0001666(response to hypoxia)|GO:0001755(neural crest cell migration)|GO:0001837(epithelial to mesenchymal transition)|GO:0001892(embryonic placenta development)|GO:0001938(positive regulation of endothelial cell proliferation)|GO:0001947(heart looping)|GO:0002248(connective tissue replacement involved in inflammatory response wound healing)|GO:0003700(sequence-specific DNA binding transcriptio…
A_24_P89457	0.037038	3.05002	up	10.2049	9.18292	10.4162	12.0046	12.6751	10.9862	12.2123	10.2416	8.55133	9.26759	8.78702	8.76741	P	P	P	P	P	P	P	P	P	P	P	P	0		TCTGCTGCAGGGGACAGCAGAGGAAGACCATGTGGACCTGTCACTGTCTTGTACCCTTGT				NM_078467	Hs.370771	NM_078467			NA	NA					1026	CDKN1A	cyclin-dependent kinase inhibitor 1A (p21, Cip1)	Homo sapiens cyclin-dependent kinase inhibitor 1A (p21, Cip1) (CDKN1A), transcript variant 2, mRNA [NM_078467]	GO:0000075(cell cycle checkpoint)|GO:0000079(regulation of cyclin-dependent protein kinase activity)|GO:0000080(G1 phase of mitotic cell cycle)|GO:0000082(G1/S transition of mitotic cell cycle)|GO:0000084(S phase of mitotic cell cycle)|GO:0000086(G2/M transition of mitotic cell cycle)|GO:0000278(mitotic cell cycle)|GO:0000307(cyclin-dependent protein kinase holoenzyme complex)|GO:0004693(cyclin-d…
A_24_P943566	0.00430771	4.79287	up	4.12451	3.96679	4.49714	5.71808	5.96018	3.19092	5.68472	3.83289	1.62536	1.95068	2.98258	2.70434	P	P	P	P	P	A	P	P	A	A	A	A	0		TGGCTGACTAGTTTAATAGGTTTTATCCCACTGAAATTTGCATTTGTACAAATGTCACTG			ENST00000379350		Hs.436996	AB051520			NA	NA					221692	PHACTR1	phosphatase and actin regulator 1	phosphatase and actin regulator 1 [Source:HGNC Symbol;Acc:20990] [ENST00000379350]	GO:0003779(actin binding)|GO:0004864(protein phosphatase inhibitor activity)|GO:0005737(cytoplasm)|GO:0030054(cell junction)|GO:0045202(synapse)
A_32_P174083	0.0233666	2.83418	up	5.87739	5.16956	6.86366	7.26228	6.31048	6.06781	7.01718	5.69594	4.70763	4.85383	4.44003	5.15966	P	P	P	P	P	P	P	P	P	P	P	P	0		AGTTTCAGAAAGGACCACTGGGCTAGTGTAATGCAGAAAATGCTGGGTCTAGGATTAGGA				NM_018947	Hs.437060	NM_018947			NA	NA					54205	CYCS	cytochrome c, somatic	Homo sapiens cytochrome c, somatic (CYCS), nuclear gene encoding mitochondrial protein, mRNA [NM_018947]	GO:0000159(protein phosphatase type 2A complex)|GO:0004722(protein serine/threonine phosphatase activity)|GO:0005515(protein binding)|GO:0005634(nucleus)|GO:0005739(mitochondrion)|GO:0005743(mitochondrial inner membrane)|GO:0005758(mitochondrial intermembrane space)|GO:0005759(mitochondrial matrix)|GO:0005829(cytosol)|GO:0006309(DNA fragmentation involved in apoptotic nuclear change)|GO:0006810(t…
A_32_P790361	0.00423077	2.31272	up	4.15274	3.80746	4.09451	3.91869	3.52722	4.25494	4.61314	3.95727	2.17157	3.22551	2.53888	3.19907	P	P	P	P	A	P	P	P	A	P	A	P	0		GAGCCTAAAAGATTCCTTCCAAAAAGTGATAGTGACAAGATATGAAAAACGTGAATATGG			ENST00000473524	NM_007138	Hs.55304	NM_007138			NA	NA					7643	ZNF90	zinc finger protein 90	Homo sapiens zinc finger protein 90 (ZNF90), mRNA [NM_007138]	GO:0003677(DNA binding)|GO:0003700(sequence-specific DNA binding transcription factor activity)|GO:0005622(intracellular)|GO:0005634(nucleus)|GO:0005794(Golgi apparatus)|GO:0006355(regulation of transcription, DNA-dependent)|GO:0008270(zinc ion binding)|GO:0046872(metal ion binding)
A_32_P87013	0.0213177	5.70817	up	5.00742	5.43044	5.69667	8.37834	10.965	8.2723	9.524	6.20438	3.41865	3.52021	4.40954	3.11236	P	P	P	P	P	P	P	P	A	P	P	P	0		TAGATTCTTATAATATTATTTAAATGACTGCATTTTTAAATACAAGGCTTTATATTTTTA			ENST00000307407	NM_000584	Hs.624	NM_000584			NA	NA					3576	IL8	interleukin 8	Homo sapiens interleukin 8 (IL8), mRNA [NM_000584]	GO:0001525(angiogenesis)|GO:0002237(response to molecule of bacterial origin)|GO:0005153(interleukin-8 receptor binding)|GO:0005515(protein binding)|GO:0005576(extracellular region)|GO:0005615(extracellular space)|GO:0005622(intracellular)|GO:0006928(cellular component movement)|GO:0006935(chemotaxis)|GO:0006954(inflammatory response)|GO:0006955(immune response)|GO:0007050(cell cycle arrest)|GO:0…
A_33_P3214914	0.00326937	2.58546	up	6.15128	6.68305	5.79736	5.82573	6.26013	5.2706	5.57553	5.99309	4.30004	4.49551	5.03502	5.14517	P	P	P	P	P	P	P	P	P	P	P	P	0		CATGGAGATGGCTACGGAGTGAATCATGGCGGGCATTATGGACATGGAGGAGGCCACTGA				NM_001198815	Hs.582967	NM_001198815			NA	NA					100507679	MUC22	mucin 22	Homo sapiens mucin 22 (MUC22), mRNA [NM_001198815]	GO:0016020(membrane)|GO:0016021(integral to membrane)
A_33_P3219090	0.000319	3.30376	up	5.712	4.95337	5.60991	5.73693	6.56392	5.24802	5.36177	4.77779	3.76792	3.62936	3.53606	4.18244	P	P	P	P	P	P	P	P	P	P	P	P	0		CTACCAGATTTGAACATCTAGTGAGGTTCACATTCATACTAAGTTTTCAACATTGTGTTC			ENST00000344756	NM_005542	Hs.520819	NM_005542			NA	NA					3638	INSIG1	insulin induced gene 1	Homo sapiens insulin induced gene 1 (INSIG1), transcript variant 1, mRNA [NM_005542]	GO:0005515(protein binding)|GO:0005783(endoplasmic reticulum)|GO:0005789(endoplasmic reticulum membrane)|GO:0006641(triglyceride metabolic process)|GO:0006695(cholesterol biosynthetic process)|GO:0006991(response to sterol depletion)|GO:0008152(metabolic process)|GO:0008202(steroid metabolic process)|GO:0008283(cell proliferation)|GO:0010894(negative regulation of steroid biosynthetic process)|GO…
A_33_P3220390	0.00183831	2.15741	up	7.65707	7.08369	7.57626	7.94684	7.85419	7.24377	7.87819	7.13563	6.572	6.36135	6.68955	6.20376	P	P	P	P	P	P	P	P	P	P	P	P	0		GTTGTTTGATCCCAAAGGATTAGCTTAACATTATCAAGGACTAGCATAACTGTGATTATG					Hs.446091	BC028180			NA	NA					9589	WTAP	Wilms tumor 1 associated protein	Homo sapiens Wilms tumor 1 associated protein, mRNA (cDNA clone IMAGE:5399821), partial cds. [BC028180]	GO:0005634(nucleus)|GO:0005654(nucleoplasm)|GO:0005730(nucleolus)|GO:0006397(mRNA processing)|GO:0007049(cell cycle)|GO:0008380(RNA splicing)|GO:0031965(nuclear membrane)
A_33_P3220813	0.0236253	2.35683	up	4.64266	4.71548	5.15343	4.8247	5.29834	4.7517	4.58603	5.17439	3.23927	4.24197	4.25543	2.65222	P	P	P	P	P	P	P	P	P	P	P	A	0		GATGGGGGGATGGGAATTGGAAATGAAGAACAACTTCACATTTATTCATATTTTCAAGTA			ENST00000367652						NA	NA					167838	TXLNB	taxilin beta	taxilin beta [Source:HGNC Symbol;Acc:21617] [ENST00000367652]	GO:0005737(cytoplasm)
A_33_P3236868	0.00971232	2.57742	up	7.66369	7.47433	8.24625	8.62256	7.68027	8.25732	8.10285	7.56991	6.37614	6.08123	6.86487	7.22088	P	P	P	P	P	P	P	P	P	P	P	P	0		TGCCAGGACAGCTGTGCTCTCAGATGTAAATAGAGCAACCTATATAAACCTGGATTTTTT			ENST00000394485	NM_005952	Hs.374950	NM_005952			NA	NA					4501	MT1X	metallothionein 1X	Homo sapiens metallothionein 1X (MT1X), mRNA [NM_005952]	GO:0005634(nucleus)|GO:0005737(cytoplasm)|GO:0008270(zinc ion binding)|GO:0010038(response to metal ion)|GO:0045926(negative regulation of growth)|GO:0046872(metal ion binding)|GO:0048471(perinuclear region of cytoplasm)|GO:0071276(cellular response to cadmium ion)|GO:0071294(cellular response to zinc ion)
A_33_P3246505	0.0103243	2.95538	up	5.9206	5.57471	6.43853	7.16716	7.59984	5.96764	7.10175	5.36121	4.17892	5.24855	4.98784	4.43232	P	P	P	P	P	P	P	P	P	P	P	P	0		GGCTGGCAGGCATGATTTTAAAAAATGTAATCATCAGTAAGAAGTACTTCCATGTTAAAG			ENST00000375322		Hs.432453	AB209539			NA	NA					1326	MAP3K8	mitogen-activated protein kinase kinase kinase 8	mitogen-activated protein kinase kinase kinase 8 [Source:HGNC Symbol;Acc:6860] [ENST00000375322]	GO:0000166(nucleotide binding)|GO:0000287(magnesium ion binding)|GO:0004672(protein kinase activity)|GO:0004674(protein serine/threonine kinase activity)|GO:0004709(MAP kinase kinase kinase activity)|GO:0005515(protein binding)|GO:0005524(ATP binding)|GO:0005737(cytoplasm)|GO:0005829(cytosol)|GO:0006468(protein phosphorylation)|GO:0007049(cell cycle)|GO:0007165(signal transduction)|GO:0031295(T c…
A_33_P3252695	0.00168264	3.17123	up	5.99722	6.61301	5.64411	6.62467	5.93595	5.6476	6.01393	5.73925	4.02897	4.55613	4.68928	4.94446	P	P	P	P	P	P	P	P	P	P	P	P	0		GATTCCTTGAAGGACAAAGCACGGAAGCTGTACACCATCATGAACTCGTTCTGCAGGAGA			ENST00000307746	NM_018659	Hs.13872	NM_018659			NA	NA					54360	CYTL1	cytokine-like 1	Homo sapiens cytokine-like 1 (CYTL1), mRNA [NM_018659]	GO:0002062(chondrocyte differentiation)|GO:0005102(receptor binding)|GO:0005576(extracellular region)|GO:0005615(extracellular space)|GO:0005625(soluble fraction)|GO:0007165(signal transduction)|GO:0045944(positive regulation of transcription from RNA polymerase II promoter)|GO:0050650(chondroitin sulfate proteoglycan biosynthetic process)|GO:0051091(positive regulation of sequence-specific DNA b…
A_33_P3258617	0.00168362	2.07486	up	6.65178	6.26764	6.63825	7.02047	7.23715	6.64396	6.93614	6.61867	5.56224	5.91052	5.56992	5.32343	P	P	P	P	P	P	P	P	P	P	P	P	0		TTTCCCAACCTGGATCTGGATGTATGTTTGAAAAATAATGGCCACTTCCTTACTTCCTGA			ENST00000380464						NA	NA					123	PLIN2	perilipin 2	perilipin 2 [Source:HGNC Symbol;Acc:248] [ENST00000380464]	GO:0005576(extracellular region)|GO:0005634(nucleus)|GO:0005737(cytoplasm)|GO:0005783(endoplasmic reticulum)|GO:0005811(lipid particle)|GO:0005886(plasma membrane)|GO:0014070(response to organic cyclic compound)|GO:0015909(long-chain fatty acid transport)|GO:0019915(lipid storage)|GO:0042493(response to drug)|GO:0044255(cellular lipid metabolic process)
A_33_P3262495	0.00471115	2.15236	up	5.36342	5.50992	6.01274	6.30913	6.95576	5.50093	5.94382	4.98001	4.3411	4.92684	4.79279	4.71078	P	P	P	P	P	P	P	P	P	P	P	P	0		CCGCCACAGAACTAGAGGTCTTCTCTTTAATGTTACTTTAAAATTGCTATGATTGTATTG			ENST00000372524	NM_032772	Hs.195710	NM_032772			NA	NA					84858	ZNF503	zinc finger protein 503	Homo sapiens zinc finger protein 503 (ZNF503), mRNA [NM_032772]	GO:0003676(nucleic acid binding)|GO:0005622(intracellular)|GO:0005634(nucleus)|GO:0006355(regulation of transcription, DNA-dependent)|GO:0008270(zinc ion binding)|GO:0046872(metal ion binding)
A_33_P3265749	0.0339275	2.26648	up	3.93242	3.07494	3.64868	4.66738	4.08818	4.21839	5.01566	4.03918	1.88354	2.94607	2.62804	3.14395	P	A	P	P	A	P	P	P	A	P	A	P	0		GATCTTGGATCCTTGGGTTTACCTGCTGTTAAGAAAGATCCTTCTTCGAAAGTTTTGCCA				NM_198717	Hs.445000	NM_198717			NA	NA					5733	PTGER3	prostaglandin E receptor 3 (subtype EP3)	Homo sapiens prostaglandin E receptor 3 (subtype EP3) (PTGER3), transcript variant 7, mRNA [NM_198717]	GO:0004871(signal transducer activity)|GO:0004872(receptor activity)|GO:0004879(ligand-dependent nuclear receptor activity)|GO:0004930(G-protein coupled receptor activity)|GO:0004957(prostaglandin E receptor activity)|GO:0005635(nuclear envelope)|GO:0005886(plasma membrane)|GO:0005887(integral to plasma membrane)|GO:0006351(transcription, DNA-dependent)|GO:0007186(G-protein coupled receptor prote…
A_33_P3274332	0.0104087	2.2518	up	6.9681	6.0932	6.53744	7.55546	6.65397	6.11244	8.01704	6.39557	5.61443	5.46722	5.59894	5.78931	P	P	P	P	P	P	P	P	P	P	P	P	0		TTCTGAACAGTTGCCTTCAGAACTAGTTTGAGCTGCTCAATAAAACCAGTGACTTTACTC			ENST00000435041	NM_016021	Hs.163776	NM_016021			NA	NA					51465	UBE2J1	ubiquitin-conjugating enzyme E2, J1, U	Homo sapiens ubiquitin-conjugating enzyme E2, J1, U (UBE2J1), mRNA [NM_016021]	GO:0000166(nucleotide binding)|GO:0004842(ubiquitin-protein ligase activity)|GO:0005524(ATP binding)|GO:0005783(endoplasmic reticulum)|GO:0005789(endoplasmic reticulum membrane)|GO:0016020(membrane)|GO:0016021(integral to membrane)|GO:0016874(ligase activity)|GO:0016881(acid-amino acid ligase activity)
A_33_P3299416	0.0205	2.75595	up	5.81964	4.77305	6.21294	6.90901	8.40507	5.65825	7.18785	5.82899	4.46083	4.84917	4.16753	4.38691	P	P	P	P	P	P	P	P	P	P	P	P	0		GGGGTGGGGACAGCACAGACTGTTCCACCGTTGTGCATATTGTTGCTTCTGAACCACAAA			ENST00000293662	NM_181711	Hs.407202	NM_181711			NA	NA					160622	GRASP	GRP1 (general receptor for phosphoinositides 1)-associated scaffold protein	Homo sapiens GRP1 (general receptor for phosphoinositides 1)-associated scaffold protein (GRASP), mRNA [NM_181711]	GO:0005737(cytoplasm)|GO:0005886(plasma membrane)|GO:0007165(signal transduction)|GO:0008104(protein localization)|GO:0030054(cell junction)|GO:0030165(PDZ domain binding)|GO:0030306(ADP-ribosylation factor binding)|GO:0045202(synapse)|GO:0045211(postsynaptic membrane)|GO:0048471(perinuclear region of cytoplasm)
A_33_P3310415	0.0144274	3.64016	up	7.0212	6.96118	7.39822	8.8585	9.05511	7.88517	9.39782	7.40076	5.82689	5.98871	6.20642	4.76107	P	P	P	P	P	P	P	P	P	P	P	P	0		GTCCACATAGGGAAAACCTTTAGGAAAAGAAGGATGCTGGTTTCCATAAACAGTTCATAA					Hs.689629	AY358259			NA	NA					NA			Homo sapiens clone DNA175919 FLFF9364 (UNQ9364) mRNA, complete cds. [AY358259]
A_33_P3314176	0.0192101	2.9448	up	4.39819	4.31723	5.64809	6.12221	5.41826	4.95081	6.48245	4.87352	3.011	3.59697	3.85283	3.79224	P	P	P	P	P	P	P	P	A	P	P	P	0		GGTCACTAACCTTACTTGATGCAGATAAAATCACTTGTCAATGCAAAATGTGTTAGAACT			ENST00000369448	NM_017709	Hs.356216	NM_017709			NA	NA					54855	FAM46C	family with sequence similarity 46, member C	Homo sapiens family with sequence similarity 46, member C (FAM46C), mRNA [NM_017709]
A_33_P3364864	0.0144134	3.83686	up	11.1521	11.0387	11.4183	13.3374	13.1785	12.5004	14.2375	11.4547	9.73362	9.61154	10.3296	9.51215	P	P	P	P	P	P	P	P	P	P	P	P	0		TGTTCTCTTCACGGTGGAAAACACAGATCCAGAGTGTTACTGGCTTACAAATTGGATTGA			ENST00000393618	NM_005746	Hs.489615	NM_005746			NA	NA					10135	NAMPT	nicotinamide phosphoribosyltransferase	Homo sapiens nicotinamide phosphoribosyltransferase (NAMPT), mRNA [NM_005746]	GO:0004514(nicotinate-nucleotide diphosphorylase (carboxylating) activity)|GO:0004516(nicotinate phosphoribosyltransferase activity)|GO:0005125(cytokine activity)|GO:0005737(cytoplasm)|GO:0005829(cytosol)|GO:0006766(vitamin metabolic process)|GO:0006767(water-soluble vitamin metabolic process)|GO:0006769(nicotinamide metabolic process)|GO:0007165(signal transduction)|GO:0007267(cell-cell signalin…
A_33_P3364869	0.0047861	7.88443	up	9.09847	7.69227	8.66606	10.9123	10.3861	10.2553	11.9423	9.13593	6.0971	6.01266	6.43473	5.90859	P	P	P	P	P	P	P	P	P	P	P	P	0		GGAAGAAGGTGCCGTCTAGGACTTTCATAACTAGAGAGAAGACAACATCTGCTTTGAAAG						AK023341			NA	NA					10135	NAMPT	nicotinamide phosphoribosyltransferase	Homo sapiens cDNA FLJ13279 fis, clone OVARC1001055, moderately similar to PRE-B CELL ENHANCING FACTOR PRECURSOR. [AK023341]	GO:0004514(nicotinate-nucleotide diphosphorylase (carboxylating) activity)|GO:0004516(nicotinate phosphoribosyltransferase activity)|GO:0005125(cytokine activity)|GO:0005737(cytoplasm)|GO:0005829(cytosol)|GO:0006766(vitamin metabolic process)|GO:0006767(water-soluble vitamin metabolic process)|GO:0006769(nicotinamide metabolic process)|GO:0007165(signal transduction)|GO:0007267(cell-cell signalin…
A_33_P3365167	0.000933	2.64955	up	4.33403	4.16716	3.84146	4.04023	4.42958	4.50529	3.64331	4.36443	3.11355	2.853	2.66394	2.12939	P	P	P	P	P	P	P	P	A	P	A	A	0		ACCAACCGCCTTAGATCTGAGTCCATTGCCTTCATTGAAGAGAGCAAAAAAGACACCGAT				NM_001204218	Hs.654410	NM_001204218			NA	NA					4842	NOS1	nitric oxide synthase 1 (neuronal)	Homo sapiens nitric oxide synthase 1 (neuronal) (NOS1), transcript variant 2, mRNA [NM_001204218]	GO:0001666(response to hypoxia)|GO:0001917(photoreceptor inner segment)|GO:0002028(regulation of sodium ion transport)|GO:0004517(nitric-oxide synthase activity)|GO:0005515(protein binding)|GO:0005516(calmodulin binding)|GO:0005737(cytoplasm)|GO:0005829(cytosol)|GO:0005856(cytoskeleton)|GO:0006527(arginine catabolic process)|GO:0006809(nitric oxide biosynthetic process)|GO:0006941(striated muscle…
A_33_P3379326	6.75e-05	3.13886	up	6.56981	6.54969	6.7498	6.29009	6.39137	5.34547	6.83141	5.56599	4.9125	5.10652	4.48591	5.05351	P	P	P	P	P	P	P	P	P	P	P	P	0		CAATGGGGGACAAGAGCCTGTTCACATTCTGAAGATGCTGGAGTCACTTGCACTTTATAA			ENST00000355282	NM_138715	Hs.147635	NM_138715			NA	NA					4481	MSR1	macrophage scavenger receptor 1	Homo sapiens macrophage scavenger receptor 1 (MSR1), transcript variant SR-AI, mRNA [NM_138715]	GO:0004872(receptor activity)|GO:0005044(scavenger receptor activity)|GO:0005515(protein binding)|GO:0005581(collagen)|GO:0005829(cytosol)|GO:0005886(plasma membrane)|GO:0005887(integral to plasma membrane)|GO:0006898(receptor-mediated endocytosis)|GO:0010744(positive regulation of macrophage derived foam cell differentiation)|GO:0010886(positive regulation of cholesterol storage)|GO:0030169(low-…
A_33_P3381671	0.0171644	2.55241	up	4.87472	4.11658	3.73386	5.59738	6.71429	4.10246	6.07131	4.30287	3.27956	3.19186	3.19109	3.25258	P	P	P	P	P	P	P	P	P	P	P	P	0		AGAACTACAGGAAAGGAGTAGTATCTCTGAATTATCGTGTGGAAGGTCGCTTGTCTAGCC					Hs.547045	BC016366			NA	NA					731424	LOC731424	uncharacterized LOC731424	Homo sapiens hypothetical protein LOC731424, mRNA (cDNA clone IMAGE:4133286), with apparent retained intron. [BC016366]
A_33_P3384272	0.0142326	2.67643	up	7.43297	7.03311	7.12286	8.33057	7.28707	6.97483	7.96575	6.52448	6.6985	5.37429	5.81444	6.35105	P	P	P	P	P	P	P	P	P	P	P	P	0		CCCAGTTGGAAGAAGTTATTAGTCAAGTAGTGCTGCACACGTGACCACAGAAGTTAAAAA			ENST00000369494						NA	NA					476	ATP1A1	ATPase, Na+/K+ transporting, alpha 1 polypeptide	ATPase, Na+/K+ transporting, alpha 1 polypeptide [Source:HGNC Symbol;Acc:799] [ENST00000369494]	GO:0000166(nucleotide binding)|GO:0002026(regulation of the force of heart contraction)|GO:0002028(regulation of sodium ion transport)|GO:0003869(4-nitrophenylphosphatase activity)|GO:0005391(sodium:potassium-exchanging ATPase activity)|GO:0005515(protein binding)|GO:0005524(ATP binding)|GO:0005624(membrane fraction)|GO:0005792(microsome)|GO:0005886(plasma membrane)|GO:0005890(sodium:potassium-ex…
A_33_P3384775	0.00658165	2.97281	up	8.35562	7.88507	9.20725	9.47352	9.43374	8.19222	8.2388	8.18486	7.32078	6.94035	7.38693	6.98608	P	P	P	P	P	P	P	P	P	P	P	P	0		AGAAAGTACACCCGGCAACAAAGCTCGCCTTATCTGACAGCAGAAGAGCAGAGAAATCAA			ENST00000398497		Hs.434947	AB190374			NA	NA					49854	ZNF295	zinc finger protein 295	zinc finger protein 295 [Source:HGNC Symbol;Acc:13083] [ENST00000398497]	GO:0003677(DNA binding)|GO:0005515(protein binding)|GO:0005622(intracellular)|GO:0005634(nucleus)|GO:0006355(regulation of transcription, DNA-dependent)|GO:0008270(zinc ion binding)|GO:0008327(methyl-CpG binding)|GO:0045892(negative regulation of transcription, DNA-dependent)|GO:0046872(metal ion binding)
A_33_P3387320	0.00731848	2.28932	up	4.68383	3.7577	4.43501	4.50604	4.81661	4.40678	4.00019	4.52555	2.61233	3.60737	3.40191	2.98131	P	P	P	P	P	P	P	P	A	P	P	A	0		ACTTAGGGTGTGTAGTATCTGCAGGGAAGCCCCTTAATTTAGTGGCTTATGAACTGAGAC			ENST00000409000		Hs.469473	CR595074			NA	NA					6160	RPL31	ribosomal protein L31	ribosomal protein L31 [Source:HGNC Symbol;Acc:10334] [ENST00000409000]	GO:0003723(RNA binding)|GO:0003735(structural constituent of ribosome)|GO:0005622(intracellular)|GO:0005829(cytosol)|GO:0005840(ribosome)|GO:0006412(translation)|GO:0006414(translational elongation)|GO:0006415(translational termination)|GO:0010467(gene expression)|GO:0016032(viral reproduction)|GO:0016070(RNA metabolic process)|GO:0016071(mRNA metabolic process)|GO:0019058(viral infectious cycle)…
A_33_P3389658	0.0159808	2.26355	up	7.13528	7.29782	8.10261	8.00572	8.85831	7.88517	7.20399	7.56991	5.92407	6.89708	6.10941	6.89653	P	P	P	P	P	P	P	P	P	P	P	P	0		ACTCAAGACTCAGAGTCTACTGAAATTCCCCTTGATGAACAGGTTGAAGAGGAGGCAGTA				NM_001165899	Hs.117545	NM_001165899			NA	NA					5144	PDE4D	phosphodiesterase 4D, cAMP-specific	Homo sapiens phosphodiesterase 4D, cAMP-specific (PDE4D), transcript variant 3, mRNA [NM_001165899]	GO:0004114(3',5'-cyclic-nucleotide phosphodiesterase activity)|GO:0004115(3',5'-cyclic-AMP phosphodiesterase activity)|GO:0005625(soluble fraction)|GO:0005626(insoluble fraction)|GO:0005737(cytoplasm)|GO:0005815(microtubule organizing center)|GO:0005829(cytosol)|GO:0005856(cytoskeleton)|GO:0006198(cAMP catabolic process)|GO:0007165(signal transduction)|GO:0008081(phosphoric diester hydrolase acti…
A_33_P3389802	0.0237925	2.00303	up	6.46445	7.04762	7.04204	7.40662	8.3718	6.91561	7.77037	6.43587	5.89421	6.41781	6.37996	5.26001	P	P	P	P	P	P	P	P	P	P	P	P	0		AATATCTGTTAGAGGCGTGCAAACTCGGCCACAAGGTCATGGTCATACGTTATTGTTGGT					Hs.592113	AW503309			NA	NA					NA			UI-HF-BN0-akx-b-12-0-UI.r1 NIH_MGC_50 Homo sapiens cDNA clone IMAGE:3078502 5', mRNA sequence [AW503309]
A_33_P3390713	0.00673573	2.33282	up	4.95664	5.1406	5.89243	6.07539	5.88893	5.38048	5.1029	5.57545	3.93703	4.38978	4.34144	4.50851	P	P	P	P	P	P	P	P	P	P	P	P	0		GCTTCTCTTGTGGGGAGGCTGTATATTTTGTGTTGATGGAATTAAAGAGATTATACAAAT			ENST00000377043						NA	NA					23670	TMEM2	transmembrane protein 2	transmembrane protein 2 [Source:HGNC Symbol;Acc:11869] [ENST00000377043]	GO:0007275(multicellular organismal development)|GO:0016020(membrane)|GO:0016021(integral to membrane)
A_33_P3394380	0.0127574	2.53839	up	5.36838	6.04873	6.44072	5.6448	6.11337	5.67563	5.06521	5.41823	4.17041	4.98011	3.86793	5.1085	P	P	P	P	P	P	P	P	P	P	P	P	0		TCCAGATCAACAAATTGTGGAAGAAGCCAGTAACAGTACCCTAGAAAGTGCACCAAAAAA			ENST00000394718	NM_004857	Hs.656683	NM_004857			NA	NA					9495	AKAP5	A kinase (PRKA) anchor protein 5	Homo sapiens A kinase (PRKA) anchor protein 5 (AKAP5), mRNA [NM_004857]	GO:0005515(protein binding)|GO:0005516(calmodulin binding)|GO:0005829(cytosol)|GO:0005886(plasma membrane)|GO:0006112(energy reserve metabolic process)|GO:0006605(protein targeting)|GO:0007165(signal transduction)|GO:0007268(synaptic transmission)|GO:0008179(adenylate cyclase binding)|GO:0010739(positive regulation of protein kinase A signaling cascade)|GO:0030819(positive regulation of cAMP bios…
A_33_P3419190	0.0430073	4.6712	up	4.10334	3.25406	4.77187	6.64222	8.33051	5.65247	6.88446	5.15829	2.69061	3.00278	3.14599	1.03693	P	A	P	P	P	P	P	P	A	P	P	A	0		GAGAAGCTGAGGAACGAAAGAAACTTCGACAAGAGAATGGAAATGTACATGCTATAGCAT			ENST00000395748	NM_001657	Hs.270833	NM_001657			NA	NA					374	AREG	amphiregulin	Homo sapiens amphiregulin (AREG), mRNA [NM_001657]
A_33_P3423551	0.0163029	4.00007	up	9.44325	9.6556	8.52268	11.1586	13.0612	10.5494	12.2218	9.77085	7.75945	7.18306	8.39117	7.44634	P	P	P	P	P	P	P	P	P	P	P	P	0		TATCCCCAACTGGGACTTCCGAGGCAACTTGAACTCAGAACACTACAGCGGAGACGCCAC			ENST00000376382	NM_003897	Hs.76095	NM_003897			NA	NA					8870	IER3	immediate early response 3	Homo sapiens immediate early response 3 (IER3), mRNA [NM_003897]	GO:0005515(protein binding)|GO:0006915(apoptosis)|GO:0006916(anti-apoptosis)|GO:0009653(anatomical structure morphogenesis)|GO:0016020(membrane)|GO:0016021(integral to membrane)
A_33_P3499046	0.0330986	2.01463	up	6.63389	6.35686	6.76297	7.00872	7.01901	6.27999	7.13607	6.58113	6.04852	6.37936	5.46205	4.83046	P	P	P	P	P	P	P	P	P	P	P	P	0		AGAGGGACCCAGTCTTCTCCTCAGCAGCTGCTTGAGGACAGTATTAGCGGTCCCCTCAAT						AF130850			NA	NA					NA			Homo sapiens unknown mRNA. [AF130850]
A_33_P3547141	0.0014475	3.41527	up	4.52459	4.25122	3.93532	4.74483	4.34823	3.92659	4.12528	3.78274	2.12967	2.4678	2.40815	3.36235	P	P	P	P	P	P	P	P	A	A	A	P	0		GTGTTAGGTAGGAAGGAAATGAGACATTCATAGATGAGCACAATTTGATAACCGATAATA					Hs.621363	AF130053			NA	NA					100131298	LOC100131298	PRO1095	Homo sapiens clone FLB4228 PRO1095 mRNA, complete cds. [AF130053]
A_33_P3619171	0.0134559	2.03127	up	6.17545	6.47894	6.98084	7.41447	8.26714	6.48555	7.41269	6.29724	5.5304	5.68054	6.05606	5.69317	P	P	P	P	P	P	P	P	P	P	P	P	0		GGGGCCAGTAAATCAGTAGACTGAACATTCAATATAATAAAAGAACATGGGGATTTTGTA			ENST00000269518	NM_021127	Hs.96	NM_021127			NA	NA					5366	PMAIP1	phorbol-12-myristate-13-acetate-induced protein 1	Homo sapiens phorbol-12-myristate-13-acetate-induced protein 1 (PMAIP1), mRNA [NM_021127]	GO:0001844(protein insertion into mitochondrial membrane involved in induction of apoptosis)|GO:0005515(protein binding)|GO:0005634(nucleus)|GO:0005739(mitochondrion)|GO:0005741(mitochondrial outer membrane)|GO:0005829(cytosol)|GO:0006915(apoptosis)|GO:0006917(induction of apoptosis)|GO:0006919(activation of caspase activity)|GO:0006921(cellular component disassembly involved in apoptosis)|GO:000…
A_33_P3389842	0.0284833	10.4851	down	0.906761	0.912387	0.912053	0.938423	0.912367	0.903605	1.2832	0.935441	0.877097	5.30193	5.79146	5.62523	A	A	A	A	A	A	A	A	A	P	P	P	0		TTTTTGCGGTAAAACTGGCTAAGTACTATCGTCGAATGGATTCGGAGGACGTGTACGATG			ENST00000543373	NM_001145850	Hs.614734	NM_001145850			NA	NA					8842	PROM1	prominin 1	Homo sapiens prominin 1 (PROM1), transcript variant 6, mRNA [NM_001145850]	GO:0001750(photoreceptor outer segment)|GO:0005515(protein binding)|GO:0005886(plasma membrane)|GO:0005887(integral to plasma membrane)|GO:0005929(cilium)|GO:0009986(cell surface)|GO:0010842(retina layer formation)|GO:0016324(apical plasma membrane)|GO:0031528(microvillus membrane)|GO:0042622(photoreceptor outer segment membrane)|GO:0045296(cadherin binding)|GO:0045494(photoreceptor cell maintena…
A_33_P3366156	0.0108501	4.16985	down	0.882607	0.872523	0.857802	3.06043	0.893723	0.874718	2.33926	2.019	2.66571	3.51123	4.70615	3.4836	A	A	A	A	A	A	A	A	A	P	P	P	0		TTGCATGCAGACTTTTAGAGCTAAGGGACATATCTGGTCGTCTGCTGAGGGAAGTTAATG			ENST00000395899	NM_031952	Hs.50499	NM_031952			NA	NA					83890	SPATA9	spermatogenesis associated 9	Homo sapiens spermatogenesis associated 9 (SPATA9), mRNA [NM_031952]	GO:0007275(multicellular organismal development)|GO:0007283(spermatogenesis)|GO:0016020(membrane)|GO:0016021(integral to membrane)|GO:0030154(cell differentiation)
A_33_P3348079	0.000489	4.11407	down	1.00839	1.79981	0.997047	1.06086	1.00608	0.989791	1.4352	1.03615	3.14866	2.88293	2.65722	3.94067	A	A	A	A	A	A	A	A	P	P	A	P	0		CTACAGTGGAGATCATTGTGCCTTTGTACTCAGATGTTTGTTAATGAATGAACTAGTGGA			ENST00000373348						NA	NA					149685	ADIG	adipogenin	adipogenin [Source:HGNC Symbol;Acc:28606] [ENST00000373348]	GO:0005634(nucleus)|GO:0005737(cytoplasm)|GO:0016020(membrane)|GO:0016021(integral to membrane)|GO:0045600(positive regulation of fat cell differentiation)|GO:0050872(white fat cell differentiation)|GO:0050873(brown fat cell differentiation)
A_23_P121447	0.00638864	4.0812	down	3.05904	2.93692	2.89474	1.08394	1.01396	2.83135	2.83903	1.30683	3.75827	4.09371	4.14095	4.1142	A	A	A	A	A	A	A	A	P	P	P	P	0		CTCCAGAAAGGAAAATATCAGTGTGGATGGGAGGTTCTATTCTTGCATCCTTGTCTGCCT			ENST00000330368	NM_032487	Hs.135411	NM_032487			NA	NA					84517	ARPM1	actin related protein M1	Homo sapiens actin related protein M1 (ARPM1), mRNA [NM_032487]	GO:0005737(cytoplasm)|GO:0005856(cytoskeleton)
A_33_P3377644	0.0284268	3.53204	down	1.00839	1.42736	2.77147	2.06428	1.796	1.43896	2.55631	2.8556	5.56546	3.66643	3.09807	3.59891	A	A	A	A	A	A	A	A	P	P	P	P	0		CCTAACTAGGACCTTACTACTCTGATTCTGTAGCACCAATAAATAGATATTTTCACCTTG			ENST00000340433	NM_001004308	Hs.368140	NM_001004308			NA	NA					340595	ZCCHC16	zinc finger, CCHC domain containing 16	Homo sapiens zinc finger, CCHC domain containing 16 (ZCCHC16), mRNA [NM_001004308]	GO:0003676(nucleic acid binding)|GO:0008270(zinc ion binding)|GO:0046872(metal ion binding)
A_33_P3236436	0.00303008	3.39948	down	0.913252	1.14731	1.11	0.953246	0.912367	1.64694	2.18453	0.941253	3.10742	3.5757	2.6437	3.41952	A	A	A	A	A	A	A	A	P	P	A	P	0		CCATGGGCTTCATTTATCAGTTTTTTCCCTTTTTAATTGGTGGAGAGAGACAAAAGTTTT			ENST00000511965	NM_001080531	Hs.452865	NM_001080531			NA	NA					646603	C4orf51	chromosome 4 open reading frame 51	Homo sapiens chromosome 4 open reading frame 51 (C4orf51), mRNA [NM_001080531]
A_23_P45185	0.0387515	3.37217	down	0.978521	0.9464	2.58029	1.2319	1.13476	1.77374	3.27487	1.12614	2.35283	3.95529	3.66992	4.34619	A	A	A	A	A	A	P	A	A	P	P	P	0		ATTCGTATGATCAGTACTGACTTTCTGATTACTGTCCAGCTTATAGTCTTCCAGTTTAAT			ENST00000297904	NM_004469	Hs.11392	NM_004469			NA	NA					2277	FIGF	c-fos induced growth factor (vascular endothelial growth factor D)	Homo sapiens c-fos induced growth factor (vascular endothelial growth factor D) (FIGF), mRNA [NM_004469]	GO:0001525(angiogenesis)|GO:0001666(response to hypoxia)|GO:0002576(platelet degranulation)|GO:0005161(platelet-derived growth factor receptor binding)|GO:0005172(vascular endothelial growth factor receptor binding)|GO:0005576(extracellular region)|GO:0005615(extracellular space)|GO:0007275(multicellular organismal development)|GO:0007596(blood coagulation)|GO:0008083(growth factor activity)|GO:0…
A_23_P259003	0.00172855	3.23908	down	1.1956	1.12045	1.08864	1.2319	1.08436	1.02692	1.75005	1.82959	3.59921	3.3205	3.05216	2.50137	A	A	A	A	A	A	A	A	P	P	P	A	0		GCAGTGGTGTTTTAATTGGTTGAATTCCACTTAGTTCTCCACAGTGTTTTGTATGTGTTT				NM_016559	Hs.478393	NM_016559			NA	NA					51555	PEX5L	peroxisomal biogenesis factor 5-like	Homo sapiens peroxisomal biogenesis factor 5-like (PEX5L), mRNA [NM_016559]	GO:0005052(peroxisome matrix targeting signal-1 binding)|GO:0005221(intracellular cyclic nucleotide activated cation channel activity)|GO:0005488(binding)|GO:0005737(cytoplasm)|GO:0005778(peroxisomal membrane)|GO:0005829(cytosol)|GO:0016020(membrane)|GO:0016558(protein import into peroxisome matrix)|GO:0017071(intracellular cyclic nucleotide activated cation channel complex)|GO:0017137(Rab GTPase…
A_23_P40096	0.00424933	3.23514	down	2.71467	3.39411	2.4197	2.81458	3.89667	2.56934	3.12458	3.36082	4.8177	4.46876	4.76052	5.67976	A	A	A	A	A	A	P	A	P	P	P	P	0		CTTCTGGAGGGAAGTAACATTTACTGAGCACCTGTTGTATGTCACATGCCTTATGAATAG			ENST00000453608	NM_000312	Hs.224698	NM_000312			NA	NA					5624	PROC	protein C (inactivator of coagulation factors Va and VIIIa)	Homo sapiens protein C (inactivator of coagulation factors Va and VIIIa) (PROC), mRNA [NM_000312]	GO:0004252(serine-type endopeptidase activity)|GO:0005509(calcium ion binding)|GO:0005515(protein binding)|GO:0005576(extracellular region)|GO:0005615(extracellular space)|GO:0005788(endoplasmic reticulum lumen)|GO:0005796(Golgi lumen)|GO:0005886(plasma membrane)|GO:0006508(proteolysis)|GO:0007596(blood coagulation)|GO:0008233(peptidase activity)|GO:0017187(peptidyl-glutamic acid carboxylation)|G…
A_33_P3222439	0.00441353	3.22752	down	0.934694	2.76569	2.76476	2.18325	2.51716	1.8666	2.74706	1.11715	3.84015	3.61879	4.01168	3.53904	A	A	A	A	A	A	A	A	P	P	P	P	0		CTTGCATCTACTTCTTGTGTGTCTTGCATTGGATATGCCAAAGTTCTTTCCTTTTTTGTG			ENST00000397829	NM_001145121	Hs.691976	NM_001145121			NA	NA					401285	TCP10L2	t-complex 10-like 2 (mouse)	Homo sapiens t-complex 10-like 2 (mouse) (TCP10L2), mRNA [NM_001145121]
A_23_P251453	0.0378449	3.04249	down	0.926943	0.919237	2.67038	0.946028	1.47885	0.911697	3.42939	0.941253	2.96509	3.35259	3.48222	3.3823	A	A	A	A	A	A	P	A	A	P	P	P	0		CTTTTGGCAAACTCTTAGCCAAGGCTTCTTCATTGGTGCTGTTATAAGATGGTATCCTAT			ENST00000354370	NM_004133	Hs.241529	NM_004133			NA	NA					3174	HNF4G	hepatocyte nuclear factor 4, gamma	Homo sapiens hepatocyte nuclear factor 4, gamma (HNF4G), mRNA [NM_004133]	GO:0003700(sequence-specific DNA binding transcription factor activity)|GO:0003707(steroid hormone receptor activity)|GO:0004872(receptor activity)|GO:0005634(nucleus)|GO:0005654(nucleoplasm)|GO:0006357(regulation of transcription from RNA polymerase II promoter)|GO:0008270(zinc ion binding)|GO:0010467(gene expression)|GO:0031018(endocrine pancreas development)|GO:0034339(regulation of transcript…
A_24_P357386	0.0213115	2.95401	down	1.17343	1.14731	2.68432	1.28567	1.15915	2.19313	2.7672	1.13445	2.68462	3.28259	3.36536	4.17206	A	A	A	A	A	A	A	A	A	P	P	P	0		CTAGAAGGTGGTTCCATTCATCTTGTTATCAGCCATTCTGTAGATCTGGTTTCTACTGAC			ENST00000390690	NM_181622	Hs.553687	NM_181622			NA	NA					337960	KRTAP13-3	keratin associated protein 13-3	Homo sapiens keratin associated protein 13-3 (KRTAP13-3), mRNA [NM_181622]	GO:0005882(intermediate filament)
A_33_P3248052	0.00931013	2.8506	down	1.29156	1.12045	1.08864	1.2319	1.81927	2.40424	1.03843	1.11715	3.7105	3.06055	2.54074	3.11236	A	A	A	A	A	A	A	A	P	P	A	P	0		CAAGAGGCACGTTTGTGTGGGAGCTCAAAAATGTTTAATTATTTTAAATCTCCTTTCACT			ENST00000297967	NM_001164238	Hs.439199	NM_001164238			NA	NA					22829	NLGN4Y	neuroligin 4, Y-linked	Homo sapiens neuroligin 4, Y-linked (NLGN4Y), transcript variant 2, mRNA [NM_001164238]	GO:0004091(carboxylesterase activity)|GO:0004872(receptor activity)|GO:0005515(protein binding)|GO:0005886(plasma membrane)|GO:0005887(integral to plasma membrane)|GO:0007155(cell adhesion)|GO:0007416(synapse assembly)|GO:0009986(cell surface)|GO:0014069(postsynaptic density)|GO:0030054(cell junction)|GO:0042043(neurexin binding)|GO:0045202(synapse)|GO:0045211(postsynaptic membrane)
A_23_P304509	0.00225667	2.83799	down	0.868605	2.12418	3.1818	2.02683	1.59339	1.8969	2.11038	2.83279	3.69518	3.3112	3.50589	3.94067	A	A	P	A	A	A	A	A	P	P	P	P	0		GCAGGTGGACCTCAATTTAGCTTCCTGCTTATTGTTACTGGACATTTGAAGCTGCTGTAA			ENST00000298454	NM_144984	Hs.522928	NM_144984			NA	NA					196740	VSTM4	V-set and transmembrane domain containing 4	Homo sapiens V-set and transmembrane domain containing 4 (VSTM4), transcript variant 2, mRNA [NM_144984]	GO:0005886(plasma membrane)|GO:0016021(integral to membrane)
A_33_P3231267	0.0162355	2.83394	down	2.62354	1.23985	1.05752	2.01997	2.95701	1.68923	2.78721	1.24536	3.20158	3.7133	3.69586	4.07932	A	A	A	A	A	A	A	A	P	P	P	P	0		CTTTAGGCTTAACTTGATTTAAAAGTTATTAGATGTTCCATCAGTCGTTTCGCCAATAGG					Hs.12326	BC041894			NA	NA					257396	LOC257396	uncharacterized LOC257396	Homo sapiens hypothetical protein LOC257396, mRNA (cDNA clone IMAGE:5298658). [BC041894]
A_23_P150979	0.0314811	2.77274	down	2.84856	0.932997	3.41337	2.40473	0.928683	2.51893	3.37219	2.45826	3.44193	4.08696	3.71897	3.91545	A	A	P	A	A	A	P	A	P	P	P	P	0		AGATGGAATCAGCTTGAGTCTTCTGCAATTGGTCACAACTATTCATGCTTCCTGTGATTT			ENST00000308796	NM_058173	Hs.348419	NM_058173			NA	NA					118430	MUCL1	mucin-like 1	Homo sapiens mucin-like 1 (MUCL1), mRNA [NM_058173]	GO:0005576(extracellular region)|GO:0016020(membrane)
A_33_P3238636	0.00374273	2.73454	down	0.94337	1.99332	2.78543	0.946028	0.928683	2.11316	1.76815	2.08976	3.16156	3.48193	3.30049	2.76098	A	A	A	A	A	A	A	A	P	P	P	A	0		CCTGGTAACTTTATCTGCTTTGCCTATACTGGGTATTTTGAATAAACAGAATCATACTGT			ENST00000447353	NM_001085447	Hs.370111	NM_001085447			NA	NA					129881	C2orf77	chromosome 2 open reading frame 77	Homo sapiens chromosome 2 open reading frame 77 (C2orf77), mRNA [NM_001085447]
A_23_P314672	0.0231101	2.73359	down	1.04731	3.48722	1.76649	1.10825	1.04762	2.298	3.23855	2.83444	3.88848	3.865	3.66992	3.79841	A	A	A	A	A	A	P	A	P	P	P	P	0		ACTGCTCCAGGTCTTTGCAGGGAAAAACTGTATGGATCGTGTTCTACTTCATGTGGATGT			ENST00000307616	NM_144663	Hs.350556	NM_144663			NA	NA					143501	C11orf40	chromosome 11 open reading frame 40	Homo sapiens chromosome 11 open reading frame 40 (C11orf40), mRNA [NM_144663]
A_33_P3366171	0.033072	2.70739	down	2.47826	2.20304	2.54331	0.885398	0.858752	2.35909	3.10041	2.85725	3.31659	3.91731	3.83189	3.85733	A	A	A	A	A	A	P	A	P	P	P	P	0		TTAGTTTTATGTTCTGCTTTTCTCTTGCTGTGGCAAGGGGAAGGAGTAAATCTAAGATAG			ENST00000391403	NM_172241	Hs.406709	NM_172241			NA	NA					64693	CTAGE1	cutaneous T-cell lymphoma-associated antigen 1	Homo sapiens cutaneous T-cell lymphoma-associated antigen 1 (CTAGE1), transcript variant 1, mRNA [NM_172241]	GO:0005575(cellular_component)|GO:0008150(biological_process)|GO:0016020(membrane)|GO:0016021(integral to membrane)
A_33_P3227029	0.0405176	2.64549	down	5.02823	5.19271	4.12469	5.01083	5.80334	5.67244	5.42119	5.12033	6.99952	5.75525	6.62655	8.25012	P	P	P	P	P	P	P	P	P	P	P	P	0		CAGTTTGTCTTTGTCTCAGTTTTGTCATATAGACCTTTGTGACACACAGATCTATATACA					Hs.650855	AL704257			NA	NA					NA			DKFZp686N0129_r1 686 (synonym: hlcc3) Homo sapiens cDNA clone DKFZp686N0129 5', mRNA sequence [AL704257]
A_23_P30693	0.000787	2.645	down	3.31661	2.17194	3.21098	1.30342	3.49404	3.00873	2.96418	2.85927	4.29212	4.95964	4.16125	4.52629	A	A	A	A	A	A	A	A	P	P	P	P	0		CTACGCCAAACCTCGGCATTTTTTGTGTTATTTTCTGACTGCTGGATTCTGTAGTAAGGT			ENST00000461414	NM_000301	Hs.143436	NM_000301			NA	NA					5340	PLG	plasminogen	Homo sapiens plasminogen (PLG), transcript variant 1, mRNA [NM_000301]	GO:0002576(platelet degranulation)|GO:0004175(endopeptidase activity)|GO:0004252(serine-type endopeptidase activity)|GO:0005515(protein binding)|GO:0005576(extracellular region)|GO:0005615(extracellular space)|GO:0005792(microsome)|GO:0005886(plasma membrane)|GO:0006915(apoptosis)|GO:0006917(induction of apoptosis)|GO:0007596(blood coagulation)|GO:0008233(peptidase activity)|GO:0008285(negative r…
A_33_P3692984	0.00115794	2.63816	down	1.98633	1.08431	1.9885	1.58437	1.6813	1.04412	1.61918	1.50401	2.29299	2.94607	3.06372	3.14395	A	A	A	A	A	A	A	A	A	P	P	P	0		GTGGGGAGTTGATCAAATTTCTCAATCTTTTCTTTTCTGGCTTAAAGATTTTGTGTCAGA					Hs.447504	BC035264			NA	NA					283486	LOC283486	uncharacterized LOC283486	Homo sapiens hypothetical protein LOC283486, mRNA (cDNA clone IMAGE:4837527). [BC035264]
A_24_P253003	0.00549907	2.5325	down	1.60662	1.12045	2.49291	2.63714	1.07504	2.44653	1.93532	1.74886	2.8014	3.48193	3.07487	3.20979	A	A	A	A	A	A	A	A	A	P	P	P	0		TTTGCTTTTTCTTCCTTTGGGATGTGGAAGCTACAGAAATATTTATAAAACATAGCTTTT			ENST00000447195	NM_004626	Hs.108219	NM_004626			NA	NA					7481	WNT11	wingless-type MMTV integration site family, member 11	Homo sapiens wingless-type MMTV integration site family, member 11 (WNT11), mRNA [NM_004626]	GO:0001649(osteoblast differentiation)|GO:0001664(G-protein-coupled receptor binding)|GO:0001934(positive regulation of protein phosphorylation)|GO:0003151(outflow tract morphogenesis)|GO:0005099(Ras GTPase activator activity)|GO:0005102(receptor binding)|GO:0005576(extracellular region)|GO:0005578(proteinaceous extracellular matrix)|GO:0005615(extracellular space)|GO:0005737(cytoplasm)|GO:000588…
A_23_P426153	0.0313915	2.41452	down	0.876437	2.8527	0.871306	0.885398	0.870631	2.58632	2.77016	2.12273	3.45296	2.91564	3.42995	3.63825	A	A	A	A	A	A	A	A	P	P	P	P	0		AGGAGCTGCTATTTTTCTTTACTTAATCTTCGCAGACCATAGCTGTTCTGGCTGAAGGCT			ENST00000393425	NM_182628	Hs.591305	NM_182628			NA	NA					348807	CCDC37	coiled-coil domain containing 37	Homo sapiens coiled-coil domain containing 37 (CCDC37), mRNA [NM_182628]
A_24_P923945	0.0464949	2.38774	down	1.30972	2.81902	2.91988	4.10347	3.62976	3.15011	4.9521	3.5986	4.55371	4.63325	5.92102	5.24517	A	A	A	P	A	A	P	P	P	P	P	P	0		CCAGGTTTCCTTGTAAATGGCATGATTGGCTTGTGCTTTTTTGGTTCCAGTACAGTGTCT			ENST00000375218		Hs.148078	AK022322			NA	NA					23352	UBR4	ubiquitin protein ligase E3 component n-recognin 4	ubiquitin protein ligase E3 component n-recognin 4 [Source:HGNC Symbol;Acc:30313] [ENST00000375218]	GO:0004842(ubiquitin-protein ligase activity)|GO:0005516(calmodulin binding)|GO:0005634(nucleus)|GO:0005737(cytoplasm)|GO:0005856(cytoskeleton)|GO:0008270(zinc ion binding)|GO:0016020(membrane)|GO:0016021(integral to membrane)|GO:0016874(ligase activity)|GO:0044419(interspecies interaction between organisms)|GO:0046872(metal ion binding)
A_24_P282547	0.0120964	2.31927	down	0.868605	0.865542	2.95223	0.875689	1.23204	2.64496	1.81661	2.47032	3.03125	3.24677	3.56177	3.17881	A	A	A	A	A	A	A	A	A	P	P	P	0		TACCAATGCCAGTCCTACTATGAACTTCAGGGTTCTAATTATGTAACATGTAGTAATGGA				NM_006684	Hs.710100	NM_006684			NA	NA					10877	CFHR4	complement factor H-related 4	Homo sapiens complement factor H-related 4 (CFHR4), transcript variant 3, mRNA [NM_006684]	GO:0005319(lipid transporter activity)|GO:0005576(extracellular region)|GO:0006869(lipid transport)
A_33_P3821350	0.00668631	2.28859	down	3.52294	3.20166	4.41376	3.16848	2.6467	3.7152	3.88754	3.38426	4.30793	4.77238	4.58488	4.74633	A	A	P	A	A	P	P	P	P	P	P	P	0		CTGTGGTGACTGGGATTCTTTTTAAATACATTTTCTTACTGTGCATTGCCTTGTCTTTAT						BC019830			NA	NA					55478	PRO2012	uncharacterized protein PRO2012	Homo sapiens hypothetical protein PRO2012, mRNA (cDNA clone IMAGE:4995736). [BC019830]
A_33_P3259148	0.0467009	2.25766	down	4.27998	4.4339	4.19781	3.8002	4.10041	4.50529	3.72742	4.26197	5.72254	4.63844	4.55389	6.37954	P	P	P	P	P	P	P	P	P	P	P	P	0		GCATTTCAAATGTTTTTGGTTATCTGTAAACTAAATGTGCCCTTATTGGCTCACTTGTCA			ENST00000421016	NM_001145045	Hs.534279	NM_001145045			NA	NA					729288	ZNF286B	zinc finger protein 286B	Homo sapiens zinc finger protein 286B (ZNF286B), mRNA [NM_001145045]	GO:0003677(DNA binding)|GO:0005622(intracellular)|GO:0005634(nucleus)|GO:0006355(regulation of transcription, DNA-dependent)|GO:0008270(zinc ion binding)|GO:0046872(metal ion binding)
A_24_P288954	0.00770415	2.23915	down	9.23061	9.46081	9.07171	9.12891	10.885	10.1071	10.2689	10.1588	11.3213	11.272	11.257	12.2213	P	P	P	P	P	P	P	P	P	P	P	P	0		CTTGTACAACAATCTTTTATGGAGTAACTGGTCAGTAGATGCCCTTTCTAAGATGGTCAT			ENST00000477945	NM_001013694	Hs.709914	NM_001013694			NA	NA					402055	SRRD	SRR1 domain containing	Homo sapiens SRR1 domain containing (SRRD), mRNA [NM_001013694]	GO:0048511(rhythmic process)
A_33_P3330498	0.00161027	2.23271	down	6.02131	6.70304	5.93496	5.84848	7.22365	6.38918	6.95335	6.81018	7.92465	8.06283	7.71914	8.30493	P	P	P	P	P	P	P	P	P	P	P	P	0		GTCTTTAATCCATTTGGATTTGGGGTACATGTTACGATTTGTCTACGTTAATTTCCCTTT			ENST00000409134	NM_001182	Hs.483239	NM_001182			NA	NA					501	ALDH7A1	aldehyde dehydrogenase 7 family, member A1	Homo sapiens aldehyde dehydrogenase 7 family, member A1 (ALDH7A1), nuclear gene encoding mitochondrial protein, transcript variant 1, mRNA [NM_001182]	GO:0004029(aldehyde dehydrogenase (NAD) activity)|GO:0004043(L-aminoadipate-semialdehyde dehydrogenase activity)|GO:0005575(cellular_component)|GO:0005634(nucleus)|GO:0005737(cytoplasm)|GO:0005739(mitochondrion)|GO:0005759(mitochondrial matrix)|GO:0005829(cytosol)|GO:0006081(cellular aldehyde metabolic process)|GO:0006554(lysine catabolic process)|GO:0007605(sensory perception of sound)|GO:000880…
A_24_P315975	0.0416204	2.21793	down	0.894251	0.892603	3.10649	1.77118	0.870631	2.56426	1.88326	2.8719	3.09461	3.19186	3.22621	3.27423	A	A	A	A	A	A	A	A	P	P	P	P	0		ATCCTCTAATTTCCTCATTTTCTTTATCACTTTGAGGTACAGATCTTCTTCTCAGTGAGG			ENST00000391415	NM_001146041	Hs.307018	NM_001146041			NA	NA					100132386	KRTAP4-9	keratin associated protein 4-9	Homo sapiens keratin associated protein 4-9 (KRTAP4-9), mRNA [NM_001146041]	GO:0045095(keratin filament)
A_23_P167129	0.0152653	2.20107	down	1.70787	2.59619	3.87617	0.896293	2.36715	3.74947	3.05674	3.10246	3.9593	4.23512	4.72656	3.90767	A	A	P	A	A	P	P	A	P	P	P	P	0		AGCATGTCGTCATGGAGGTGTCTGTGTTAGACCGAACAAGTGCCTCTGTAAAAAAGGATA			ENST00000503090	NM_022475	Hs.507991	NM_022475			NA	NA					64399	HHIP	hedgehog interacting protein	Homo sapiens hedgehog interacting protein (HHIP), mRNA [NM_022475]	GO:0003824(catalytic activity)|GO:0005515(protein binding)|GO:0005576(extracellular region)|GO:0005737(cytoplasm)|GO:0005886(plasma membrane)|GO:0005887(integral to plasma membrane)|GO:0007405(neuroblast proliferation)|GO:0008270(zinc ion binding)|GO:0009953(dorsal/ventral pattern formation)|GO:0009968(negative regulation of signal transduction)|GO:0009986(cell surface)|GO:0040036(regulation of f…
A_23_P379614	0.0441802	2.18637	down	1.25225	1.1977	3.66157	3.20495	3.34377	1.79084	3.69814	3.56037	4.25803	4.14299	4.35208	4.15417	A	A	P	A	A	A	P	P	P	P	P	P	0		TGGTTGGTCTGAAAATAGAGTTGGGCTTAATGTTGACTTCTATTACTCCTGCATGGAGCA			ENST00000220514	NM_007280	Hs.661645	NM_007280			NA	NA					11339	OIP5	Opa interacting protein 5	Homo sapiens Opa interacting protein 5 (OIP5), mRNA [NM_007280]	GO:0000775(chromosome, centromeric region)|GO:0000785(chromatin)|GO:0005515(protein binding)|GO:0005634(nucleus)|GO:0005654(nucleoplasm)|GO:0005694(chromosome)|GO:0006334(nucleosome assembly)|GO:0007049(cell cycle)|GO:0007067(mitosis)|GO:0007154(cell communication)|GO:0010369(chromocenter)|GO:0015030(Cajal body)|GO:0034080(CenH3-containing nucleosome assembly at centromere)|GO:0051301(cell divisi…
A_33_P3413821	0.00303092	2.15678	down	4.55858	4.30158	3.47416	4.35138	4.39052	3.79003	4.74448	4.1184	5.5304	5.19211	5.59368	5.16274	P	P	P	P	P	P	P	P	P	P	P	P	0		TATCTGGGGCATTTACAGGCTTCCAGCTGTATTCCATCCCTGGAAGCTGATACCTTTCTA					Hs.609291	AK090554			NA	NA					55243	KIRREL	kin of IRRE like (Drosophila)	Homo sapiens cDNA FLJ33235 fis, clone ASTRO2002202. [AK090554]	GO:0005886(plasma membrane)|GO:0005911(cell-cell junction)|GO:0007588(excretion)|GO:0016020(membrane)|GO:0016021(integral to membrane)|GO:0031253(cell projection membrane)|GO:0043198(dendritic shaft)
A_23_P89649	0.0195649	2.14317	down	2.78054	3.46354	3.08336	2.34181	3.02318	2.982	3.41666	2.40443	3.64254	4.8754	3.91508	3.79224	A	P	A	A	A	A	P	A	P	P	P	P	0		GGTGGTTTGGGAATTCTGTTTTCAGTCTTGGGTGGTATCTTTCTGAAAATTAAGGAAGTT			ENST00000391586	NM_033185	Hs.662759	NM_033185			NA	NA					85293	KRTAP3-3	keratin associated protein 3-3	Homo sapiens keratin associated protein 3-3 (KRTAP3-3), mRNA [NM_033185]	GO:0005198(structural molecule activity)|GO:0045095(keratin filament)
A_33_P3409984	0.0262218	2.10388	down	1.12086	2.78546	3.85199	3.47589	2.75095	4.12565	4.28578	3.36082	4.9184	4.62947	4.7458	4.52175	A	A	P	A	A	P	P	A	P	P	P	P	0		GCAGTTTATCAGGTGACTGTCCTTCACTTGCTTTCAGAAAACTTTGAAGTTAAATCGTAA			ENST00000378803	NM_001009565	Hs.403201	NM_001009565			NA	NA					344387	CDKL4	cyclin-dependent kinase-like 4	Homo sapiens cyclin-dependent kinase-like 4 (CDKL4), mRNA [NM_001009565]	GO:0000166(nucleotide binding)|GO:0004674(protein serine/threonine kinase activity)|GO:0004693(cyclin-dependent protein kinase activity)|GO:0005524(ATP binding)|GO:0005737(cytoplasm)
A_23_P145669	0.0151634	2.09019	down	1.37631	1.33399	1.24125	1.71657	1.73357	2.43083	2.81285	1.4571	3.04719	3.29149	3.22621	3.12401	A	A	A	A	A	A	A	A	A	P	P	P	0		AGGAACTGTCCAGAGAGCAACTCTGAGATCTAAGGATGTCACAGGGCCAACTTGAGGGCC			ENST00000252723	NM_000799	Hs.2303	NM_000799			NA	NA					2056	EPO	erythropoietin	Homo sapiens erythropoietin (EPO), mRNA [NM_000799]	GO:0001666(response to hypoxia)|GO:0005128(erythropoietin receptor binding)|GO:0005179(hormone activity)|GO:0005515(protein binding)|GO:0005576(extracellular region)|GO:0005615(extracellular space)|GO:0006357(regulation of transcription from RNA polymerase II promoter)|GO:0006916(anti-apoptosis)|GO:0007165(signal transduction)|GO:0007566(embryo implantation)|GO:0007568(aging)|GO:0007584(response …
A_33_P3209806	0.0352561	2.08788	down	3.15167	2.57219	1.69033	2.15217	1.69463	3.08305	2.57711	3.06868	3.84015	4.04211	3.03742	3.75193	A	A	A	A	A	A	A	A	P	P	P	P	0		GGCATGGGAAGACCAAAACCATGTGGCAGTTCCTGTTTTTGATTTTATTATATATATGTA			ENST00000366487	NM_198074	Hs.730218	NM_198074			NA	NA					81472	OR2C3	olfactory receptor, family 2, subfamily C, member 3	Homo sapiens olfactory receptor, family 2, subfamily C, member 3 (OR2C3), mRNA [NM_198074]	GO:0004871(signal transducer activity)|GO:0004872(receptor activity)|GO:0004930(G-protein coupled receptor activity)|GO:0004984(olfactory receptor activity)|GO:0005886(plasma membrane)|GO:0016021(integral to membrane)|GO:0050896(response to stimulus)
A_32_P310503	0.00172453	2.06702	down	3.39104	4.19683	4.53268	4.37359	3.80795	4.24889	4.62466	4.32262	5.0576	5.52276	5.24194	5.37203	A	P	P	P	A	P	P	P	P	P	P	P	0		TCATTTGCTCTATAGTAATGCTTGTTTTCCCTGTTGCAATCATCATTGCTTCCTATGCTG			ENST00000359682	NM_001004688	Hs.534728	NM_001004688			NA	NA					391194	OR2M2	olfactory receptor, family 2, subfamily M, member 2	Homo sapiens olfactory receptor, family 2, subfamily M, member 2 (OR2M2), mRNA [NM_001004688]	GO:0004871(signal transducer activity)|GO:0004872(receptor activity)|GO:0004930(G-protein coupled receptor activity)|GO:0004984(olfactory receptor activity)|GO:0005886(plasma membrane)|GO:0016021(integral to membrane)|GO:0050896(response to stimulus)
A_33_P3271470	0.0115462	2.06166	down	3.37978	4.35071	4.81216	4.72604	6.36388	5.82296	5.80266	5.04849	6.74107	6.95071	6.52593	6.9955	A	P	P	P	P	P	P	P	P	P	P	P	0		AAGTAGACTTCATCATCATTGTTCCCAGATCGGAGGTGTTGGTTCAGCAAACTCTTCAGC			ENST00000431264	NM_001142966	Hs.149020	NM_001142966			NA	NA					80000	GREB1L	growth regulation by estrogen in breast cancer-like	Homo sapiens growth regulation by estrogen in breast cancer-like (GREB1L), mRNA [NM_001142966]	GO:0016020(membrane)|GO:0016021(integral to membrane)
A_33_P3221164	0.0274839	2.05061	down	4.45646	3.9098	2.37451	3.66263	4.87472	4.36355	3.68753	3.51334	5.32214	5.48996	4.70186	5.0694	P	P	A	A	P	P	P	P	P	P	P	P	0		TACACATTCTGCACCAATTATGGAGGACAACAGTATGTGATTGATGCTCTGATTGGCTAG			ENST00000357148			AK055279			NA	NA					84294	UTP23	UTP23, small subunit (SSU) processome component, homolog (yeast)	UTP23, small subunit (SSU) processome component, homolog (yeast) [Source:HGNC Symbol;Acc:28224] [ENST00000357148]	GO:0005634(nucleus)|GO:0005730(nucleolus)|GO:0006364(rRNA processing)
A_23_P315964	0.00503745	2.02673	down	3.80677	4.03149	2.55441	3.25335	3.6603	4.28566	4.36238	3.93742	5.07342	5.35047	4.59821	5.30029	P	P	A	A	A	P	P	P	P	P	P	P	0		TAGTGGATGTTTATGCTGTTTGACTTTTCTCCTGTGTACCAAGGTATTGCTTTTATTTAC				NM_173568	Hs.242520	NM_173568			NA	NA					89766	UMODL1	uromodulin-like 1	Homo sapiens uromodulin-like 1 (UMODL1), transcript variant 2, mRNA [NM_173568]	GO:0005509(calcium ion binding)|GO:0005576(extracellular region)|GO:0005737(cytoplasm)|GO:0005886(plasma membrane)|GO:0016021(integral to membrane)|GO:0030414(peptidase inhibitor activity)
A_23_P137035	0.0114767	2.00148	down	5.7154	6.08117	6.096	6.01124	7.43635	6.73514	6.83141	6.87267	7.91626	7.78629	7.55669	8.6206	P	P	P	P	P	P	P	P	P	P	P	P	0		GGAAGAGCAGGTCTTGATGTGTCCTAGAATTTTGCCATTTCTGAGATTGAGCCATTGAAG			ENST00000380421	NM_003662	Hs.495728	NM_003662			NA	NA					8544	PIR	pirin (iron-binding nuclear protein)	Homo sapiens pirin (iron-binding nuclear protein) (PIR), transcript variant 1, mRNA [NM_003662]	GO:0003712(transcription cofactor activity)|GO:0005515(protein binding)|GO:0005634(nucleus)|GO:0005737(cytoplasm)|GO:0006366(transcription from RNA polymerase II promoter)|GO:0008127(quercetin 2,3-dioxygenase activity)|GO:0016491(oxidoreductase activity)|GO:0046872(metal ion binding)
[truncated: 1 more columns]
