# Supplementary material for: Systems biology of myasthenia gravis, integration of aberrant lncRNA and mRNA expression changes
Source: BMC Med Genomics. 2015 Mar 18;8:13. doi: 10.1186/s12920-015-0087-z (PMC4380247; doi:10.1186/s12920-015-0087-z)
Supplement: Additional file 3: — The dyexpression lncRNAs annotation. [file 12920_2015_87_MOESM3_ESM.xls]

## Sheet: MG1-4vs normal
diff	Fold change	LncRNA probe	LncRNA Description	Term	P value	FDR	Additional context
MG1_4_vs_N_1_4	1.46311	oebiotech_11245	Asp (abnormal spindle) homolog, microcephaly associated (Drosophila)	GOBP: nucleosome assembly	4.44089e-16	1.10509e-12	protein-DNA complex assembly;nucleosome organization;chromatin assembly;
MG1_4_vs_N_1_4	1.46311	oebiotech_11245	Asp (abnormal spindle) homolog, microcephaly associated (Drosophila)	GOCC: nucleosome	2.22045e-16	1.10509e-12	chromosomal part;protein-DNA complex;chromatin;
MG1_4_vs_N_1_4	1.46311	oebiotech_11245	Asp (abnormal spindle) homolog, microcephaly associated (Drosophila)	GOBP: DNA packaging	8.88178e-16	1.47345e-12	cellular component organization at cellular level;DNA conformation change;
MG1_4_vs_N_1_4	1.46311	oebiotech_11245	Asp (abnormal spindle) homolog, microcephaly associated (Drosophila)	GOBP: chromatin assembly	1.77636e-15	2.21018e-12	cellular component assembly at cellular level;chromatin assembly or disassembly;DNA packaging;
MG1_4_vs_N_1_4	1.18607	oebiotech_23134	LncRNA:1:231658263-231664302:-	GOBP: cellular response to interferon-gamma	6.66134e-15	6.63053e-12	cellular response to cytokine stimulus;response to interferon-gamma;
MG1_4_vs_N_1_4	1.46311	oebiotech_11245	Asp (abnormal spindle) homolog, microcephaly associated (Drosophila)	GOBP: protein-DNA complex assembly	8.21565e-15	6.81471e-12	protein-DNA complex subunit organization;cellular macromolecular complex assembly;
MG1_4_vs_N_1_4	1.18607	oebiotech_23134	LncRNA:1:231658263-231664302:-	GOBP: response to interferon-gamma	2.02061e-14	1.25704e-11	innate immune response;response to cytokine stimulus;
MG1_4_vs_N_1_4	1.46311	oebiotech_11245	Asp (abnormal spindle) homolog, microcephaly associated (Drosophila)	GOBP: chromatin assembly or disassembly	1.88738e-14	1.34189e-11	chromatin organization;
MG1_4_vs_N_1_4	1.46311	oebiotech_11245	Asp (abnormal spindle) homolog, microcephaly associated (Drosophila)	GOBP: phosphatidylinositol-mediated signaling	7.14984e-14	3.95376e-11	inositol lipid-mediated signaling;
MG1_4_vs_N_1_4	1.46311	oebiotech_11245	Asp (abnormal spindle) homolog, microcephaly associated (Drosophila)	GOCC: protein-DNA complex	1.08136e-13	5.38178e-11	macromolecular complex;
MG1_4_vs_N_1_4	1.25472	oebiotech_15923	LncRNA:6:163898509-163899785:+	GOBP: phosphatidylinositol-mediated signaling	6.41598e-12	2.90287e-09	inositol lipid-mediated signaling;
MG1_4_vs_N_1_4	1.25472	oebiotech_15923	LncRNA:6:163898509-163899785:+	GOBP: DNA packaging	9.40381e-12	3.60012e-09	cellular component organization at cellular level;DNA conformation change;
MG1_4_vs_N_1_4	1.25472	oebiotech_15923	LncRNA:6:163898509-163899785:+	GOBP: cellular response to interferon-gamma	9.38805e-12	3.8936e-09	cellular response to cytokine stimulus;response to interferon-gamma;
MG1_4_vs_N_1_4	1.3559	A_21_P0002511	Q2H1E0_CHAGB (Q2H1E0) Predicted protein, partial (5%) [THC2723627]	GOBP: response to interferon-gamma	1.5423e-11	5.48274e-09	innate immune response;response to cytokine stimulus;
MG1_4_vs_N_1_4	1.25472	oebiotech_15923	LncRNA:6:163898509-163899785:+	GOBP: response to interferon-gamma	2.28175e-11	7.57067e-09	innate immune response;response to cytokine stimulus;
MG1_4_vs_N_1_4	1.18251	oebiotech_22043	LncRNA:6:160181290-160183364:-	GOBP: cellular response to lipopolysaccharide	3.61595e-11	1.12476e-08	cellular response to molecule of bacterial origin;response to lipopolysaccharide;
MG1_4_vs_N_1_4	1.3559	A_21_P0002511	Q2H1E0_CHAGB (Q2H1E0) Predicted protein, partial (5%) [THC2723627]	GOBP: cellular response to interferon-gamma	5.07225e-11	1.48494e-08	cellular response to cytokine stimulus;response to interferon-gamma;
MG1_4_vs_N_1_4	1.18251	oebiotech_22043	LncRNA:6:160181290-160183364:-	GOBP: cellular response to molecule of bacterial origin	9.18556e-11	2.40607e-08	cellular response to biotic stimulus;response to molecule of bacterial origin;
MG1_4_vs_N_1_4	1.25472	oebiotech_15923	LncRNA:6:163898509-163899785:+	GOCC: nucleosome	8.79672e-11	2.43223e-08	chromosomal part;protein-DNA complex;chromatin;
MG1_4_vs_N_1_4	1.28936	oebiotech_20740	LncRNA:7:98870923-98895594:+	GOBP: response to interferon-gamma	1.09122e-10	2.71545e-08	innate immune response;response to cytokine stimulus;
MG1_4_vs_N_1_4	1.32693	oebiotech_23973	LncRNA:6:84693447-84717042:+	GOBP: response to interferon-gamma	1.28076e-10	3.03533e-08	innate immune response;response to cytokine stimulus;
MG1_4_vs_N_1_4	1.18251	oebiotech_22043	LncRNA:6:160181290-160183364:-	GOBP: response to interferon-gamma	1.82096e-10	4.11941e-08	innate immune response;response to cytokine stimulus;
MG1_4_vs_N_1_4	1.25472	oebiotech_15923	LncRNA:6:163898509-163899785:+	GOBP: nucleosome assembly	4.13449e-10	8.94646e-08	protein-DNA complex assembly;nucleosome organization;chromatin assembly;
MG1_4_vs_N_1_4	1.28936	oebiotech_20740	LncRNA:7:98870923-98895594:+	GOBP: cellular response to interferon-gamma	5.30477e-10	1.10005e-07	cellular response to cytokine stimulus;response to interferon-gamma;
MG1_4_vs_N_1_4	1.21024	oebiotech_11295	CDNA clone IMAGE:5749586	GOBP: response to interferon-gamma	6.20783e-10	1.23582e-07	innate immune response;response to cytokine stimulus;
MG1_4_vs_N_1_4	1.32693	oebiotech_23973	LncRNA:6:84693447-84717042:+	GOBP: cellular response to interferon-gamma	1.15052e-09	2.12075e-07	cellular response to cytokine stimulus;response to interferon-gamma;
MG1_4_vs_N_1_4	1.18251	oebiotech_22043	LncRNA:6:160181290-160183364:-	GOBP: cellular response to interferon-gamma	1.13595e-09	2.17442e-07	cellular response to cytokine stimulus;response to interferon-gamma;
MG1_4_vs_N_1_4	1.18607	oebiotech_23134	LncRNA:1:231658263-231664302:-	GOBP: antigen processing and presentation	1.29633e-09	2.30418e-07	immune system process;
MG1_4_vs_N_1_4	1.25472	oebiotech_15923	LncRNA:6:163898509-163899785:+	GOBP: chromatin assembly	1.46161e-09	2.42474e-07	cellular component assembly at cellular level;chromatin assembly or disassembly;DNA packaging;
MG1_4_vs_N_1_4	1.46311	oebiotech_11245	Asp (abnormal spindle) homolog, microcephaly associated (Drosophila)	GOBP: negative regulation of myeloid cell differentiation	1.41748e-09	2.43263e-07	regulation of myeloid cell differentiation;negative regulation of cell differentiation;
MG1_4_vs_N_1_4	1.29452	A_24_P288836	Homo sapiens major histocompatibility complex, class II, DP beta 2 (pseudogene) (HLA-DPB2), non-coding RNA [NR_001435]	GOBP: negative regulation of myeloid cell differentiation	2.23044e-09	3.58085e-07	regulation of myeloid cell differentiation;negative regulation of cell differentiation;
MG1_4_vs_N_1_4	1.21024	oebiotech_11295	CDNA clone IMAGE:5749586	GOBP: positive regulation of cytokine production	2.43615e-09	3.78888e-07	positive regulation of multicellular organismal process;regulation of cytokine production;
MG1_4_vs_N_1_4	1.21024	oebiotech_11295	CDNA clone IMAGE:5749586	GOBP: cellular response to interferon-gamma	2.51771e-09	3.79707e-07	cellular response to cytokine stimulus;response to interferon-gamma;
MG1_4_vs_N_1_4	1.27805	oebiotech_12190	Fc fragment of IgA, receptor for	GOBP: positive regulation of cytokine production	3.07011e-09	4.49398e-07	positive regulation of multicellular organismal process;regulation of cytokine production;
MG1_4_vs_N_1_4	1.25472	oebiotech_15923	LncRNA:6:163898509-163899785:+	GOCC: protein-DNA complex	3.22013e-09	4.57892e-07	macromolecular complex;
MG1_4_vs_N_1_4	1.54446	oebiotech_11864	Tumor necrosis factor, alpha-induced protein 3	GOMF: chemokine receptor binding	3.40019e-09	4.70065e-07	cytokine receptor binding;G-protein coupled receptor binding;
MG1_4_vs_N_1_4	1.28398	oebiotech_02573	LncRNA:1:26186103-26189911:+	GOBP: negative regulation of myeloid cell differentiation	3.65583e-09	4.78805e-07	regulation of myeloid cell differentiation;negative regulation of cell differentiation;
MG1_4_vs_N_1_4	1.2226	oebiotech_22184	LncRNA:6:2840911-2857517:-	GOBP: response to interferon-gamma	3.56405e-09	4.79401e-07	innate immune response;response to cytokine stimulus;
MG1_4_vs_N_1_4	1.32693	oebiotech_23973	LncRNA:6:84693447-84717042:+	GOBP: defense response to bacterium	3.91746e-09	4.99916e-07	response to bacterium;defense response;
MG1_4_vs_N_1_4	1.20316	oebiotech_28222	intronic	GOBP: response to interferon-gamma	4.80526e-09	5.97879e-07	innate immune response;response to cytokine stimulus;
MG1_4_vs_N_1_4	1.25472	oebiotech_15923	LncRNA:6:163898509-163899785:+	GOBP: protein-DNA complex assembly	5.80927e-09	7.05172e-07	protein-DNA complex subunit organization;cellular macromolecular complex assembly;
MG1_4_vs_N_1_4	1.32693	oebiotech_23973	LncRNA:6:84693447-84717042:+	GOBP: adaptive immune response	8.45677e-09	1.0021e-06	immune response;
MG1_4_vs_N_1_4	1.29452	A_24_P288836	Homo sapiens major histocompatibility complex, class II, DP beta 2 (pseudogene) (HLA-DPB2), non-coding RNA [NR_001435]	GOCC: lysosomal membrane	9.76553e-09	1.08004e-06	vacuolar membrane;lysosome;
MG1_4_vs_N_1_4	2.9212	oebiotech_19598	LncRNA:4:185719450-185720200:-	GOBP: negative regulation of ion transport	9.33888e-09	1.08089e-06	negative regulation of transport;regulation of ion transport;
MG1_4_vs_N_1_4	3.06838	A_24_P927716	Homo sapiens proteoglycan 3 pseudogene (SLED1), non-coding RNA [NR_003542]	GOBP: negative regulation of ion transport	9.73802e-09	1.10148e-06	negative regulation of transport;regulation of ion transport;
MG1_4_vs_N_1_4	1.25472	oebiotech_15923	LncRNA:6:163898509-163899785:+	GOBP: chromatin assembly or disassembly	1.22414e-08	1.32444e-06	chromatin organization;
MG1_4_vs_N_1_4	1.18251	oebiotech_22043	LncRNA:6:160181290-160183364:-	GOBP: regulation of inflammatory response	1.27919e-08	1.35455e-06	regulation of response to external stimulus;regulation of defense response;
MG1_4_vs_N_1_4	2.32974	A_21_P0000273	Homo sapiens small nucleolar RNA, H/ACA box 41 (SNORA41), small nucleolar RNA [NR_002590]	GOBP: nerve development	1.5049e-08	1.56035e-06	anatomical structure development;nervous system development;
MG1_4_vs_N_1_4	1.2226	oebiotech_22184	LncRNA:6:2840911-2857517:-	GOBP: cellular response to interferon-gamma	1.59418e-08	1.61919e-06	cellular response to cytokine stimulus;response to interferon-gamma;
MG1_4_vs_N_1_4	1.54446	oebiotech_11864	Tumor necrosis factor, alpha-induced protein 3	GOBP: regulation of smooth muscle cell proliferation	1.9366e-08	1.88984e-06	regulation of cell proliferation;
MG1_4_vs_N_1_4	1.44822	oebiotech_08035	MIR22 host gene (non-protein coding) [Source:HGNC Symbol;Acc:28219]	GOBP: response to interferon-gamma	2.02722e-08	1.90363e-06	innate immune response;response to cytokine stimulus;
MG1_4_vs_N_1_4	1.46311	oebiotech_11245	Asp (abnormal spindle) homolog, microcephaly associated (Drosophila)	GOBP: telomere maintenance	1.93225e-08	1.92331e-06	anatomical structure homeostasis;telomere organization;DNA metabolic process;
MG1_4_vs_N_1_4	1.28398	oebiotech_02573	LncRNA:1:26186103-26189911:+	GOCC: nucleosome	2.02405e-08	1.9372e-06	chromosomal part;protein-DNA complex;chromatin;
MG1_4_vs_N_1_4	1.32693	oebiotech_23973	LncRNA:6:84693447-84717042:+	GOBP: antigen processing and presentation	2.33231e-08	2.14956e-06	immune system process;
MG1_4_vs_N_1_4	2.62133	oebiotech_03926	LncRNA:8:103991012-104012412:+	GOMF: chemokine receptor binding	2.51095e-08	2.27212e-06	cytokine receptor binding;G-protein coupled receptor binding;
MG1_4_vs_N_1_4	1.28398	oebiotech_02573	LncRNA:1:26186103-26189911:+	GOBP: regulation of myeloid cell differentiation	2.57615e-08	2.2895e-06	regulation of multicellular organismal development;regulation of cell differentiation;regulation of immune system process;
MG1_4_vs_N_1_4	1.20316	oebiotech_28222	intronic	GOBP: cellular response to interferon-gamma	2.78285e-08	2.42981e-06	cellular response to cytokine stimulus;response to interferon-gamma;
MG1_4_vs_N_1_4	1.18251	oebiotech_22043	LncRNA:6:160181290-160183364:-	GOBP: regulation of smooth muscle cell proliferation	2.96601e-08	2.54508e-06	regulation of cell proliferation;
MG1_4_vs_N_1_4	1.22436	oebiotech_14150	Phospholipase C, eta 1	GOCC: platelet alpha granule	3.09818e-08	2.61343e-06	secretory granule;
MG1_4_vs_N_1_4	1.99353	oebiotech_11658	LncRNA:4:74608855-74609068:+	GOMF: chemokine receptor binding	3.29744e-08	2.73516e-06	cytokine receptor binding;G-protein coupled receptor binding;
MG1_4_vs_N_1_4	1.21024	oebiotech_11295	CDNA clone IMAGE:5749586	GOBP: regulation of smooth muscle cell proliferation	3.43202e-08	2.80012e-06	regulation of cell proliferation;
MG1_4_vs_N_1_4	1.29452	A_24_P288836	Homo sapiens major histocompatibility complex, class II, DP beta 2 (pseudogene) (HLA-DPB2), non-coding RNA [NR_001435]	GOBP: telomere maintenance	3.52945e-08	2.83317e-06	anatomical structure homeostasis;telomere organization;DNA metabolic process;
MG1_4_vs_N_1_4	1.2322	oebiotech_21472	LncRNA:9:90387829-90401799:+	GOBP: response to interferon-gamma	3.66797e-08	2.85235e-06	innate immune response;response to cytokine stimulus;
MG1_4_vs_N_1_4	1.28398	oebiotech_02573	LncRNA:1:26186103-26189911:+	GOBP: response to interferon-gamma	3.66797e-08	2.89763e-06	innate immune response;response to cytokine stimulus;
MG1_4_vs_N_1_4	1.18134	oebiotech_11079	Cathepsin L1	GOBP: response to interferon-gamma	3.83106e-08	2.93334e-06	innate immune response;response to cytokine stimulus;
MG1_4_vs_N_1_4	1.2322	oebiotech_21472	LncRNA:9:90387829-90401799:+	GOBP: cellular response to interferon-gamma	4.40674e-08	3.2734e-06	cellular response to cytokine stimulus;response to interferon-gamma;
MG1_4_vs_N_1_4	1.28398	oebiotech_02573	LncRNA:1:26186103-26189911:+	GOBP: cellular response to interferon-gamma	4.40674e-08	3.323e-06	cellular response to cytokine stimulus;response to interferon-gamma;
MG1_4_vs_N_1_4	1.28398	oebiotech_02573	LncRNA:1:26186103-26189911:+	GOBP: antigen processing and presentation	4.93715e-08	3.61347e-06	immune system process;
MG1_4_vs_N_1_4	1.18251	oebiotech_22043	LncRNA:6:160181290-160183364:-	GOBP: positive regulation of cytokine production	5.02845e-08	3.62695e-06	positive regulation of multicellular organismal process;regulation of cytokine production;
MG1_4_vs_N_1_4	2.9212	oebiotech_19598	LncRNA:4:185719450-185720200:-	GOBP: second-messenger-mediated signaling	5.23407e-08	3.66892e-06	intracellular signal transduction;
MG1_4_vs_N_1_4	1.29452	A_24_P288836	Homo sapiens major histocompatibility complex, class II, DP beta 2 (pseudogene) (HLA-DPB2), non-coding RNA [NR_001435]	GOBP: phosphatidylinositol-mediated signaling	5.22453e-08	3.71455e-06	inositol lipid-mediated signaling;
MG1_4_vs_N_1_4	2.32974	A_21_P0000273	Homo sapiens small nucleolar RNA, H/ACA box 41 (SNORA41), small nucleolar RNA [NR_002590]	GOBP: detection of stimulus involved in sensory perception	5.37911e-08	3.71821e-06	detection of stimulus;sensory perception;
MG1_4_vs_N_1_4	3.06838	A_24_P927716	Homo sapiens proteoglycan 3 pseudogene (SLED1), non-coding RNA [NR_003542]	GOBP: second-messenger-mediated signaling	5.50405e-08	3.75246e-06	intracellular signal transduction;
MG1_4_vs_N_1_4	1.44822	oebiotech_08035	MIR22 host gene (non-protein coding) [Source:HGNC Symbol;Acc:28219]	GOBP: cellular response to interferon-gamma	5.75883e-08	3.82147e-06	cellular response to cytokine stimulus;response to interferon-gamma;
MG1_4_vs_N_1_4	1.20226	oebiotech_22571	LncRNA:8:120569316-120605248:-	GOBP: cellular response to lipopolysaccharide	5.8466e-08	3.82866e-06	cellular response to molecule of bacterial origin;response to lipopolysaccharide;
MG1_4_vs_N_1_4	3.29766	oebiotech_11933	G0/G1switch 2	GOBP: monocarboxylic acid transport	5.71718e-08	3.8451e-06	carboxylic acid transport;
MG1_4_vs_N_1_4	1.29452	A_24_P288836	Homo sapiens major histocompatibility complex, class II, DP beta 2 (pseudogene) (HLA-DPB2), non-coding RNA [NR_001435]	GOCC: nucleosome	6.34101e-08	3.99473e-06	chromosomal part;protein-DNA complex;chromatin;
MG1_4_vs_N_1_4	1.25472	oebiotech_15923	LncRNA:6:163898509-163899785:+	GOBP: antigen processing and presentation	6.18641e-08	3.99857e-06	immune system process;
MG1_4_vs_N_1_4	2.9212	oebiotech_19598	LncRNA:4:185719450-185720200:-	GOBP: regulation of body fluid levels	6.33112e-08	4.03964e-06	regulation of biological quality;single-multicellular organism process;
MG1_4_vs_N_1_4	1.3559	A_21_P0002511	Q2H1E0_CHAGB (Q2H1E0) Predicted protein, partial (5%) [THC2723627]	GOBP: homeostasis of number of cells	6.66043e-08	4.09236e-06	homeostatic process;
MG1_4_vs_N_1_4	1.1781	A_21_P0012678	BROAD Institute lincRNA (XLOC_l2_011244), lincRNA [TCONS_l2_00021279]	GOBP: positive regulation of cytokine production	6.85211e-08	4.10869e-06	positive regulation of multicellular organismal process;regulation of cytokine production;
MG1_4_vs_N_1_4	1.2226	oebiotech_22184	LncRNA:6:2840911-2857517:-	GOBP: regulation of inflammatory response	6.61407e-08	4.11468e-06	regulation of response to external stimulus;regulation of defense response;
MG1_4_vs_N_1_4	2.62133	oebiotech_03926	LncRNA:8:103991012-104012412:+	GOBP: positive regulation of cytokine production	6.85211e-08	4.15879e-06	positive regulation of multicellular organismal process;regulation of cytokine production;
MG1_4_vs_N_1_4	-1.73739	oebiotech_10060	LncRNA:10:119991153-120017212:+	GOBP: regulation of synaptic transmission	7.80216e-08	4.62266e-06	regulation of transmission of nerve impulse;
MG1_4_vs_N_1_4	1.32693	oebiotech_23973	LncRNA:6:84693447-84717042:+	GOBP: leukocyte mediated immunity	8.40558e-08	4.92159e-06	immune effector process;
MG1_4_vs_N_1_4	1.20599	oebiotech_13198	GTP cyclohydrolase 1 (dopa-responsive dystonia)	GOBP: response to interferon-gamma	8.54847e-08	4.94706e-06	innate immune response;response to cytokine stimulus;
MG1_4_vs_N_1_4	3.29766	oebiotech_11933	G0/G1switch 2	GOMF: chemokine receptor binding	9.81012e-08	5.61192e-06	cytokine receptor binding;G-protein coupled receptor binding;
MG1_4_vs_N_1_4	1.28398	oebiotech_02573	LncRNA:1:26186103-26189911:+	GOCC: lysosomal membrane	1.00194e-07	5.66651e-06	vacuolar membrane;lysosome;
MG1_4_vs_N_1_4	1.46311	oebiotech_11245	Asp (abnormal spindle) homolog, microcephaly associated (Drosophila)	GOBP: chromatin remodeling	1.01366e-07	5.66837e-06	chromatin modification;
MG1_4_vs_N_1_4	1.29452	A_24_P288836	Homo sapiens major histocompatibility complex, class II, DP beta 2 (pseudogene) (HLA-DPB2), non-coding RNA [NR_001435]	GOBP: chromatin remodeling	1.10552e-07	6.11338e-06	chromatin modification;
MG1_4_vs_N_1_4	2.62133	oebiotech_03926	LncRNA:8:103991012-104012412:+	GOBP: regulation of smooth muscle cell proliferation	1.21193e-07	6.48561e-06	regulation of cell proliferation;
MG1_4_vs_N_1_4	1.20226	oebiotech_22571	LncRNA:8:120569316-120605248:-	GOBP: cellular response to molecule of bacterial origin	1.20142e-07	6.49924e-06	cellular response to biotic stimulus;response to molecule of bacterial origin;
MG1_4_vs_N_1_4	-1.89037	oebiotech_24272	LncRNA:8:20812727-20813347:+	KEGG: Neuroactive ligand-receptor interaction	1.19315e-07	6.52544e-06
MG1_4_vs_N_1_4	1.99353	oebiotech_11658	LncRNA:4:74608855-74609068:+	GOBP: regulation of B cell proliferation	1.29482e-07	6.85548e-06	regulation of B cell activation;regulation of lymphocyte proliferation;
MG1_4_vs_N_1_4	1.29452	A_24_P288836	Homo sapiens major histocompatibility complex, class II, DP beta 2 (pseudogene) (HLA-DPB2), non-coding RNA [NR_001435]	GOBP: nucleosome assembly	1.33928e-07	7.01627e-06	protein-DNA complex assembly;nucleosome organization;chromatin assembly;
MG1_4_vs_N_1_4	1.27198	oebiotech_15270	Homo sapiens, clone IMAGE:6471309, mRNA	GOBP: DNA packaging	1.38944e-07	7.12895e-06	cellular component organization at cellular level;DNA conformation change;
MG1_4_vs_N_1_4	1.46311	oebiotech_11245	Asp (abnormal spindle) homolog, microcephaly associated (Drosophila)	GOBP: chromosome segregation	1.38686e-07	7.18982e-06	cellular process;
MG1_4_vs_N_1_4	1.63374	oebiotech_19435	LncRNA:22:22380461-22380948:+	GOBP: nucleosome assembly	1.44053e-07	7.31565e-06	protein-DNA complex assembly;nucleosome organization;chromatin assembly;
MG1_4_vs_N_1_4	1.18798	A_33_P3395028	Homo sapiens uncharacterized LOC152225 (LOC152225), non-coding RNA [NR_026934]	GOBP: positive regulation of cytokine production	1.48135e-07	7.44696e-06	positive regulation of multicellular organismal process;regulation of cytokine production;
MG1_4_vs_N_1_4	1.99353	oebiotech_11658	LncRNA:4:74608855-74609068:+	GOBP: regulation of smooth muscle cell proliferation	1.58468e-07	7.88678e-06	regulation of cell proliferation;
MG1_4_vs_N_1_4	1.3559	A_21_P0002511	Q2H1E0_CHAGB (Q2H1E0) Predicted protein, partial (5%) [THC2723627]	GOBP: regulation of inflammatory response	1.61856e-07	7.89745e-06	regulation of response to external stimulus;regulation of defense response;
MG1_4_vs_N_1_4	1.5488	oebiotech_06531	LncRNA:15:52325903-52327822:+	GOBP: response to interferon-gamma	1.60301e-07	7.899e-06	innate immune response;response to cytokine stimulus;
MG1_4_vs_N_1_4	2.9212	oebiotech_19598	LncRNA:4:185719450-185720200:-	GOBP: cellular response to metal ion	1.68569e-07	8.14509e-06	cellular response to inorganic substance;response to metal ion;
MG1_4_vs_N_1_4	2.62133	oebiotech_03926	LncRNA:8:103991012-104012412:+	GOBP: wound healing	1.72183e-07	8.23973e-06	response to wounding;
MG1_4_vs_N_1_4	3.06838	A_24_P927716	Homo sapiens proteoglycan 3 pseudogene (SLED1), non-coding RNA [NR_003542]	GOBP: cellular response to metal ion	1.76103e-07	8.34709e-06	cellular response to inorganic substance;response to metal ion;
MG1_4_vs_N_1_4	1.29452	A_24_P288836	Homo sapiens major histocompatibility complex, class II, DP beta 2 (pseudogene) (HLA-DPB2), non-coding RNA [NR_001435]	GOBP: regulation of myeloid cell differentiation	1.79292e-07	8.41808e-06	regulation of multicellular organismal development;regulation of cell differentiation;regulation of immune system process;
MG1_4_vs_N_1_4	1.27461	oebiotech_22925	LncRNA:10:35415768-35501886:+	GOMF: chemokine receptor binding	2.02225e-07	9.40605e-06	cytokine receptor binding;G-protein coupled receptor binding;
MG1_4_vs_N_1_4	1.28398	oebiotech_02573	LncRNA:1:26186103-26189911:+	GOBP: cellular response to lipopolysaccharide	2.05023e-07	9.44792e-06	cellular response to molecule of bacterial origin;response to lipopolysaccharide;
MG1_4_vs_N_1_4	1.54446	oebiotech_11864	Tumor necrosis factor, alpha-induced protein 3	GOBP: regulation of inflammatory response	2.07233e-07	9.46215e-06	regulation of response to external stimulus;regulation of defense response;
MG1_4_vs_N_1_4	1.29452	A_24_P288836	Homo sapiens major histocompatibility complex, class II, DP beta 2 (pseudogene) (HLA-DPB2), non-coding RNA [NR_001435]	GOCC: vacuolar membrane	2.11245e-07	9.55765e-06	vacuolar part;organelle membrane;
MG1_4_vs_N_1_4	1.21024	oebiotech_11295	CDNA clone IMAGE:5749586	GOBP: homeostasis of number of cells	2.15351e-07	9.65562e-06	homeostatic process;
MG1_4_vs_N_1_4	1.21024	oebiotech_11295	CDNA clone IMAGE:5749586	KEGG: Cytokine-cytokine receptor interaction	2.23417e-07	9.83997e-06
MG1_4_vs_N_1_4	-1.75062	oebiotech_26812	LncRNA:21:28731204-28820898:-	KEGG: Neuroactive ligand-receptor interaction	2.22625e-07	9.89264e-06
MG1_4_vs_N_1_4	1.18134	oebiotech_11079	Cathepsin L1	GOBP: cellular response to interferon-gamma	2.31255e-07	9.92178e-06	cellular response to cytokine stimulus;response to interferon-gamma;
MG1_4_vs_N_1_4	1.20316	oebiotech_28222	intronic	GOBP: adaptive immune response	2.27776e-07	9.94398e-06	immune response;
MG1_4_vs_N_1_4	1.33404	oebiotech_17082	LncRNA:7:86780755-86781736:-	GOBP: negative regulation of growth	2.30714e-07	9.98464e-06	negative regulation of biological process;regulation of growth;
MG1_4_vs_N_1_4	1.46311	oebiotech_11245	Asp (abnormal spindle) homolog, microcephaly associated (Drosophila)	GOBP: regulation of myeloid cell differentiation	2.41629e-07	1.02783e-05	regulation of multicellular organismal development;regulation of cell differentiation;regulation of immune system process;
MG1_4_vs_N_1_4	1.99353	oebiotech_11658	LncRNA:4:74608855-74609068:+	GOBP: wound healing	2.51309e-07	1.05994e-05	response to wounding;
MG1_4_vs_N_1_4	1.63374	oebiotech_19435	LncRNA:22:22380461-22380948:+	GOBP: chromatin assembly	2.61849e-07	1.08599e-05	cellular component assembly at cellular level;chromatin assembly or disassembly;DNA packaging;
MG1_4_vs_N_1_4	1.29452	A_24_P288836	Homo sapiens major histocompatibility complex, class II, DP beta 2 (pseudogene) (HLA-DPB2), non-coding RNA [NR_001435]	GOBP: cellular response to interferon-gamma	2.61178e-07	1.09231e-05	cellular response to cytokine stimulus;response to interferon-gamma;
MG1_4_vs_N_1_4	1.27198	oebiotech_15270	Homo sapiens, clone IMAGE:6471309, mRNA	GOBP: cellular response to interferon-gamma	2.76779e-07	1.11991e-05	cellular response to cytokine stimulus;response to interferon-gamma;
MG1_4_vs_N_1_4	1.29452	A_24_P288836	Homo sapiens major histocompatibility complex, class II, DP beta 2 (pseudogene) (HLA-DPB2), non-coding RNA [NR_001435]	GOBP: chromatin assembly	2.72979e-07	1.12279e-05	cellular component assembly at cellular level;chromatin assembly or disassembly;DNA packaging;
MG1_4_vs_N_1_4	1.27198	oebiotech_15270	Homo sapiens, clone IMAGE:6471309, mRNA	GOCC: condensed chromosome, centromeric region	2.76779e-07	1.12909e-05	condensed chromosome;chromosome, centromeric region;
MG1_4_vs_N_1_4	1.21024	oebiotech_11295	CDNA clone IMAGE:5749586	GOBP: regulation of cytokine biosynthetic process	3.22151e-07	1.28265e-05	regulation of protein metabolic process;regulation of cellular biosynthetic process;regulation of macromolecule biosynthetic process;regulation of cytokine production;
MG1_4_vs_N_1_4	-1.85867	A_21_P0001448	BROAD Institute lincRNA (XLOC_000642), lincRNA [TCONS_00001350]	GOMF: transmembrane receptor protein tyrosine kinase activity	3.21501e-07	1.29038e-05	transmembrane receptor protein kinase activity;protein tyrosine kinase activity;
MG1_4_vs_N_1_4	1.27198	oebiotech_15270	Homo sapiens, clone IMAGE:6471309, mRNA	GOBP: response to interferon-gamma	3.33967e-07	1.31914e-05	innate immune response;response to cytokine stimulus;
MG1_4_vs_N_1_4	1.18607	oebiotech_23134	LncRNA:1:231658263-231664302:-	GOBP: positive regulation of cytokine production	3.52837e-07	1.33032e-05	positive regulation of multicellular organismal process;regulation of cytokine production;
MG1_4_vs_N_1_4	1.18251	oebiotech_22043	LncRNA:6:160181290-160183364:-	GOBP: platelet degranulation	3.52453e-07	1.33902e-05	exocytosis;
MG1_4_vs_N_1_4	1.20599	oebiotech_13198	GTP cyclohydrolase 1 (dopa-responsive dystonia)	GOBP: cellular response to interferon-gamma	3.5153e-07	1.34579e-05	cellular response to cytokine stimulus;response to interferon-gamma;
MG1_4_vs_N_1_4	1.18251	oebiotech_22043	LncRNA:6:160181290-160183364:-	GOBP: leukocyte migration	3.66581e-07	1.35143e-05	cell migration;immune system process;
MG1_4_vs_N_1_4	1.3559	A_21_P0002511	Q2H1E0_CHAGB (Q2H1E0) Predicted protein, partial (5%) [THC2723627]	GOBP: myeloid cell differentiation	3.50764e-07	1.35326e-05	cell differentiation;hemopoiesis;
MG1_4_vs_N_1_4	2.9212	oebiotech_19598	LncRNA:4:185719450-185720200:-	GOMF: chemokine receptor binding	3.69914e-07	1.35369e-05	cytokine receptor binding;G-protein coupled receptor binding;
MG1_4_vs_N_1_4	1.18607	oebiotech_23134	LncRNA:1:231658263-231664302:-	GOBP: regulation of tumor necrosis factor production	3.6492e-07	1.35535e-05	regulation of cytokine production;
MG1_4_vs_N_1_4	1.54446	oebiotech_11864	Tumor necrosis factor, alpha-induced protein 3	GOBP: wound healing	3.62392e-07	1.35607e-05	response to wounding;
MG1_4_vs_N_1_4	3.29766	oebiotech_11933	G0/G1switch 2	GOBP: negative regulation of ion transport	3.49301e-07	1.35815e-05	negative regulation of transport;regulation of ion transport;
MG1_4_vs_N_1_4	1.5488	oebiotech_06531	LncRNA:15:52325903-52327822:+	GOBP: cellular response to lipopolysaccharide	3.48269e-07	1.3648e-05	cellular response to molecule of bacterial origin;response to lipopolysaccharide;
MG1_4_vs_N_1_4	1.28398	oebiotech_02573	LncRNA:1:26186103-26189911:+	GOBP: cellular response to molecule of bacterial origin	3.78062e-07	1.37341e-05	cellular response to biotic stimulus;response to molecule of bacterial origin;
MG1_4_vs_N_1_4	3.06838	A_24_P927716	Homo sapiens proteoglycan 3 pseudogene (SLED1), non-coding RNA [NR_003542]	GOMF: chemokine receptor binding	3.83951e-07	1.37473e-05	cytokine receptor binding;G-protein coupled receptor binding;
MG1_4_vs_N_1_4	1.18106	oebiotech_24382	LncRNA:X:46404928-46407668:+	GOBP: monocarboxylic acid transport	3.83249e-07	1.38216e-05	carboxylic acid transport;
MG1_4_vs_N_1_4	1.46311	oebiotech_11245	Asp (abnormal spindle) homolog, microcephaly associated (Drosophila)	GOCC: chromosome, centromeric region	4.0806e-07	1.45062e-05	chromosomal part;
MG1_4_vs_N_1_4	1.20226	oebiotech_22571	LncRNA:8:120569316-120605248:-	GOBP: regulation of smooth muscle cell proliferation	4.15044e-07	1.45466e-05	regulation of cell proliferation;
MG1_4_vs_N_1_4	1.5488	oebiotech_06531	LncRNA:15:52325903-52327822:+	GOMF: chemokine receptor binding	4.14123e-07	1.46173e-05	cytokine receptor binding;G-protein coupled receptor binding;
MG1_4_vs_N_1_4	3.06838	A_24_P927716	Homo sapiens proteoglycan 3 pseudogene (SLED1), non-coding RNA [NR_003542]	GOBP: regulation of body fluid levels	4.22778e-07	1.47141e-05	regulation of biological quality;single-multicellular organism process;
MG1_4_vs_N_1_4	1.21024	oebiotech_11295	CDNA clone IMAGE:5749586	GOBP: regulation of inflammatory response	4.32007e-07	1.49309e-05	regulation of response to external stimulus;regulation of defense response;
MG1_4_vs_N_1_4	2.9212	oebiotech_19598	LncRNA:4:185719450-185720200:-	GOCC: platelet alpha granule	4.3761e-07	1.50202e-05	secretory granule;
MG1_4_vs_N_1_4	1.20226	oebiotech_22571	LncRNA:8:120569316-120605248:-	GOBP: placenta development	4.49585e-07	1.53255e-05	organ development;
MG1_4_vs_N_1_4	3.06838	A_24_P927716	Homo sapiens proteoglycan 3 pseudogene (SLED1), non-coding RNA [NR_003542]	GOCC: platelet alpha granule	4.54183e-07	1.5377e-05	secretory granule;
MG1_4_vs_N_1_4	-1.7483	A_21_P0004126	RST7300 Athersys RAGE Library Homo sapiens cDNA, mRNA sequence [BG188284]	GOBP: hormone secretion	4.65582e-07	1.56564e-05	secretion by cell;signal release;hormone transport;
MG1_4_vs_N_1_4	1.39917	oebiotech_08012	MIR22 host gene (non-protein coding) [Source:HGNC Symbol;Acc:28219]	GOBP: response to interferon-gamma	4.8969e-07	1.61399e-05	innate immune response;response to cytokine stimulus;
MG1_4_vs_N_1_4	-2.21705	A_21_P0009894	BX091035 Soares_testis_NHT Homo sapiens cDNA clone IMAGp998B161786 ; IMAGE:727983, mRNA sequence [BX091035]	GOCC: nonmotile primary cilium	4.87674e-07	1.61806e-05	primary cilium;
MG1_4_vs_N_1_4	1.21024	oebiotech_11295	CDNA clone IMAGE:5749586	GOBP: cellular response to lipopolysaccharide	4.87095e-07	1.62699e-05	cellular response to molecule of bacterial origin;response to lipopolysaccharide;
MG1_4_vs_N_1_4	1.63374	oebiotech_19435	LncRNA:22:22380461-22380948:+	GOBP: protein-DNA complex assembly	5.07086e-07	1.66033e-05	protein-DNA complex subunit organization;cellular macromolecular complex assembly;
MG1_4_vs_N_1_4	1.28398	oebiotech_02573	LncRNA:1:26186103-26189911:+	GOCC: vacuolar membrane	5.15165e-07	1.67576e-05	vacuolar part;organelle membrane;
MG1_4_vs_N_1_4	1.3559	A_21_P0002511	Q2H1E0_CHAGB (Q2H1E0) Predicted protein, partial (5%) [THC2723627]	GOBP: positive regulation of cytokine production	5.18895e-07	1.67693e-05	positive regulation of multicellular organismal process;regulation of cytokine production;
MG1_4_vs_N_1_4	2.62133	oebiotech_03926	LncRNA:8:103991012-104012412:+	GOBP: regulation of cytokine biosynthetic process	5.37405e-07	1.72555e-05	regulation of protein metabolic process;regulation of cellular biosynthetic process;regulation of macromolecule biosynthetic process;regulation of cytokine production;
MG1_4_vs_N_1_4	1.99353	oebiotech_11658	LncRNA:4:74608855-74609068:+	GOBP: positive regulation of cytokine production	5.48017e-07	1.72621e-05	positive regulation of multicellular organismal process;regulation of cytokine production;
MG1_4_vs_N_1_4	1.46311	oebiotech_11245	Asp (abnormal spindle) homolog, microcephaly associated (Drosophila)	GOBP: S phase	5.46736e-07	1.73315e-05	interphase;cell cycle phase;
MG1_4_vs_N_1_4	1.27805	oebiotech_12190	Fc fragment of IgA, receptor for	GOBP: cellular response to lipopolysaccharide	5.59111e-07	1.73914e-05	cellular response to molecule of bacterial origin;response to lipopolysaccharide;
MG1_4_vs_N_1_4	-1.66985	oebiotech_25202	LncRNA:19:29456048-29461177:+	GOBP: regulation of synaptic transmission	5.45278e-07	1.7396e-05	regulation of transmission of nerve impulse;
MG1_4_vs_N_1_4	2.62133	oebiotech_03926	LncRNA:8:103991012-104012412:+	GOBP: homeostasis of number of cells	5.59068e-07	1.74995e-05	homeostatic process;
MG1_4_vs_N_1_4	1.99353	oebiotech_11658	LncRNA:4:74608855-74609068:+	KEGG: Cytokine-cytokine receptor interaction	5.85781e-07	1.81078e-05
MG1_4_vs_N_1_4	1.1781	A_21_P0012678	BROAD Institute lincRNA (XLOC_l2_011244), lincRNA [TCONS_l2_00021279]	GOBP: negative regulation of sequence-specific DNA binding transcription factor activity	5.90286e-07	1.81344e-05	regulation of sequence-specific DNA binding transcription factor activity;negative regulation of molecular function;
MG1_4_vs_N_1_4	3.06838	A_24_P927716	Homo sapiens proteoglycan 3 pseudogene (SLED1), non-coding RNA [NR_003542]	GOBP: regulation of wound healing	6.01473e-07	1.82528e-05	regulation of response to stress;
MG1_4_vs_N_1_4	1.29452	A_24_P288836	Homo sapiens major histocompatibility complex, class II, DP beta 2 (pseudogene) (HLA-DPB2), non-coding RNA [NR_001435]	GOBP: protein-DNA complex assembly	5.98395e-07	1.82708e-05	protein-DNA complex subunit organization;cellular macromolecular complex assembly;
MG1_4_vs_N_1_4	2.9212	oebiotech_19598	LncRNA:4:185719450-185720200:-	GOBP: calcium-mediated signaling	6.06308e-07	1.8288e-05	second-messenger-mediated signaling;
MG1_4_vs_N_1_4	1.27461	oebiotech_22925	LncRNA:10:35415768-35501886:+	KEGG: Cytokine-cytokine receptor interaction	6.10771e-07	1.83116e-05
MG1_4_vs_N_1_4	3.06838	A_24_P927716	Homo sapiens proteoglycan 3 pseudogene (SLED1), non-coding RNA [NR_003542]	GOBP: calcium-mediated signaling	6.29178e-07	1.84197e-05	second-messenger-mediated signaling;
MG1_4_vs_N_1_4	1.27805	oebiotech_12190	Fc fragment of IgA, receptor for	GOMF: chemokine receptor binding	6.25809e-07	1.84294e-05	cytokine receptor binding;G-protein coupled receptor binding;
MG1_4_vs_N_1_4	1.21024	oebiotech_11295	CDNA clone IMAGE:5749586	GOBP: positive regulation of mononuclear cell proliferation	6.22703e-07	1.84471e-05	positive regulation of leukocyte proliferation;regulation of mononuclear cell proliferation;
MG1_4_vs_N_1_4	1.27461	oebiotech_22925	LncRNA:10:35415768-35501886:+	GOBP: wound healing	6.34407e-07	1.84641e-05	response to wounding;
MG1_4_vs_N_1_4	1.21024	oebiotech_11295	CDNA clone IMAGE:5749586	GOBP: response to temperature stimulus	6.20887e-07	1.85035e-05	response to abiotic stimulus;
MG1_4_vs_N_1_4	-1.95546	A_33_P3379106	Homo sapiens uncharacterized LOC283867 (LOC283867), non-coding RNA [NR_027755]	GOBP: detection of stimulus involved in sensory perception	6.55826e-07	1.86512e-05	detection of stimulus;sensory perception;
MG1_4_vs_N_1_4	1.28398	oebiotech_02573	LncRNA:1:26186103-26189911:+	GOBP: T cell costimulation	6.50687e-07	1.8719e-05	positive regulation of T cell activation;lymphocyte costimulation;
MG1_4_vs_N_1_4	1.1781	A_21_P0012678	BROAD Institute lincRNA (XLOC_l2_011244), lincRNA [TCONS_l2_00021279]	GOBP: response to temperature stimulus	6.54702e-07	1.87263e-05	response to abiotic stimulus;
MG1_4_vs_N_1_4	-1.85867	A_21_P0001448	BROAD Institute lincRNA (XLOC_000642), lincRNA [TCONS_00001350]	GOBP: feeding behavior	6.49033e-07	1.878e-05	behavior;
MG1_4_vs_N_1_4	1.27461	oebiotech_22925	LncRNA:10:35415768-35501886:+	GOBP: negative regulation of ion transport	6.74918e-07	1.90851e-05	negative regulation of transport;regulation of ion transport;
MG1_4_vs_N_1_4	2.9212	oebiotech_19598	LncRNA:4:185719450-185720200:-	GOBP: cellular response to inorganic substance	6.82955e-07	1.92033e-05	cellular response to chemical stimulus;response to inorganic substance;
MG1_4_vs_N_1_4	1.18251	oebiotech_22043	LncRNA:6:160181290-160183364:-	GOMF: chemokine receptor binding	6.93734e-07	1.93968e-05	cytokine receptor binding;G-protein coupled receptor binding;
MG1_4_vs_N_1_4	3.06838	A_24_P927716	Homo sapiens proteoglycan 3 pseudogene (SLED1), non-coding RNA [NR_003542]	GOBP: cellular response to inorganic substance	7.12902e-07	1.94946e-05	cellular response to chemical stimulus;response to inorganic substance;
MG1_4_vs_N_1_4	1.5488	oebiotech_06531	LncRNA:15:52325903-52327822:+	GOBP: calcium-mediated signaling	7.09568e-07	1.95107e-05	second-messenger-mediated signaling;
MG1_4_vs_N_1_4	1.5488	oebiotech_06531	LncRNA:15:52325903-52327822:+	GOBP: cellular response to molecule of bacterial origin	7.03597e-07	1.95626e-05	cellular response to biotic stimulus;response to molecule of bacterial origin;
MG1_4_vs_N_1_4	1.3559	A_21_P0002511	Q2H1E0_CHAGB (Q2H1E0) Predicted protein, partial (5%) [THC2723627]	GOBP: cellular response to lipopolysaccharide	7.08427e-07	1.95875e-05	cellular response to molecule of bacterial origin;response to lipopolysaccharide;
MG1_4_vs_N_1_4	1.63374	oebiotech_19435	LncRNA:22:22380461-22380948:+	GOBP: chromatin assembly or disassembly	7.27304e-07	1.96723e-05	chromatin organization;
MG1_4_vs_N_1_4	1.18607	oebiotech_23134	LncRNA:1:231658263-231664302:-	GOBP: adaptive immune response	7.26822e-07	1.97667e-05	immune response;
MG1_4_vs_N_1_4	3.06838	A_24_P927716	Homo sapiens proteoglycan 3 pseudogene (SLED1), non-coding RNA [NR_003542]	GOBP: leukocyte migration	7.37629e-07	1.98437e-05	cell migration;immune system process;
MG1_4_vs_N_1_4	1.27198	oebiotech_15270	Homo sapiens, clone IMAGE:6471309, mRNA	GOBP: regulation of smooth muscle cell proliferation	7.56066e-07	2.00151e-05	regulation of cell proliferation;
MG1_4_vs_N_1_4	1.22686	oebiotech_13629	CDNA clone IMAGE:5268046	GOCC: sarcolemma	7.55708e-07	2.01127e-05	plasma membrane;
MG1_4_vs_N_1_4	1.27461	oebiotech_22925	LncRNA:10:35415768-35501886:+	GOBP: regulation of body fluid levels	7.53777e-07	2.01691e-05	regulation of biological quality;single-multicellular organism process;
MG1_4_vs_N_1_4	1.20316	oebiotech_28222	intronic	GOBP: positive regulation of cytokine production	7.99318e-07	2.09374e-05	positive regulation of multicellular organismal process;regulation of cytokine production;
MG1_4_vs_N_1_4	1.21024	oebiotech_11295	CDNA clone IMAGE:5749586	GOBP: positive regulation of cytokine biosynthetic process	7.96332e-07	2.09696e-05	positive regulation of protein metabolic process;regulation of cytokine biosynthetic process;positive regulation of cellular biosynthetic process;positive regulation of macromolecule biosynthetic process;
MG1_4_vs_N_1_4	1.5488	oebiotech_06531	LncRNA:15:52325903-52327822:+	GOBP: cellular response to interferon-gamma	8.04984e-07	2.09754e-05	cellular response to cytokine stimulus;response to interferon-gamma;
MG1_4_vs_N_1_4	1.3559	A_21_P0002511	Q2H1E0_CHAGB (Q2H1E0) Predicted protein, partial (5%) [THC2723627]	GOBP: negative regulation of lymphocyte activation	8.13999e-07	2.10999e-05	regulation of lymphocyte activation;negative regulation of leukocyte activation;
MG1_4_vs_N_1_4	1.2226	oebiotech_22184	LncRNA:6:2840911-2857517:-	GOBP: homeostasis of number of cells	8.3641e-07	2.12383e-05	homeostatic process;
MG1_4_vs_N_1_4	1.22686	oebiotech_13629	CDNA clone IMAGE:5268046	GOBP: defense response to bacterium	8.36336e-07	2.13453e-05	response to bacterium;defense response;
MG1_4_vs_N_1_4	1.18607	oebiotech_23134	LncRNA:1:231658263-231664302:-	GOBP: antigen processing and presentation of exogenous antigen	8.28387e-07	2.13616e-05	antigen processing and presentation;
MG1_4_vs_N_1_4	1.24022	A_21_P0000496	Homo sapiens small nucleolar RNA, C/D box 1A (SNORD1A), small nucleolar RNA [NR_004395]	GOCC: condensed chromosome, centromeric region	8.33999e-07	2.13954e-05	condensed chromosome;chromosome, centromeric region;
MG1_4_vs_N_1_4	1.20226	oebiotech_22571	LncRNA:8:120569316-120605248:-	GOBP: adaptive immune response	8.4831e-07	2.14311e-05	immune response;
MG1_4_vs_N_1_4	1.54446	oebiotech_11864	Tumor necrosis factor, alpha-induced protein 3	KEGG: Cytokine-cytokine receptor interaction	8.80287e-07	2.21267e-05
MG1_4_vs_N_1_4	1.32693	oebiotech_23973	LncRNA:6:84693447-84717042:+	GOBP: cellular response to molecule of bacterial origin	9.1862e-07	2.2633e-05	cellular response to biotic stimulus;response to molecule of bacterial origin;
MG1_4_vs_N_1_4	1.28398	oebiotech_02573	LncRNA:1:26186103-26189911:+	GOBP: nucleosome assembly	9.25671e-07	2.26943e-05	protein-DNA complex assembly;nucleosome organization;chromatin assembly;
MG1_4_vs_N_1_4	1.32693	oebiotech_23973	LncRNA:6:84693447-84717042:+	GOBP: adaptive immune response based on somatic recombination of immune receptors built from immunoglobulin superfamily domains	9.18271e-07	2.27369e-05	adaptive immune response;
MG1_4_vs_N_1_4	1.29452	A_24_P288836	Homo sapiens major histocompatibility complex, class II, DP beta 2 (pseudogene) (HLA-DPB2), non-coding RNA [NR_001435]	GOBP: chromatin assembly or disassembly	9.17168e-07	2.28231e-05	chromatin organization;
MG1_4_vs_N_1_4	-1.89037	oebiotech_24272	LncRNA:8:20812727-20813347:+	GOCC: nonmotile primary cilium	9.14796e-07	2.28785e-05	primary cilium;
MG1_4_vs_N_1_4	1.31444	oebiotech_13707	CDNA: FLJ20932 fis, clone ADSE01312	GOCC: condensed chromosome, centromeric region	9.43634e-07	2.2909e-05	condensed chromosome;chromosome, centromeric region;
MG1_4_vs_N_1_4	1.18254	oebiotech_19786	LncRNA:7:39773166-39834221:+	GOBP: sensory perception of sound	9.40061e-07	2.29342e-05	sensory perception of mechanical stimulus;
MG1_4_vs_N_1_4	1.25472	oebiotech_15923	LncRNA:6:163898509-163899785:+	GOBP: S phase	9.63608e-07	2.32804e-05	interphase;cell cycle phase;
MG1_4_vs_N_1_4	1.21024	oebiotech_11295	CDNA clone IMAGE:5749586	GOBP: cellular response to molecule of bacterial origin	9.80577e-07	2.35759e-05	cellular response to biotic stimulus;response to molecule of bacterial origin;
MG1_4_vs_N_1_4	1.28398	oebiotech_02573	LncRNA:1:26186103-26189911:+	GOCC: protein-DNA complex	1.00561e-06	2.40616e-05	macromolecular complex;
MG1_4_vs_N_1_4	1.20599	oebiotech_13198	GTP cyclohydrolase 1 (dopa-responsive dystonia)	GOBP: cellular response to lipopolysaccharide	1.01604e-06	2.41947e-05	cellular response to molecule of bacterial origin;response to lipopolysaccharide;
MG1_4_vs_N_1_4	1.2226	oebiotech_22184	LncRNA:6:2840911-2857517:-	GOBP: positive regulation of cytokine production	1.02535e-06	2.43001e-05	positive regulation of multicellular organismal process;regulation of cytokine production;
MG1_4_vs_N_1_4	1.74035	A_21_P0011952	BROAD Institute lincRNA (XLOC_l2_008203), lincRNA [TCONS_l2_00014799]	GOCC: nonmotile primary cilium	1.05857e-06	2.48509e-05	primary cilium;
MG1_4_vs_N_1_4	1.20599	oebiotech_13198	GTP cyclohydrolase 1 (dopa-responsive dystonia)	GOMF: chemokine receptor binding	1.0547e-06	2.48773e-05	cytokine receptor binding;G-protein coupled receptor binding;
MG1_4_vs_N_1_4	1.27198	oebiotech_15270	Homo sapiens, clone IMAGE:6471309, mRNA	GOCC: condensed chromosome kinetochore	1.07304e-06	2.4955e-05	condensed chromosome;condensed chromosome, centromeric region;kinetochore;
MG1_4_vs_N_1_4	1.27805	oebiotech_12190	Fc fragment of IgA, receptor for	KEGG: Cytokine-cytokine receptor interaction	1.0788e-06	2.49723e-05
MG1_4_vs_N_1_4	1.24022	A_21_P0000496	Homo sapiens small nucleolar RNA, C/D box 1A (SNORD1A), small nucleolar RNA [NR_004395]	GOBP: response to interferon-gamma	1.07116e-06	2.50283e-05	innate immune response;response to cytokine stimulus;
MG1_4_vs_N_1_4	-1.92237	A_21_P0010300	BROAD Institute lincRNA (XLOC_014118), lincRNA [TCONS_00029178]	GOMF: transmembrane receptor protein tyrosine kinase activity	1.0949e-06	2.52276e-05	transmembrane receptor protein kinase activity;protein tyrosine kinase activity;
MG1_4_vs_N_1_4	1.28936	oebiotech_20740	LncRNA:7:98870923-98895594:+	GOBP: cellular response to lipopolysaccharide	1.1052e-06	2.53476e-05	cellular response to molecule of bacterial origin;response to lipopolysaccharide;
MG1_4_vs_N_1_4	1.27805	oebiotech_12190	Fc fragment of IgA, receptor for	GOBP: cellular response to molecule of bacterial origin	1.12387e-06	2.56577e-05	cellular response to biotic stimulus;response to molecule of bacterial origin;
MG1_4_vs_N_1_4	-1.71184	oebiotech_03950	LncRNA:5:151133552-151146808:+	GOBP: regulation of synaptic transmission	1.14553e-06	2.60326e-05	regulation of transmission of nerve impulse;
MG1_4_vs_N_1_4	1.5488	oebiotech_06531	LncRNA:15:52325903-52327822:+	GOBP: second-messenger-mediated signaling	1.15979e-06	2.62369e-05	intracellular signal transduction;
MG1_4_vs_N_1_4	2.62133	oebiotech_03926	LncRNA:8:103991012-104012412:+	GOBP: positive regulation of MAP kinase activity	1.17954e-06	2.63248e-05	positive regulation of protein serine/threonine kinase activity;regulation of MAP kinase activity;
MG1_4_vs_N_1_4	1.29452	A_24_P288836	Homo sapiens major histocompatibility complex, class II, DP beta 2 (pseudogene) (HLA-DPB2), non-coding RNA [NR_001435]	GOBP: response to interferon-gamma	1.17936e-06	2.64394e-05	innate immune response;response to cytokine stimulus;
MG1_4_vs_N_1_4	1.22436	oebiotech_14150	Phospholipase C, eta 1	GOBP: cellular response to metal ion	1.17684e-06	2.65022e-05	cellular response to inorganic substance;response to metal ion;
MG1_4_vs_N_1_4	-1.7483	A_21_P0004126	RST7300 Athersys RAGE Library Homo sapiens cDNA, mRNA sequence [BG188284]	GOBP: hormone transport	1.23349e-06	2.70438e-05	regulation of hormone levels;transport;
MG1_4_vs_N_1_4	-1.81293	oebiotech_26945	LncRNA:3:165178249-165257047:+	GOBP: regulation of synaptic transmission	1.22851e-06	2.70536e-05	regulation of transmission of nerve impulse;
MG1_4_vs_N_1_4	2.62133	oebiotech_03926	LncRNA:8:103991012-104012412:+	GOBP: negative regulation of ion transport	1.22563e-06	2.71103e-05	negative regulation of transport;regulation of ion transport;
MG1_4_vs_N_1_4	1.1781	A_21_P0012678	BROAD Institute lincRNA (XLOC_l2_011244), lincRNA [TCONS_l2_00021279]	GOBP: regulation of smooth muscle cell proliferation	1.22278e-06	2.71681e-05	regulation of cell proliferation;
MG1_4_vs_N_1_4	1.37412	oebiotech_12859	Septin 6	GOBP: regulation of synaptic transmission	1.24862e-06	2.72554e-05	regulation of transmission of nerve impulse;
MG1_4_vs_N_1_4	1.5488	oebiotech_06531	LncRNA:15:52325903-52327822:+	GOBP: regulation of B cell proliferation	1.2965e-06	2.8177e-05	regulation of B cell activation;regulation of lymphocyte proliferation;
MG1_4_vs_N_1_4	1.31299	A_33_P3265444	Homo sapiens MRS2 magnesium homeostasis factor homolog (S. cerevisiae) pseudogene 2 (MRS2P2), non-coding RNA [NR_024072]	GOBP: cognition	1.31062e-06	2.83601e-05	neurological system process;
MG1_4_vs_N_1_4	1.42814	oebiotech_16993	long intergenic non-protein coding RNA 256B [Source:HGNC Symbol;Acc:21865]	GOBP: monocarboxylic acid transport	1.3267e-06	2.84604e-05	carboxylic acid transport;
MG1_4_vs_N_1_4	1.32732	oebiotech_03478	LncRNA:5:139579747-139582772:+	GOBP: negative regulation of growth	1.32231e-06	2.84891e-05	negative regulation of biological process;regulation of growth;
MG1_4_vs_N_1_4	1.29452	A_24_P288836	Homo sapiens major histocompatibility complex, class II, DP beta 2 (pseudogene) (HLA-DPB2), non-coding RNA [NR_001435]	GOCC: protein-DNA complex	1.38764e-06	2.96399e-05	macromolecular complex;
MG1_4_vs_N_1_4	1.25327	A_21_P0010118	BROAD Institute lincRNA (XLOC_013728), lincRNA [TCONS_00028653]	GOBP: detection of stimulus involved in sensory perception	1.40855e-06	2.9958e-05	detection of stimulus;sensory perception;
MG1_4_vs_N_1_4	-1.74834	A_21_P0008306	BX105435 Soares_testis_NHT Homo sapiens cDNA clone IMAGp998C144462, mRNA sequence [BX105435]	GOMF: transmembrane receptor protein tyrosine kinase activity	1.45032e-06	3.00753e-05	transmembrane receptor protein kinase activity;protein tyrosine kinase activity;
MG1_4_vs_N_1_4	1.3559	A_21_P0002511	Q2H1E0_CHAGB (Q2H1E0) Predicted protein, partial (5%) [THC2723627]	GOBP: cellular response to molecule of bacterial origin	1.4203e-06	3.00793e-05	cellular response to biotic stimulus;response to molecule of bacterial origin;
MG1_4_vs_N_1_4	-1.8472	A_21_P0004590	Homo sapiens chromosome 6 open reading frame 218 (C6orf218), non-coding RNA [NR_027793]	GOBP: feeding behavior	1.43249e-06	3.00816e-05	behavior;
MG1_4_vs_N_1_4	1.3559	A_21_P0002511	Q2H1E0_CHAGB (Q2H1E0) Predicted protein, partial (5%) [THC2723627]	GOBP: antigen processing and presentation	1.43972e-06	3.01063e-05	immune system process;
MG1_4_vs_N_1_4	1.18134	oebiotech_11079	Cathepsin L1	GOBP: adaptive immune response	1.44579e-06	3.01067e-05	immune response;
MG1_4_vs_N_1_4	1.30802	oebiotech_08117	MIR22 host gene (non-protein coding) [Source:HGNC Symbol;Acc:28219]	GOBP: response to interferon-gamma	1.43178e-06	3.01941e-05	innate immune response;response to cytokine stimulus;
MG1_4_vs_N_1_4	-1.94799	oebiotech_03511	LncRNA:4:177590771-177627299:+	KEGG: Neuroactive ligand-receptor interaction	1.47257e-06	3.02844e-05
MG1_4_vs_N_1_4	1.1781	A_21_P0012678	BROAD Institute lincRNA (XLOC_l2_011244), lincRNA [TCONS_l2_00021279]	GOBP: positive regulation of ERK1 and ERK2 cascade	1.47222e-06	3.04026e-05	regulation of ERK1 and ERK2 cascade;positive regulation of MAPK cascade;
MG1_4_vs_N_1_4	2.9212	oebiotech_19598	LncRNA:4:185719450-185720200:-	GOBP: regulation of smooth muscle cell proliferation	1.49989e-06	3.05933e-05	regulation of cell proliferation;
MG1_4_vs_N_1_4	1.99353	oebiotech_11658	LncRNA:4:74608855-74609068:+	GOBP: cellular response to lipopolysaccharide	1.49636e-06	3.06469e-05	cellular response to molecule of bacterial origin;response to lipopolysaccharide;
MG1_4_vs_N_1_4	1.4147	oebiotech_00997	LncRNA:1:120906608-120935761:+	GOBP: cellular response to interferon-gamma	1.51391e-06	3.07533e-05	cellular response to cytokine stimulus;response to interferon-gamma;
MG1_4_vs_N_1_4	1.5488	oebiotech_06531	LncRNA:15:52325903-52327822:+	GOBP: cellular response to inorganic substance	1.53509e-06	3.08063e-05	cellular response to chemical stimulus;response to inorganic substance;
MG1_4_vs_N_1_4	-1.89037	oebiotech_24272	LncRNA:8:20812727-20813347:+	GOMF: transmembrane receptor protein tyrosine kinase activity	1.54155e-06	3.08117e-05	transmembrane receptor protein kinase activity;protein tyrosine kinase activity;
MG1_4_vs_N_1_4	1.99353	oebiotech_11658	LncRNA:4:74608855-74609068:+	GOBP: regulation of tumor necrosis factor production	1.55579e-06	3.08485e-05	regulation of cytokine production;
MG1_4_vs_N_1_4	-1.69511	A_21_P0007618	BROAD Institute lincRNA (XLOC_009859), lincRNA [TCONS_00021202]	GOBP: regulation of synaptic transmission	1.5343e-06	3.09152e-05	regulation of transmission of nerve impulse;
MG1_4_vs_N_1_4	1.99353	oebiotech_11658	LncRNA:4:74608855-74609068:+	GOBP: negative regulation of ion transport	1.52826e-06	3.09185e-05	negative regulation of transport;regulation of ion transport;
MG1_4_vs_N_1_4	3.06838	A_24_P927716	Homo sapiens proteoglycan 3 pseudogene (SLED1), non-coding RNA [NR_003542]	GOBP: regulation of smooth muscle cell proliferation	1.55579e-06	3.09719e-05	regulation of cell proliferation;
MG1_4_vs_N_1_4	1.21024	oebiotech_11295	CDNA clone IMAGE:5749586	GOBP: regulation of interleukin-6 production	1.57121e-06	3.10306e-05	regulation of cytokine production;
MG1_4_vs_N_1_4	2.9212	oebiotech_19598	LncRNA:4:185719450-185720200:-	GOBP: positive regulation of MAP kinase activity	1.58611e-06	3.10782e-05	positive regulation of protein serine/threonine kinase activity;regulation of MAP kinase activity;
MG1_4_vs_N_1_4	-2.30275	oebiotech_00144	transmembrane phosphatase with tensin homology pseudogene 1 [Source:HGNC Symbol;Acc:43648]	GOBP: regulation of synaptic transmission	1.582e-06	3.11203e-05	regulation of transmission of nerve impulse;
MG1_4_vs_N_1_4	1.23451	A_23_P427703	Homo sapiens metallothionein 1L (gene/pseudogene) (MT1L), non-coding RNA [NR_001447]	GOBP: calcium-mediated signaling	1.59923e-06	3.12124e-05	second-messenger-mediated signaling;
MG1_4_vs_N_1_4	1.63374	oebiotech_19435	LncRNA:22:22380461-22380948:+	GOBP: DNA packaging	1.63511e-06	3.1788e-05	cellular component organization at cellular level;DNA conformation change;
MG1_4_vs_N_1_4	1.39917	oebiotech_08012	MIR22 host gene (non-protein coding) [Source:HGNC Symbol;Acc:28219]	GOBP: cellular response to interferon-gamma	1.64171e-06	3.17922e-05	cellular response to cytokine stimulus;response to interferon-gamma;
MG1_4_vs_N_1_4	1.21024	oebiotech_11295	CDNA clone IMAGE:5749586	GOBP: regulation of B cell proliferation	1.69244e-06	3.26475e-05	regulation of B cell activation;regulation of lymphocyte proliferation;
MG1_4_vs_N_1_4	1.20316	oebiotech_28222	intronic	GOBP: leukocyte mediated immunity	1.73143e-06	3.32707e-05	immune effector process;
MG1_4_vs_N_1_4	2.62133	oebiotech_03926	LncRNA:8:103991012-104012412:+	GOBP: regulation of body fluid levels	1.81628e-06	3.4767e-05	regulation of biological quality;single-multicellular organism process;
MG1_4_vs_N_1_4	-1.82061	A_19_P00808473	PREDICTED: Homo sapiens hypothetical LOC100652997 (LOC100652997), miscRNA [XR_132575]	GOCC: nonmotile primary cilium	1.83366e-06	3.49652e-05	primary cilium;
MG1_4_vs_N_1_4	-2.10597	oebiotech_19322	LncRNA:2:155292364-155313950:-	GOBP: learning	1.85197e-06	3.51796e-05	learning or memory;
MG1_4_vs_N_1_4	1.3154	oebiotech_05864	LncRNA:14:52577839-52596343:-	GOBP: regulation of synaptic transmission	1.86842e-06	3.53571e-05	regulation of transmission of nerve impulse;
MG1_4_vs_N_1_4	-1.6589	A_21_P0012761	RST41218 Athersys RAGE Library Homo sapiens cDNA, mRNA sequence [BG221407]	GOBP: regulation of synaptic transmission	1.90553e-06	3.55191e-05	regulation of transmission of nerve impulse;
MG1_4_vs_N_1_4	1.5488	oebiotech_06531	LncRNA:15:52325903-52327822:+	GOBP: regulation of smooth muscle cell proliferation	1.89918e-06	3.55338e-05	regulation of cell proliferation;
MG1_4_vs_N_1_4	1.54446	oebiotech_11864	Tumor necrosis factor, alpha-induced protein 3	GOBP: negative regulation of ion transport	1.89366e-06	3.55641e-05	negative regulation of transport;regulation of ion transport;
MG1_4_vs_N_1_4	1.27805	oebiotech_12190	Fc fragment of IgA, receptor for	GOBP: regulation of B cell proliferation	1.88854e-06	3.56024e-05	regulation of B cell activation;regulation of lymphocyte proliferation;
MG1_4_vs_N_1_4	2.01888	oebiotech_04049	LncRNA:8:103866682-103868303:+	GOBP: negative regulation of programmed cell death	2.01244e-06	3.57702e-05	negative regulation of cell death;regulation of programmed cell death;
MG1_4_vs_N_1_4	1.54446	oebiotech_11864	Tumor necrosis factor, alpha-induced protein 3	GOBP: cellular response to metal ion	1.92677e-06	3.57809e-05	cellular response to inorganic substance;response to metal ion;
MG1_4_vs_N_1_4	1.20316	oebiotech_28222	intronic	GOBP: adaptive immune response based on somatic recombination of immune receptors built from immunoglobulin superfamily domains	2.00921e-06	3.58409e-05	adaptive immune response;
MG1_4_vs_N_1_4	1.27198	oebiotech_15270	Homo sapiens, clone IMAGE:6471309, mRNA	GOCC: kinetochore	1.95967e-06	3.58568e-05	chromosomal part;protein complex;intracellular non-membrane-bounded organelle;chromosome, centromeric region;
MG1_4_vs_N_1_4	1.32693	oebiotech_23973	LncRNA:6:84693447-84717042:+	GOBP: regulation of adaptive immune response	2.00507e-06	3.58957e-05	regulation of immune response;
MG1_4_vs_N_1_4	1.20599	oebiotech_13198	GTP cyclohydrolase 1 (dopa-responsive dystonia)	GOBP: cellular response to molecule of bacterial origin	2.02867e-06	3.59303e-05	cellular response to biotic stimulus;response to molecule of bacterial origin;
MG1_4_vs_N_1_4	1.2226	oebiotech_22184	LncRNA:6:2840911-2857517:-	GOBP: wound healing	2.03652e-06	3.59415e-05	response to wounding;
MG1_4_vs_N_1_4	1.35856	oebiotech_20508	LncRNA:22:22569183-22569654:+	GOBP: protein-DNA complex assembly	2.00088e-06	3.595e-05	protein-DNA complex subunit organization;cellular macromolecular complex assembly;
MG1_4_vs_N_1_4	1.24022	A_21_P0000496	Homo sapiens small nucleolar RNA, C/D box 1A (SNORD1A), small nucleolar RNA [NR_004395]	GOBP: regulation of smooth muscle cell proliferation	1.95817e-06	3.59616e-05	regulation of cell proliferation;
MG1_4_vs_N_1_4	1.18798	A_33_P3395028	Homo sapiens uncharacterized LOC152225 (LOC152225), non-coding RNA [NR_026934]	GOBP: positive regulation of innate immune response	1.99434e-06	3.59622e-05	positive regulation of immune response;regulation of innate immune response;positive regulation of defense response;
MG1_4_vs_N_1_4	1.46311	oebiotech_11245	Asp (abnormal spindle) homolog, microcephaly associated (Drosophila)	GOBP: cellular response to interferon-gamma	1.95229e-06	3.59862e-05	cellular response to cytokine stimulus;response to interferon-gamma;
MG1_4_vs_N_1_4	1.18254	oebiotech_19786	LncRNA:7:39773166-39834221:+	GOBP: sensory perception of mechanical stimulus	1.97815e-06	3.60623e-05	sensory perception;
MG1_4_vs_N_1_4	-1.71901	A_21_P0004267	BROAD Institute lincRNA (XLOC_004437), lincRNA [TCONS_00010001]	GOCC: nonmotile primary cilium	1.99323e-06	3.60729e-05	primary cilium;
MG1_4_vs_N_1_4	1.28398	oebiotech_02573	LncRNA:1:26186103-26189911:+	GOBP: chromatin assembly	2.05387e-06	3.61196e-05	cellular component assembly at cellular level;chromatin assembly or disassembly;DNA packaging;
MG1_4_vs_N_1_4	1.46311	oebiotech_11245	Asp (abnormal spindle) homolog, microcephaly associated (Drosophila)	GOCC: condensed chromosome, centromeric region	1.95229e-06	3.612e-05	condensed chromosome;chromosome, centromeric region;
MG1_4_vs_N_1_4	1.22951	oebiotech_05203	LncRNA:12:21912913-21919639:+	GOBP: regulation of Ras GTPase activity	1.99094e-06	3.6163e-05	regulation of Ras protein signal transduction;regulation of GTPase activity;
MG1_4_vs_N_1_4	1.2226	oebiotech_22184	LncRNA:6:2840911-2857517:-	GOBP: regulation of smooth muscle cell proliferation	2.08103e-06	3.64684e-05	regulation of cell proliferation;
MG1_4_vs_N_1_4	1.28936	oebiotech_20740	LncRNA:7:98870923-98895594:+	GOBP: cellular response to molecule of bacterial origin	2.10601e-06	3.67767e-05	cellular response to biotic stimulus;response to molecule of bacterial origin;
MG1_4_vs_N_1_4	1.20316	oebiotech_28222	intronic	GOBP: positive regulation of MAP kinase activity	2.20266e-06	3.83299e-05	positive regulation of protein serine/threonine kinase activity;regulation of MAP kinase activity;
MG1_4_vs_N_1_4	-1.79741	A_21_P0004744	LncRNA:6:30807303-30815936:-	GOMF: transmembrane receptor protein tyrosine kinase activity	2.24815e-06	3.89853e-05	transmembrane receptor protein kinase activity;protein tyrosine kinase activity;
MG1_4_vs_N_1_4	1.27805	oebiotech_12190	Fc fragment of IgA, receptor for	GOBP: regulation of inflammatory response	2.27668e-06	3.93429e-05	regulation of response to external stimulus;regulation of defense response;
MG1_4_vs_N_1_4	-1.7821	oebiotech_07784	LncRNA:20:59387059-59389267:-	GOBP: feeding behavior	2.28899e-06	3.94188e-05	behavior;
MG1_4_vs_N_1_4	1.18607	oebiotech_23134	LncRNA:1:231658263-231664302:-	GOBP: antigen processing and presentation of exogenous peptide antigen via MHC class I	2.31153e-06	3.96697e-05	exogen;antigen processing and presentation of exogenous peptide antigen;antigen processing and presentation of peptide antigen via MHC class I;
MG1_4_vs_N_1_4	1.96233	oebiotech_13550	Echinoderm microtubule associated protein like 4	GOBP: elevation of cytosolic calcium ion concentration	2.34086e-06	4.00349e-05	cytosolic calcium ion homeostasis;
MG1_4_vs_N_1_4	2.62133	oebiotech_03926	LncRNA:8:103991012-104012412:+	GOBP: intracellular receptor mediated signaling pathway	2.3592e-06	4.02105e-05	signal transduction;
MG1_4_vs_N_1_4	1.29452	A_24_P288836	Homo sapiens major histocompatibility complex, class II, DP beta 2 (pseudogene) (HLA-DPB2), non-coding RNA [NR_001435]	GOBP: DNA packaging	2.38516e-06	4.05141e-05	cellular component organization at cellular level;DNA conformation change;
MG1_4_vs_N_1_4	2.01888	oebiotech_04049	LncRNA:8:103866682-103868303:+	GOBP: negative regulation of cell death	2.47796e-06	4.19473e-05	negative regulation of cellular process;regulation of cell death;
MG1_4_vs_N_1_4	1.5488	oebiotech_06531	LncRNA:15:52325903-52327822:+	GOBP: cellular response to metal ion	2.51219e-06	4.23826e-05	cellular response to inorganic substance;response to metal ion;
MG1_4_vs_N_1_4	1.21024	oebiotech_11295	CDNA clone IMAGE:5749586	GOBP: regulation of tumor necrosis factor production	2.52859e-06	4.25151e-05	regulation of cytokine production;
MG1_4_vs_N_1_4	1.24022	A_21_P0000496	Homo sapiens small nucleolar RNA, C/D box 1A (SNORD1A), small nucleolar RNA [NR_004395]	GOBP: cellular response to metal ion	2.59551e-06	4.30585e-05	cellular response to inorganic substance;response to metal ion;
MG1_4_vs_N_1_4	2.9212	oebiotech_19598	LncRNA:4:185719450-185720200:-	GOBP: positive regulation of cytokine production	2.61462e-06	4.30881e-05	positive regulation of multicellular organismal process;regulation of cytokine production;
MG1_4_vs_N_1_4	2.62133	oebiotech_03926	LncRNA:8:103991012-104012412:+	GOBP: regulation of inflammatory response	2.57134e-06	4.30883e-05	regulation of response to external stimulus;regulation of defense response;
MG1_4_vs_N_1_4	-1.82061	A_19_P00808473	PREDICTED: Homo sapiens hypothetical LOC100652997 (LOC100652997), miscRNA [XR_132575]	GOCC: primary cilium	2.59348e-06	4.31687e-05	cilium;
MG1_4_vs_N_1_4	1.25472	oebiotech_15923	LncRNA:6:163898509-163899785:+	GOCC: lysosomal membrane	2.58561e-06	4.31821e-05	vacuolar membrane;lysosome;
MG1_4_vs_N_1_4	1.29452	A_24_P288836	Homo sapiens major histocompatibility complex, class II, DP beta 2 (pseudogene) (HLA-DPB2), non-coding RNA [NR_001435]	GOBP: antigen processing and presentation	2.61261e-06	4.31982e-05	immune system process;
MG1_4_vs_N_1_4	-1.92957	A_21_P0005536	BROAD Institute lincRNA (XLOC_006637), lincRNA [TCONS_00013993]	GOBP: regulation of synaptic transmission	2.66101e-06	4.37079e-05	regulation of transmission of nerve impulse;
MG1_4_vs_N_1_4	1.23451	A_23_P427703	Homo sapiens metallothionein 1L (gene/pseudogene) (MT1L), non-coding RNA [NR_001447]	GOBP: cellular response to metal ion	2.68269e-06	4.37751e-05	cellular response to inorganic substance;response to metal ion;
MG1_4_vs_N_1_4	1.28398	oebiotech_02573	LncRNA:1:26186103-26189911:+	GOBP: regulation of tumor necrosis factor production	2.677e-06	4.3826e-05	regulation of cytokine production;
MG1_4_vs_N_1_4	1.99353	oebiotech_11658	LncRNA:4:74608855-74609068:+	GOBP: cellular response to molecule of bacterial origin	2.71414e-06	4.38569e-05	cellular response to biotic stimulus;response to molecule of bacterial origin;
MG1_4_vs_N_1_4	2.01888	oebiotech_04049	LncRNA:8:103866682-103868303:+	GOBP: response to interleukin-1	2.71332e-06	4.39865e-05	response to cytokine stimulus;
MG1_4_vs_N_1_4	1.63374	oebiotech_19435	LncRNA:22:22380461-22380948:+	GOCC: nucleosome	2.71328e-06	4.41297e-05	chromosomal part;protein-DNA complex;chromatin;
MG1_4_vs_N_1_4	1.2226	oebiotech_22184	LncRNA:6:2840911-2857517:-	GOBP: cellular response to lipopolysaccharide	2.76955e-06	4.46074e-05	cellular response to molecule of bacterial origin;response to lipopolysaccharide;
MG1_4_vs_N_1_4	1.35455	oebiotech_21963	LncRNA:19:13945329-13947103:-	GOBP: body fluid secretion	2.80363e-06	4.50107e-05	regulation of body fluid levels;secretion;
MG1_4_vs_N_1_4	-1.67617	oebiotech_07061	LncRNA:20:10381656-10384178:-	GOBP: hormone secretion	2.81776e-06	4.5092e-05	secretion by cell;signal release;hormone transport;
MG1_4_vs_N_1_4	1.27198	oebiotech_15270	Homo sapiens, clone IMAGE:6471309, mRNA	GOBP: S phase	2.84865e-06	4.51509e-05	interphase;cell cycle phase;
MG1_4_vs_N_1_4	-1.71901	A_21_P0004267	BROAD Institute lincRNA (XLOC_004437), lincRNA [TCONS_00010001]	GOCC: primary cilium	2.83143e-06	4.51656e-05	cilium;
MG1_4_vs_N_1_4	1.27805	oebiotech_12190	Fc fragment of IgA, receptor for	GOBP: regulation of tumor necrosis factor production	2.84437e-06	4.52271e-05	regulation of cytokine production;
MG1_4_vs_N_1_4	-2.12069	oebiotech_23755	LncRNA:4:157555695-157563834:-	GOMF: transmembrane receptor protein tyrosine kinase activity	2.90777e-06	4.59416e-05	transmembrane receptor protein kinase activity;protein tyrosine kinase activity;
MG1_4_vs_N_1_4	-1.66729	oebiotech_03723	LncRNA:5:123795604-123796242:-	GOBP: detection of stimulus involved in sensory perception	2.96728e-06	4.65861e-05	detection of stimulus;sensory perception;
MG1_4_vs_N_1_4	1.24022	A_21_P0000496	Homo sapiens small nucleolar RNA, C/D box 1A (SNORD1A), small nucleolar RNA [NR_004395]	GOCC: condensed chromosome kinetochore	2.95856e-06	4.65962e-05	condensed chromosome;condensed chromosome, centromeric region;kinetochore;
MG1_4_vs_N_1_4	-1.91502	oebiotech_10304	LncRNA:1:229077214-229081384:+	GOBP: feeding behavior	3.03835e-06	4.72547e-05	behavior;
MG1_4_vs_N_1_4	-2.21705	A_21_P0009894	BX091035 Soares_testis_NHT Homo sapiens cDNA clone IMAGp998B161786 ; IMAGE:727983, mRNA sequence [BX091035]	GOCC: primary cilium	3.03136e-06	4.72937e-05	cilium;
MG1_4_vs_N_1_4	-2.04279	oebiotech_01459	STK4 antisense RNA 1 (non-protein coding) [Source:HGNC Symbol;Acc:43811]	GOCC: nonmotile primary cilium	3.02935e-06	4.74111e-05	primary cilium;
MG1_4_vs_N_1_4	1.32693	oebiotech_23973	LncRNA:6:84693447-84717042:+	GOBP: antigen processing and presentation of exogenous peptide antigen via MHC class I	3.065e-06	4.75206e-05	exogen;antigen processing and presentation of exogenous peptide antigen;antigen processing and presentation of peptide antigen via MHC class I;
MG1_4_vs_N_1_4	3.29766	oebiotech_11933	G0/G1switch 2	KEGG: Cytokine-cytokine receptor interaction	3.08551e-06	4.76901e-05
MG1_4_vs_N_1_4	-1.7876	oebiotech_25019	LncRNA:16:65397128-65397896:-	GOMF: transmembrane receptor protein tyrosine kinase activity	3.19915e-06	4.92933e-05	transmembrane receptor protein kinase activity;protein tyrosine kinase activity;
MG1_4_vs_N_1_4	3.06838	A_24_P927716	Homo sapiens proteoglycan 3 pseudogene (SLED1), non-coding RNA [NR_003542]	GOBP: intracellular receptor mediated signaling pathway	3.27504e-06	5.01522e-05	signal transduction;
MG1_4_vs_N_1_4	1.25472	oebiotech_15923	LncRNA:6:163898509-163899785:+	GOBP: adaptive immune response	3.26914e-06	5.02164e-05	immune response;
MG1_4_vs_N_1_4	1.1781	A_21_P0012678	BROAD Institute lincRNA (XLOC_l2_011244), lincRNA [TCONS_l2_00021279]	GOBP: regulation of ERK1 and ERK2 cascade	3.30024e-06	5.03831e-05	regulation of MAPK cascade;
MG1_4_vs_N_1_4	1.18607	oebiotech_23134	LncRNA:1:231658263-231664302:-	GOBP: cellular response to lipopolysaccharide	3.3598e-06	5.11355e-05	cellular response to molecule of bacterial origin;response to lipopolysaccharide;
MG1_4_vs_N_1_4	1.32693	oebiotech_23973	LncRNA:6:84693447-84717042:+	GOBP: positive regulation of cytokine production	3.38412e-06	5.11926e-05	positive regulation of multicellular organismal process;regulation of cytokine production;
MG1_4_vs_N_1_4	-1.89037	oebiotech_24272	LncRNA:8:20812727-20813347:+	GOBP: feeding behavior	3.38108e-06	5.13025e-05	behavior;
MG1_4_vs_N_1_4	2.9212	oebiotech_19598	LncRNA:4:185719450-185720200:-	GOBP: leukocyte migration	3.44198e-06	5.15973e-05	cell migration;immune system process;
MG1_4_vs_N_1_4	1.21024	oebiotech_11295	CDNA clone IMAGE:5749586	GOBP: positive regulation of lymphocyte proliferation	3.45306e-06	5.1608e-05	positive regulation of lymphocyte activation;regulation of lymphocyte proliferation;positive regulation of mononuclear cell proliferation;
MG1_4_vs_N_1_4	1.21024	oebiotech_11295	CDNA clone IMAGE:5749586	GOBP: response to heat	3.42226e-06	5.16126e-05	response to temperature stimulus;response to stress;
MG1_4_vs_N_1_4	2.9212	oebiotech_19598	LncRNA:4:185719450-185720200:-	GOBP: regulation of inflammatory response	3.44198e-06	5.17532e-05	regulation of response to external stimulus;regulation of defense response;
MG1_4_vs_N_1_4	1.22315	oebiotech_21976	LncRNA:10:22724353-22726858:-	GOBP: regulation of synaptic plasticity	3.52696e-06	5.25547e-05	regulation of biological quality;regulation of synaptic transmission;
MG1_4_vs_N_1_4	2.62133	oebiotech_03926	LncRNA:8:103991012-104012412:+	GOBP: activation of MAPK activity	3.55233e-06	5.27746e-05	positive regulation of MAP kinase activity;activation of protein kinase activity;protein phosphorylation;
MG1_4_vs_N_1_4	1.31444	oebiotech_13707	CDNA: FLJ20932 fis, clone ADSE01312	GOCC: condensed chromosome	3.56311e-06	5.27772e-05	chromosome;
MG1_4_vs_N_1_4	1.99353	oebiotech_11658	LncRNA:4:74608855-74609068:+	GOBP: regulation of inflammatory response	3.62617e-06	5.30795e-05	regulation of response to external stimulus;regulation of defense response;
MG1_4_vs_N_1_4	1.20599	oebiotech_13198	GTP cyclohydrolase 1 (dopa-responsive dystonia)	GOBP: positive regulation of cytokine production	3.6137e-06	5.32099e-05	positive regulation of multicellular organismal process;regulation of cytokine production;
MG1_4_vs_N_1_4	3.06838	A_24_P927716	Homo sapiens proteoglycan 3 pseudogene (SLED1), non-coding RNA [NR_003542]	GOBP: regulation of inflammatory response	3.62617e-06	5.3236e-05	regulation of response to external stimulus;regulation of defense response;
MG1_4_vs_N_1_4	1.23451	A_23_P427703	Homo sapiens metallothionein 1L (gene/pseudogene) (MT1L), non-coding RNA [NR_001447]	GOBP: regulation of smooth muscle cell proliferation	3.60702e-06	5.32692e-05	regulation of cell proliferation;
MG1_4_vs_N_1_4	-1.94799	oebiotech_03511	LncRNA:4:177590771-177627299:+	GOMF: G-protein coupled peptide receptor activity	3.66737e-06	5.3525e-05	G-protein coupled receptor activity;peptide receptor activity;
MG1_4_vs_N_1_4	2.01888	oebiotech_04049	LncRNA:8:103866682-103868303:+	GOBP: wound healing	3.67882e-06	5.35352e-05	response to wounding;
MG1_4_vs_N_1_4	1.20316	oebiotech_28222	intronic	GOBP: antigen processing and presentation	3.73714e-06	5.40676e-05	immune system process;
MG1_4_vs_N_1_4	-1.79741	A_21_P0004744	LncRNA:6:30807303-30815936:-	GOBP: feeding behavior	3.76044e-06	5.40903e-05	behavior;
MG1_4_vs_N_1_4	1.28398	oebiotech_02573	LncRNA:1:26186103-26189911:+	KEGG: Cell adhesion molecules (CAMs)	3.75021e-06	5.40995e-05
MG1_4_vs_N_1_4	1.23451	A_23_P427703	Homo sapiens metallothionein 1L (gene/pseudogene) (MT1L), non-coding RNA [NR_001447]	GOBP: regulation of cell division	3.73406e-06	5.41806e-05	regulation of cellular process;
MG1_4_vs_N_1_4	1.24022	A_21_P0000496	Homo sapiens small nucleolar RNA, C/D box 1A (SNORD1A), small nucleolar RNA [NR_004395]	GOBP: homeostasis of number of cells	3.78689e-06	5.43138e-05	homeostatic process;
MG1_4_vs_N_1_4	1.54446	oebiotech_11864	Tumor necrosis factor, alpha-induced protein 3	GOBP: positive regulation of cytokine production	3.84936e-06	5.50511e-05	positive regulation of multicellular organismal process;regulation of cytokine production;
MG1_4_vs_N_1_4	-1.94799	oebiotech_03511	LncRNA:4:177590771-177627299:+	GOBP: feeding behavior	3.88407e-06	5.52301e-05	behavior;
MG1_4_vs_N_1_4	-1.80393	oebiotech_10609	Skint-like, pseudogene [Source:HGNC Symbol;Acc:33993]	GOBP: feeding behavior	3.88407e-06	5.53884e-05	behavior;
MG1_4_vs_N_1_4	1.23451	A_23_P427703	Homo sapiens metallothionein 1L (gene/pseudogene) (MT1L), non-coding RNA [NR_001447]	GOBP: second-messenger-mediated signaling	3.94653e-06	5.57994e-05	intracellular signal transduction;
MG1_4_vs_N_1_4	1.27805	oebiotech_12190	Fc fragment of IgA, receptor for	GOBP: positive regulation of lymphocyte proliferation	3.94589e-06	5.59493e-05	positive regulation of lymphocyte activation;regulation of lymphocyte proliferation;positive regulation of mononuclear cell proliferation;
MG1_4_vs_N_1_4	-2.05041	A_21_P0004016	DB294021 Y79AA1 Homo sapiens cDNA clone Y79AA1000242 5', mRNA sequence [DB294021]	GOBP: positive regulation of peptide secretion	3.96962e-06	5.59668e-05	positive regulation of secretion;regulation of peptide secretion;
MG1_4_vs_N_1_4	1.63374	oebiotech_19435	LncRNA:22:22380461-22380948:+	GOBP: chromatin remodeling	4.00376e-06	5.62887e-05	chromatin modification;
MG1_4_vs_N_1_4	2.62133	oebiotech_03926	LncRNA:8:103991012-104012412:+	GOBP: regulation of wound healing	4.03052e-06	5.65054e-05	regulation of response to stress;
MG1_4_vs_N_1_4	3.29766	oebiotech_11933	G0/G1switch 2	GOBP: regulation of smooth muscle cell proliferation	4.07033e-06	5.67438e-05	regulation of cell proliferation;
MG1_4_vs_N_1_4	-1.94799	oebiotech_03511	LncRNA:4:177590771-177627299:+	GOMF: peptide receptor activity	4.06462e-06	5.68233e-05	signaling receptor activity;
MG1_4_vs_N_1_4	1.2226	oebiotech_22184	LncRNA:6:2840911-2857517:-	GOBP: myeloid cell differentiation	4.10344e-06	5.70456e-05	cell differentiation;hemopoiesis;
MG1_4_vs_N_1_4	2.01888	oebiotech_04049	LncRNA:8:103866682-103868303:+	KEGG: Complement and coagulation cascades	4.12866e-06	5.72364e-05
MG1_4_vs_N_1_4	1.22436	oebiotech_14150	Phospholipase C, eta 1	GOBP: cellular response to inorganic substance	4.1582e-06	5.74857e-05	cellular response to chemical stimulus;response to inorganic substance;
MG1_4_vs_N_1_4	1.3559	A_21_P0002511	Q2H1E0_CHAGB (Q2H1E0) Predicted protein, partial (5%) [THC2723627]	GOBP: monocarboxylic acid transport	4.20182e-06	5.77678e-05	carboxylic acid transport;
MG1_4_vs_N_1_4	-1.85867	A_21_P0001448	BROAD Institute lincRNA (XLOC_000642), lincRNA [TCONS_00001350]	GOMF: G-protein coupled peptide receptor activity	4.2376e-06	5.77808e-05	G-protein coupled receptor activity;peptide receptor activity;
MG1_4_vs_N_1_4	1.17936	oebiotech_09452	LncRNA:2:131876943-131883092:+	GOCC: condensed chromosome, centromeric region	4.2144e-06	5.77811e-05	condensed chromosome;chromosome, centromeric region;
MG1_4_vs_N_1_4	1.27198	oebiotech_15270	Homo sapiens, clone IMAGE:6471309, mRNA	GOBP: chromatin assembly	4.25093e-06	5.78043e-05	cellular component assembly at cellular level;chromatin assembly or disassembly;DNA packaging;
MG1_4_vs_N_1_4	1.42007	A_21_P0003868	BROAD Institute lincRNA (XLOC_003807), lincRNA [TCONS_00008951]	GOBP: regulation of cell-substrate adhesion	4.19298e-06	5.7806e-05	regulation of cell adhesion;
MG1_4_vs_N_1_4	3.29766	oebiotech_11933	G0/G1switch 2	GOBP: cellular response to lipopolysaccharide	4.22829e-06	5.78122e-05	cellular response to molecule of bacterial origin;response to lipopolysaccharide;
MG1_4_vs_N_1_4	2.62133	oebiotech_03926	LncRNA:8:103991012-104012412:+	GOBP: positive regulation of cytokine biosynthetic process	4.29527e-06	5.8248e-05	positive regulation of protein metabolic process;regulation of cytokine biosynthetic process;positive regulation of cellular biosynthetic process;positive regulation of macromolecule biosynthetic process;
MG1_4_vs_N_1_4	1.32693	oebiotech_23973	LncRNA:6:84693447-84717042:+	GOBP: cellular response to lipopolysaccharide	4.31839e-06	5.84024e-05	cellular response to molecule of bacterial origin;response to lipopolysaccharide;
MG1_4_vs_N_1_4	1.28398	oebiotech_02573	LncRNA:1:26186103-26189911:+	GOBP: DNA packaging	4.37794e-06	5.90473e-05	cellular component organization at cellular level;DNA conformation change;
MG1_4_vs_N_1_4	1.27805	oebiotech_12190	Fc fragment of IgA, receptor for	GOBP: positive regulation of mononuclear cell proliferation	4.43348e-06	5.96348e-05	positive regulation of leukocyte proliferation;regulation of mononuclear cell proliferation;
MG1_4_vs_N_1_4	1.31444	oebiotech_13707	CDNA: FLJ20932 fis, clone ADSE01312	GOCC: condensed chromosome kinetochore	4.45154e-06	5.97164e-05	condensed chromosome;condensed chromosome, centromeric region;kinetochore;
MG1_4_vs_N_1_4	1.1781	A_21_P0012678	BROAD Institute lincRNA (XLOC_l2_011244), lincRNA [TCONS_l2_00021279]	GOBP: regulation of adaptive immune response	4.53081e-06	6.06164e-05	regulation of immune response;
MG1_4_vs_N_1_4	1.31299	A_33_P3265444	Homo sapiens MRS2 magnesium homeostasis factor homolog (S. cerevisiae) pseudogene 2 (MRS2P2), non-coding RNA [NR_024072]	GOBP: feeding behavior	4.65137e-06	6.20625e-05	behavior;
MG1_4_vs_N_1_4	1.20226	oebiotech_22571	LncRNA:8:120569316-120605248:-	GOBP: wound healing	4.66546e-06	6.2084e-05	response to wounding;
MG1_4_vs_N_1_4	-1.85867	A_21_P0001448	BROAD Institute lincRNA (XLOC_000642), lincRNA [TCONS_00001350]	GOMF: peptide receptor activity	4.69522e-06	6.23134e-05	signaling receptor activity;
MG1_4_vs_N_1_4	-1.66729	oebiotech_03723	LncRNA:5:123795604-123796242:-	GOBP: sensory perception of smell	4.75139e-06	6.28911e-05	sensory perception of chemical stimulus;
MG1_4_vs_N_1_4	-1.71819	A_21_P0002151	BROAD Institute lincRNA (XLOC_001300), lincRNA [TCONS_00003526]	GOBP: learning	4.77863e-06	6.2917e-05	learning or memory;
MG1_4_vs_N_1_4	1.22951	oebiotech_05203	LncRNA:12:21912913-21919639:+	GOBP: regulation of Rho GTPase activity	4.77088e-06	6.29816e-05	regulation of Rho protein signal transduction;regulation of Ras GTPase activity;
MG1_4_vs_N_1_4	1.20226	oebiotech_22571	LncRNA:8:120569316-120605248:-	KEGG: Complement and coagulation cascades	4.86798e-06	6.34224e-05
MG1_4_vs_N_1_4	1.21024	oebiotech_11295	CDNA clone IMAGE:5749586	GOMF: chemokine receptor binding	4.84553e-06	6.34621e-05	cytokine receptor binding;G-protein coupled receptor binding;
MG1_4_vs_N_1_4	1.74035	A_21_P0011952	BROAD Institute lincRNA (XLOC_l2_008203), lincRNA [TCONS_l2_00014799]	GOCC: primary cilium	4.83536e-06	6.3496e-05	cilium;
MG1_4_vs_N_1_4	1.42827	oebiotech_21890	LncRNA:4:83814604-83822069:-	GOBP: cellular response to metal ion	4.86683e-06	6.35738e-05	cellular response to inorganic substance;response to metal ion;
MG1_4_vs_N_1_4	1.20599	oebiotech_13198	GTP cyclohydrolase 1 (dopa-responsive dystonia)	GOBP: regulation of inflammatory response	4.93477e-06	6.37915e-05	regulation of response to external stimulus;regulation of defense response;
MG1_4_vs_N_1_4	2.9212	oebiotech_19598	LncRNA:4:185719450-185720200:-	GOBP: regulation of wound healing	4.92617e-06	6.38461e-05	regulation of response to stress;
MG1_4_vs_N_1_4	1.28398	oebiotech_02573	LncRNA:1:26186103-26189911:+	GOBP: protein-DNA complex assembly	4.91672e-06	6.38901e-05	protein-DNA complex subunit organization;cellular macromolecular complex assembly;
MG1_4_vs_N_1_4	-1.73739	oebiotech_10060	LncRNA:10:119991153-120017212:+	GOBP: learning	4.97826e-06	6.4187e-05	learning or memory;
MG1_4_vs_N_1_4	1.54446	oebiotech_11864	Tumor necrosis factor, alpha-induced protein 3	GOBP: leukocyte migration	5.05606e-06	6.50217e-05	cell migration;immune system process;
MG1_4_vs_N_1_4	-1.97757	A_21_P0001581	BROAD Institute lincRNA (XLOC_001025), lincRNA [TCONS_00001679]	GOBP: feeding behavior	5.08904e-06	6.51093e-05	behavior;
MG1_4_vs_N_1_4	1.99353	oebiotech_11658	LncRNA:4:74608855-74609068:+	GOBP: regulation of wound healing	5.10641e-06	6.5164e-05	regulation of response to stress;
MG1_4_vs_N_1_4	-1.97757	A_21_P0001581	BROAD Institute lincRNA (XLOC_001025), lincRNA [TCONS_00001679]	GOBP: learning	5.08904e-06	6.52771e-05	learning or memory;
MG1_4_vs_N_1_4	1.3559	A_21_P0002511	Q2H1E0_CHAGB (Q2H1E0) Predicted protein, partial (5%) [THC2723627]	GOBP: response to temperature stimulus	5.23674e-06	6.64863e-05	response to abiotic stimulus;
MG1_4_vs_N_1_4	1.2226	oebiotech_22184	LncRNA:6:2840911-2857517:-	GOBP: cellular response to molecule of bacterial origin	5.22508e-06	6.65079e-05	cellular response to biotic stimulus;response to molecule of bacterial origin;
MG1_4_vs_N_1_4	1.99353	oebiotech_11658	LncRNA:4:74608855-74609068:+	GOBP: regulation of cytokine biosynthetic process	5.26171e-06	6.66333e-05	regulation of protein metabolic process;regulation of cellular biosynthetic process;regulation of macromolecule biosynthetic process;regulation of cytokine production;
MG1_4_vs_N_1_4	1.21024	oebiotech_11295	CDNA clone IMAGE:5749586	GOBP: myeloid cell differentiation	5.30363e-06	6.69937e-05	cell differentiation;hemopoiesis;
MG1_4_vs_N_1_4	1.99353	oebiotech_11658	LncRNA:4:74608855-74609068:+	GOBP: positive regulation of cytokine biosynthetic process	5.33581e-06	6.72295e-05	positive regulation of protein metabolic process;regulation of cytokine biosynthetic process;positive regulation of cellular biosynthetic process;positive regulation of macromolecule biosynthetic process;
MG1_4_vs_N_1_4	3.29766	oebiotech_11933	G0/G1switch 2	GOBP: wound healing	5.36598e-06	6.74389e-05	response to wounding;
MG1_4_vs_N_1_4	-2.18701	oebiotech_13661	CDNA clone IMAGE:5297433	GOBP: cognition	5.50289e-06	6.89854e-05	neurological system process;
MG1_4_vs_N_1_4	1.28936	oebiotech_20740	LncRNA:7:98870923-98895594:+	GOBP: antigen processing and presentation	5.57883e-06	6.95869e-05	immune system process;
MG1_4_vs_N_1_4	1.32693	oebiotech_23973	LncRNA:6:84693447-84717042:+	GOBP: regulation of tumor necrosis factor production	5.57189e-06	6.96748e-05	regulation of cytokine production;
MG1_4_vs_N_1_4	-1.73898	oebiotech_04677	LncRNA:11:15574400-15612644:+	GOBP: regulation of synaptic transmission	5.62753e-06	7.00188e-05	regulation of transmission of nerve impulse;
MG1_4_vs_N_1_4	1.20599	oebiotech_13198	GTP cyclohydrolase 1 (dopa-responsive dystonia)	GOBP: negative regulation of cell death	5.74735e-06	7.13313e-05	negative regulation of cellular process;regulation of cell death;
MG1_4_vs_N_1_4	1.2226	oebiotech_22184	LncRNA:6:2840911-2857517:-	GOBP: adaptive immune response	5.80185e-06	7.18286e-05	immune response;
MG1_4_vs_N_1_4	-1.91972	oebiotech_03643	LncRNA:4:3760474-3765117:-	GOBP: regulation of synaptic plasticity	5.83677e-06	7.20816e-05	regulation of biological quality;regulation of synaptic transmission;
MG1_4_vs_N_1_4	2.01888	oebiotech_04049	LncRNA:8:103866682-103868303:+	GOBP: response to interferon-gamma	5.9021e-06	7.23499e-05	innate immune response;response to cytokine stimulus;
MG1_4_vs_N_1_4	1.17936	oebiotech_09452	LncRNA:2:131876943-131883092:+	GOBP: response to interferon-gamma	5.90018e-06	7.25049e-05	innate immune response;response to cytokine stimulus;
MG1_4_vs_N_1_4	1.54446	oebiotech_11864	Tumor necrosis factor, alpha-induced protein 3	GOBP: homeostasis of number of cells	5.89228e-06	7.2587e-05	homeostatic process;
MG1_4_vs_N_1_4	2.9212	oebiotech_19598	LncRNA:4:185719450-185720200:-	GOBP: positive regulation of leukocyte migration	5.95146e-06	7.25972e-05	positive regulation of cell migration;regulation of leukocyte migration;positive regulation of immune system process;
MG1_4_vs_N_1_4	1.22686	oebiotech_13629	CDNA clone IMAGE:5268046	GOBP: cellular response to molecule of bacterial origin	5.94082e-06	7.26456e-05	cellular response to biotic stimulus;response to molecule of bacterial origin;
MG1_4_vs_N_1_4	-1.78652	oebiotech_18319	LncRNA:12:67637-69079:+	GOBP: regulation of synaptic transmission	6.05347e-06	7.34814e-05	regulation of transmission of nerve impulse;
MG1_4_vs_N_1_4	-1.717	A_21_P0001037	RST1600 Athersys RAGE Library Homo sapiens cDNA, mRNA sequence [BG182723]	GOBP: regulation of synaptic transmission	6.07245e-06	7.35325e-05	regulation of transmission of nerve impulse;
MG1_4_vs_N_1_4	1.18607	oebiotech_23134	LncRNA:1:231658263-231664302:-	GOBP: cellular response to molecule of bacterial origin	6.04631e-06	7.35739e-05	cellular response to biotic stimulus;response to molecule of bacterial origin;
MG1_4_vs_N_1_4	1.46914	A_19_P00803960	Homo sapiens uncharacterized LOC100499177 (LOC100499177), transcript variant 1, non-coding RNA [NR_034075]	GOBP: intracellular receptor mediated signaling pathway	6.11685e-06	7.38903e-05	signal transduction;
MG1_4_vs_N_1_4	3.06838	A_24_P927716	Homo sapiens proteoglycan 3 pseudogene (SLED1), non-coding RNA [NR_003542]	GOBP: regulation of blood coagulation	6.15041e-06	7.39368e-05	regulation of hemostasis;regulation of wound healing;regulation of coagulation;regulation of response to external stimulus;
MG1_4_vs_N_1_4	1.1781	A_21_P0012678	BROAD Institute lincRNA (XLOC_l2_011244), lincRNA [TCONS_l2_00021279]	GOBP: positive regulation of lymphocyte proliferation	6.17231e-06	7.40213e-05	positive regulation of lymphocyte activation;regulation of lymphocyte proliferation;positive regulation of mononuclear cell proliferation;
MG1_4_vs_N_1_4	1.3226	oebiotech_17434	LncRNA:17:80200542-80203317:+	GOBP: negative regulation of ion transport	6.18982e-06	7.40528e-05	negative regulation of transport;regulation of ion transport;
MG1_4_vs_N_1_4	3.06838	A_24_P927716	Homo sapiens proteoglycan 3 pseudogene (SLED1), non-coding RNA [NR_003542]	GOBP: positive regulation of leukocyte migration	6.15041e-06	7.41159e-05	positive regulation of cell migration;regulation of leukocyte migration;positive regulation of immune system process;
MG1_4_vs_N_1_4	-1.95546	A_33_P3379106	Homo sapiens uncharacterized LOC283867 (LOC283867), non-coding RNA [NR_027755]	GOBP: detection of chemical stimulus involved in sensory perception	6.27126e-06	7.48472e-05	detection of stimulus involved in sensory perception;detection of chemical stimulus;sensory perception of chemical stimulus;sensory perception;
MG1_4_vs_N_1_4	1.51928	oebiotech_22103	LncRNA:15:93426072-93441977:+	GOCC: cell-substrate adherens junction	6.30415e-06	7.50597e-05	cell-substrate junction;adherens junction;
MG1_4_vs_N_1_4	2.9212	oebiotech_19598	LncRNA:4:185719450-185720200:-	GOBP: wound healing	6.36181e-06	7.55655e-05	response to wounding;
MG1_4_vs_N_1_4	1.54446	oebiotech_11864	Tumor necrosis factor, alpha-induced protein 3	GOBP: regulation of wound healing	6.42433e-06	7.59456e-05	regulation of response to stress;
MG1_4_vs_N_1_4	-1.72069	A_21_P0007961	BROAD Institute lincRNA (XLOC_010479), lincRNA [TCONS_00021588]	GOBP: regulation of synaptic transmission	6.5064e-06	7.6013e-05	regulation of transmission of nerve impulse;
MG1_4_vs_N_1_4	2.01888	oebiotech_04049	LncRNA:8:103866682-103868303:+	GOMF: RNA polymerase II core promoter proximal region sequence-specific DNA binding transcription factor activity	6.41527e-06	7.60191e-05	sequence-specific DNA binding RNA polymerase II transcription factor activity;
MG1_4_vs_N_1_4	-1.75455	A_21_P0008564	Q65ED5_BACLD (Q65ED5) YvjD (PDZ/DHR/GLGF domain), partial (5%) [THC2495891]	KEGG: Neuroactive ligand-receptor interaction	6.46206e-06	7.60304e-05
MG1_4_vs_N_1_4	-1.87654	A_21_P0008937	BROAD Institute lincRNA (XLOC_011720), lincRNA [TCONS_00024397]	GOBP: detection of chemical stimulus involved in sensory perception	6.44881e-06	7.60543e-05	detection of stimulus involved in sensory perception;detection of chemical stimulus;sensory perception of chemical stimulus;sensory perception;
MG1_4_vs_N_1_4	-1.97757	A_21_P0001581	BROAD Institute lincRNA (XLOC_001025), lincRNA [TCONS_00001679]	GOBP: regulation of synaptic transmission	6.48332e-06	7.61007e-05	regulation of transmission of nerve impulse;
MG1_4_vs_N_1_4	1.22315	oebiotech_21976	LncRNA:10:22724353-22726858:-	GOBP: DNA packaging	6.50343e-06	7.61571e-05	cellular component organization at cellular level;DNA conformation change;
MG1_4_vs_N_1_4	1.35856	oebiotech_20508	LncRNA:22:22569183-22569654:+	GOBP: nucleosome assembly	6.53935e-06	7.62191e-05	protein-DNA complex assembly;nucleosome organization;chromatin assembly;
MG1_4_vs_N_1_4	1.31444	oebiotech_13707	CDNA: FLJ20932 fis, clone ADSE01312	GOBP: regulation of B cell proliferation	6.59983e-06	7.65653e-05	regulation of B cell activation;regulation of lymphocyte proliferation;
MG1_4_vs_N_1_4	1.54446	oebiotech_11864	Tumor necrosis factor, alpha-induced protein 3	GOBP: positive regulation of cytokine biosynthetic process	6.58685e-06	7.65933e-05	positive regulation of protein metabolic process;regulation of cytokine biosynthetic process;positive regulation of cellular biosynthetic process;positive regulation of macromolecule biosynthetic process;
MG1_4_vs_N_1_4	1.54446	oebiotech_11864	Tumor necrosis factor, alpha-induced protein 3	GOBP: cellular response to inorganic substance	6.73981e-06	7.78265e-05	cellular response to chemical stimulus;response to inorganic substance;
MG1_4_vs_N_1_4	1.18607	oebiotech_23134	LncRNA:1:231658263-231664302:-	KEGG: Antigen processing and presentation	6.76657e-06	7.79546e-05
MG1_4_vs_N_1_4	1.54446	oebiotech_11864	Tumor necrosis factor, alpha-induced protein 3	GOBP: regulation of cytokine biosynthetic process	6.73981e-06	7.80075e-05	regulation of protein metabolic process;regulation of cellular biosynthetic process;regulation of macromolecule biosynthetic process;regulation of cytokine production;
MG1_4_vs_N_1_4	1.1781	A_21_P0012678	BROAD Institute lincRNA (XLOC_l2_011244), lincRNA [TCONS_l2_00021279]	GOBP: positive regulation of mononuclear cell proliferation	6.82468e-06	7.82617e-05	positive regulation of leukocyte proliferation;regulation of mononuclear cell proliferation;
MG1_4_vs_N_1_4	1.54446	oebiotech_11864	Tumor necrosis factor, alpha-induced protein 3	GOBP: negative regulation of sequence-specific DNA binding transcription factor activity	6.84359e-06	7.82982e-05	regulation of sequence-specific DNA binding transcription factor activity;negative regulation of molecular function;
MG1_4_vs_N_1_4	1.27805	oebiotech_12190	Fc fragment of IgA, receptor for	GOBP: positive regulation of inflammatory response	6.81902e-06	7.83774e-05	regulation of inflammatory response;positive regulation of response to external stimulus;positive regulation of defense response;
MG1_4_vs_N_1_4	1.21024	oebiotech_11295	CDNA clone IMAGE:5749586	GOBP: positive regulation of chemotaxis	6.9658e-06	7.95136e-05	regulation of chemotaxis;positive regulation of behavior;positive regulation of locomotion;positive regulation of response to external stimulus;
MG1_4_vs_N_1_4	1.18607	oebiotech_23134	LncRNA:1:231658263-231664302:-	GOBP: S phase	6.98456e-06	7.95453e-05	interphase;cell cycle phase;
MG1_4_vs_N_1_4	-1.85867	A_21_P0001448	BROAD Institute lincRNA (XLOC_000642), lincRNA [TCONS_00001350]	GOMF: neurotransmitter receptor activity	7.0916e-06	8.058e-05	signaling receptor activity;
MG1_4_vs_N_1_4	1.20226	oebiotech_22571	LncRNA:8:120569316-120605248:-	GOBP: response to interferon-gamma	7.13053e-06	8.08378e-05	innate immune response;response to cytokine stimulus;
MG1_4_vs_N_1_4	1.32693	oebiotech_23973	LncRNA:6:84693447-84717042:+	GOBP: response to heat	7.15736e-06	8.09575e-05	response to temperature stimulus;response to stress;
MG1_4_vs_N_1_4	1.18251	oebiotech_22043	LncRNA:6:160181290-160183364:-	GOBP: intracellular receptor mediated signaling pathway	7.18889e-06	8.11298e-05	signal transduction;
MG1_4_vs_N_1_4	-1.67617	oebiotech_07061	LncRNA:20:10381656-10384178:-	GOBP: hormone transport	7.28289e-06	8.20046e-05	regulation of hormone levels;transport;
MG1_4_vs_N_1_4	-1.89037	oebiotech_24272	LncRNA:8:20812727-20813347:+	GOCC: primary cilium	7.3527e-06	8.24177e-05	cilium;
MG1_4_vs_N_1_4	-1.87654	A_21_P0008937	BROAD Institute lincRNA (XLOC_011720), lincRNA [TCONS_00024397]	GOBP: sensory perception of smell	7.34215e-06	8.24853e-05	sensory perception of chemical stimulus;
MG1_4_vs_N_1_4	1.32693	oebiotech_23973	LncRNA:6:84693447-84717042:+	GOBP: antigen processing and presentation of exogenous antigen	7.40556e-06	8.28237e-05	antigen processing and presentation;
MG1_4_vs_N_1_4	1.27805	oebiotech_12190	Fc fragment of IgA, receptor for	GOBP: positive regulation of cytokine biosynthetic process	7.4354e-06	8.2971e-05	positive regulation of protein metabolic process;regulation of cytokine biosynthetic process;positive regulation of cellular biosynthetic process;positive regulation of macromolecule biosynthetic process;
MG1_4_vs_N_1_4	1.1781	A_21_P0012678	BROAD Institute lincRNA (XLOC_l2_011244), lincRNA [TCONS_l2_00021279]	GOBP: regulation of interleukin-6 production	7.47357e-06	8.30246e-05	regulation of cytokine production;
MG1_4_vs_N_1_4	2.62133	oebiotech_03926	LncRNA:8:103991012-104012412:+	GOBP: erythrocyte differentiation	7.47357e-06	8.32103e-05	erythrocyte homeostasis;myeloid cell differentiation;
MG1_4_vs_N_1_4	1.20316	oebiotech_28222	intronic	GOBP: positive regulation of MAPK cascade	7.50879e-06	8.32301e-05	regulation of MAPK cascade;positive regulation of intracellular protein kinase cascade;
MG1_4_vs_N_1_4	1.18717	oebiotech_21043	LncRNA:6:29973747-29977733:+	GOCC: axon part	7.55697e-06	8.33927e-05	cell projection part;axon;
MG1_4_vs_N_1_4	1.2226	oebiotech_22184	LncRNA:6:2840911-2857517:-	GOBP: adaptive immune response based on somatic recombination of immune receptors built from immunoglobulin superfamily domains	7.55459e-06	8.35517e-05	adaptive immune response;
MG1_4_vs_N_1_4	3.29766	oebiotech_11933	G0/G1switch 2	GOBP: cellular response to molecule of bacterial origin	7.59115e-06	8.35846e-05	cellular response to biotic stimulus;response to molecule of bacterial origin;
MG1_4_vs_N_1_4	-1.72069	A_21_P0007961	BROAD Institute lincRNA (XLOC_010479), lincRNA [TCONS_00021588]	GOMF: transmembrane receptor protein tyrosine kinase activity	7.70687e-06	8.42992e-05	transmembrane receptor protein kinase activity;protein tyrosine kinase activity;
MG1_4_vs_N_1_4	1.27461	oebiotech_22925	LncRNA:10:35415768-35501886:+	GOBP: regulation of smooth muscle cell proliferation	7.69019e-06	8.4302e-05	regulation of cell proliferation;
MG1_4_vs_N_1_4	-1.68791	oebiotech_13727	CDNA FLJ26402 fis, clone HRT08981	GOMF: G-protein coupled peptide receptor activity	7.67535e-06	8.43251e-05	G-protein coupled receptor activity;peptide receptor activity;
MG1_4_vs_N_1_4	1.21024	oebiotech_11295	CDNA clone IMAGE:5749586	GOBP: positive regulation of leukocyte migration	7.8025e-06	8.51581e-05	positive regulation of cell migration;regulation of leukocyte migration;positive regulation of immune system process;
MG1_4_vs_N_1_4	1.96233	oebiotech_13550	Echinoderm microtubule associated protein like 4	GOBP: cytosolic calcium ion homeostasis	7.82067e-06	8.51696e-05	cellular calcium ion homeostasis;
MG1_4_vs_N_1_4	1.46311	oebiotech_11245	Asp (abnormal spindle) homolog, microcephaly associated (Drosophila)	GOCC: kinetochore	7.84753e-06	8.52755e-05	chromosomal part;protein complex;intracellular non-membrane-bounded organelle;chromosome, centromeric region;
MG1_4_vs_N_1_4	1.28398	oebiotech_02573	LncRNA:1:26186103-26189911:+	GOBP: chromatin assembly or disassembly	7.88527e-06	8.53131e-05	chromatin organization;
MG1_4_vs_N_1_4	1.20226	oebiotech_22571	LncRNA:8:120569316-120605248:-	GOBP: second-messenger-mediated signaling	7.87428e-06	8.53798e-05	intracellular signal transduction;
MG1_4_vs_N_1_4	1.21024	oebiotech_11295	CDNA clone IMAGE:5749586	GOBP: leukocyte migration	7.91663e-06	8.54666e-05	cell migration;immune system process;
MG1_4_vs_N_1_4	1.99353	oebiotech_11658	LncRNA:4:74608855-74609068:+	GOBP: positive regulation of lymphocyte proliferation	7.95237e-06	8.56666e-05	positive regulation of lymphocyte activation;regulation of lymphocyte proliferation;positive regulation of mononuclear cell proliferation;
MG1_4_vs_N_1_4	1.21024	oebiotech_11295	CDNA clone IMAGE:5749586	GOBP: myeloid leukocyte differentiation	7.97175e-06	8.56899e-05	myeloid cell differentiation;leukocyte differentiation;
MG1_4_vs_N_1_4	1.35856	oebiotech_20508	LncRNA:22:22569183-22569654:+	GOCC: nucleosome	8.0106e-06	8.59219e-05	chromosomal part;protein-DNA complex;chromatin;
MG1_4_vs_N_1_4	1.32693	oebiotech_23973	LncRNA:6:84693447-84717042:+	GOBP: phagocytosis	8.08576e-06	8.65415e-05	endocytosis;
MG1_4_vs_N_1_4	3.06838	A_24_P927716	Homo sapiens proteoglycan 3 pseudogene (SLED1), non-coding RNA [NR_003542]	GOBP: positive regulation of MAP kinase activity	8.19215e-06	8.71182e-05	positive regulation of protein serine/threonine kinase activity;regulation of MAP kinase activity;
MG1_4_vs_N_1_4	-1.80353	oebiotech_05566	LncRNA:12:52700399-52702155:-	GOBP: feeding behavior	8.15828e-06	8.71304e-05	behavior;
MG1_4_vs_N_1_4	1.18106	oebiotech_24382	LncRNA:X:46404928-46407668:+	GOBP: positive regulation of cytokine production	8.18897e-06	8.72709e-05	positive regulation of multicellular organismal process;regulation of cytokine production;
MG1_4_vs_N_1_4	-2.15139	A_21_P0010222	BROAD Institute lincRNA (XLOC_013866), lincRNA [TCONS_00028969]	GOBP: excretion	8.26076e-06	8.7474e-05	system process;
MG1_4_vs_N_1_4	1.38853	oebiotech_02358	LncRNA:3:38144619-38164574:-	GOMF: calcium channel activity	8.25196e-06	8.75672e-05	calcium ion transmembrane transporter activity;cation channel activity;
MG1_4_vs_N_1_4	-1.8472	A_21_P0004590	Homo sapiens chromosome 6 open reading frame 218 (C6orf218), non-coding RNA [NR_027793]	GOBP: learning	8.38299e-06	8.85798e-05	learning or memory;
MG1_4_vs_N_1_4	-2.10597	oebiotech_19322	LncRNA:2:155292364-155313950:-	GOBP: cognition	8.49134e-06	8.85961e-05	neurological system process;
MG1_4_vs_N_1_4	1.25772	oebiotech_10380	LncRNA:1:190753391-190802970:-	GOBP: embryonic pattern specification	8.41502e-06	8.87299e-05	embryo development;pattern specification process;
MG1_4_vs_N_1_4	1.46311	oebiotech_11245	Asp (abnormal spindle) homolog, microcephaly associated (Drosophila)	GOBP: response to interferon-gamma	8.4892e-06	8.87598e-05	innate immune response;response to cytokine stimulus;
MG1_4_vs_N_1_4	1.23451	A_23_P427703	Homo sapiens metallothionein 1L (gene/pseudogene) (MT1L), non-coding RNA [NR_001447]	GOBP: cellular response to inorganic substance	8.4603e-06	8.88309e-05	cellular response to chemical stimulus;response to inorganic substance;
MG1_4_vs_N_1_4	-2.08744	oebiotech_04250	maternally expressed 3 (non-protein coding) [Source:HGNC Symbol;Acc:14575]	GOBP: regulation of synaptic transmission	8.48096e-06	8.88603e-05	regulation of transmission of nerve impulse;
MG1_4_vs_N_1_4	1.3154	oebiotech_05864	LncRNA:14:52577839-52596343:-	GOMF: transmembrane receptor protein tyrosine kinase activity	8.44585e-06	8.88667e-05	transmembrane receptor protein kinase activity;protein tyrosine kinase activity;
MG1_4_vs_N_1_4	-1.80905	A_21_P0012531	BX117432 Soares_NFL_T_GBC_S1 Homo sapiens cDNA clone IMAGp998M165850, mRNA sequence [BX117432]	GOMF: transmembrane receptor protein tyrosine kinase activity	8.54391e-06	8.89581e-05	transmembrane receptor protein kinase activity;protein tyrosine kinase activity;
MG1_4_vs_N_1_4	-1.68791	oebiotech_13727	CDNA FLJ26402 fis, clone HRT08981	GOMF: peptide receptor activity	8.59138e-06	8.92657e-05	signaling receptor activity;
MG1_4_vs_N_1_4	1.18798	A_33_P3395028	Homo sapiens uncharacterized LOC152225 (LOC152225), non-coding RNA [NR_026934]	GOBP: activation of MAPK activity	8.6386e-06	8.9383e-05	positive regulation of MAP kinase activity;activation of protein kinase activity;protein phosphorylation;
MG1_4_vs_N_1_4	1.32693	oebiotech_23973	LncRNA:6:84693447-84717042:+	GOBP: antigen processing and presentation of peptide antigen	8.62726e-06	8.94517e-05	antigen processing and presentation;
MG1_4_vs_N_1_4	1.30092	A_32_P19840	PREDICTED: Homo sapiens hypothetical LOC100507507 (LOC100507507), miscRNA [XR_108783]	GOBP: regulation of synaptic transmission	8.73309e-06	8.99866e-05	regulation of transmission of nerve impulse;
MG1_4_vs_N_1_4	1.44822	oebiotech_08035	MIR22 host gene (non-protein coding) [Source:HGNC Symbol;Acc:28219]	GOBP: regulation of T cell differentiation	8.72312e-06	9.00703e-05	regulation of T cell activation;regulation of lymphocyte differentiation;
MG1_4_vs_N_1_4	1.18798	A_33_P3395028	Homo sapiens uncharacterized LOC152225 (LOC152225), non-coding RNA [NR_026934]	GOBP: pattern recognition receptor signaling pathway	8.79019e-06	9.02015e-05	innate immune response-activating signal transduction;
MG1_4_vs_N_1_4	1.99353	oebiotech_11658	LncRNA:4:74608855-74609068:+	GOBP: positive regulation of mononuclear cell proliferation	8.7887e-06	9.03725e-05	positive regulation of leukocyte proliferation;regulation of mononuclear cell proliferation;
MG1_4_vs_N_1_4	-1.75062	oebiotech_26812	LncRNA:21:28731204-28820898:-	GOBP: regulation of synaptic transmission	8.87158e-06	9.08493e-05	regulation of transmission of nerve impulse;
MG1_4_vs_N_1_4	-2.18167	oebiotech_02627	LncRNA:2:105552868-105654954:-	GOBP: regulation of ERK1 and ERK2 cascade	8.90507e-06	9.10049e-05	regulation of MAPK cascade;
MG1_4_vs_N_1_4	1.3559	A_21_P0002511	Q2H1E0_CHAGB (Q2H1E0) Predicted protein, partial (5%) [THC2723627]	GOCC: lysosomal membrane	9.0228e-06	9.1831e-05	vacuolar membrane;lysosome;
MG1_4_vs_N_1_4	-2.02898	oebiotech_22482	LncRNA:6:3637185-3640367:+	GOBP: negative regulation of ion transport	9.14887e-06	9.19855e-05	negative regulation of transport;regulation of ion transport;
MG1_4_vs_N_1_4	1.50938	A_21_P0001310	BROAD Institute lincRNA (XLOC_000223), lincRNA [TCONS_00000964]	GOBP: negative regulation of ion transport	9.29851e-06	9.20031e-05	negative regulation of transport;regulation of ion transport;
MG1_4_vs_N_1_4	-2.18701	oebiotech_13661	CDNA clone IMAGE:5297433	GOBP: learning	9.05835e-06	9.20047e-05	learning or memory;
MG1_4_vs_N_1_4	1.30092	A_32_P19840	PREDICTED: Homo sapiens hypothetical LOC100507507 (LOC100507507), miscRNA [XR_108783]	GOBP: regulation of synaptic plasticity	9.02274e-06	9.20185e-05	regulation of biological quality;regulation of synaptic transmission;
MG1_4_vs_N_1_4	1.18251	oebiotech_22043	LncRNA:6:160181290-160183364:-	GOBP: homeostasis of number of cells	9.1725e-06	9.20371e-05	homeostatic process;
MG1_4_vs_N_1_4	1.27198	oebiotech_15270	Homo sapiens, clone IMAGE:6471309, mRNA	GOBP: nucleosome assembly	9.1959e-06	9.20862e-05	protein-DNA complex assembly;nucleosome organization;chromatin assembly;
MG1_4_vs_N_1_4	1.22436	oebiotech_14150	Phospholipase C, eta 1	GOBP: platelet degranulation	9.27233e-06	9.21102e-05	exocytosis;
MG1_4_vs_N_1_4	1.42814	oebiotech_16993	long intergenic non-protein coding RNA 256B [Source:HGNC Symbol;Acc:21865]	GOBP: negative regulation of lymphocyte activation	9.14436e-06	9.21263e-05	regulation of lymphocyte activation;negative regulation of leukocyte activation;
MG1_4_vs_N_1_4	1.18607	oebiotech_23134	LncRNA:1:231658263-231664302:-	GOBP: antigen processing and presentation of peptide antigen	9.23921e-06	9.21491e-05	antigen processing and presentation;
MG1_4_vs_N_1_4	1.20316	oebiotech_28222	intronic	GOBP: immunoglobulin mediated immune response	9.29516e-06	9.21531e-05	B cell mediated immunity;
MG1_4_vs_N_1_4	1.32693	oebiotech_23973	LncRNA:6:84693447-84717042:+	GOBP: immunoglobulin mediated immune response	9.11566e-06	9.22103e-05	B cell mediated immunity;
MG1_4_vs_N_1_4	-2.10597	oebiotech_19322	LncRNA:2:155292364-155313950:-	GOMF: transmembrane receptor protein tyrosine kinase activity	9.22781e-06	9.22202e-05	transmembrane receptor protein kinase activity;protein tyrosine kinase activity;
MG1_4_vs_N_1_4	1.99353	oebiotech_11658	LncRNA:4:74608855-74609068:+	GOBP: regulation of interleukin-6 production	9.26672e-06	9.22386e-05	regulation of cytokine production;
MG1_4_vs_N_1_4	2.62133	oebiotech_03926	LncRNA:8:103991012-104012412:+	GOBP: cellular response to lipopolysaccharide	9.10507e-06	9.22908e-05	cellular response to molecule of bacterial origin;response to lipopolysaccharide;
MG1_4_vs_N_1_4	-1.65939	oebiotech_24310	LncRNA:9:37509147-37510296:+	GOBP: regulation of synaptic transmission	9.14327e-06	9.2302e-05	regulation of transmission of nerve impulse;
MG1_4_vs_N_1_4	1.18106	oebiotech_24382	LncRNA:X:46404928-46407668:+	GOBP: carboxylic acid transport	9.3722e-06	9.25482e-05	organic acid transport;organic anion transport;
MG1_4_vs_N_1_4	1.46311	oebiotech_11245	Asp (abnormal spindle) homolog, microcephaly associated (Drosophila)	GOCC: condensed chromosome	9.43495e-06	9.29833e-05	chromosome;
MG1_4_vs_N_1_4	1.42814	oebiotech_16993	long intergenic non-protein coding RNA 256B [Source:HGNC Symbol;Acc:21865]	GOBP: homeostasis of number of cells	9.46676e-06	9.31124e-05	homeostatic process;
MG1_4_vs_N_1_4	-1.79313	A_21_P0010245	BROAD Institute lincRNA (XLOC_013942), lincRNA [TCONS_00029019]	KEGG: Neuroactive ligand-receptor interaction	9.6946e-06	9.4978e-05
MG1_4_vs_N_1_4	1.46914	A_19_P00803960	Homo sapiens uncharacterized LOC100499177 (LOC100499177), transcript variant 1, non-coding RNA [NR_034075]	GOBP: negative regulation of growth	9.68278e-06	9.50493e-05	negative regulation of biological process;regulation of growth;
MG1_4_vs_N_1_4	-1.94365	A_33_P3382830	Homo sapiens uncharacterized LOC643623 (LOC643623), non-coding RNA [NR_038906]	GOBP: regulation of synaptic transmission	9.80714e-06	9.57038e-05	regulation of transmission of nerve impulse;
MG1_4_vs_N_1_4	1.24022	A_21_P0000496	Homo sapiens small nucleolar RNA, C/D box 1A (SNORD1A), small nucleolar RNA [NR_004395]	GOBP: regulation of body fluid levels	9.79899e-06	9.58121e-05	regulation of biological quality;single-multicellular organism process;
MG1_4_vs_N_1_4	1.28398	oebiotech_02573	LncRNA:1:26186103-26189911:+	GOBP: phosphatidylinositol-mediated signaling	9.84376e-06	9.58732e-05	inositol lipid-mediated signaling;
MG1_4_vs_N_1_4	1.4147	oebiotech_00997	LncRNA:1:120906608-120935761:+	GOBP: response to interferon-gamma	9.9191e-06	9.62303e-05	innate immune response;response to cytokine stimulus;
MG1_4_vs_N_1_4	1.24022	A_21_P0000496	Homo sapiens small nucleolar RNA, C/D box 1A (SNORD1A), small nucleolar RNA [NR_004395]	GOBP: cellular response to inorganic substance	9.91357e-06	9.63645e-05	cellular response to chemical stimulus;response to inorganic substance;
MG1_4_vs_N_1_4	2.9212	oebiotech_19598	LncRNA:4:185719450-185720200:-	GOBP: regulation of DNA binding	1.02301e-05	9.82891e-05	regulation of binding;
MG1_4_vs_N_1_4	1.99353	oebiotech_11658	LncRNA:4:74608855-74609068:+	GOBP: monocarboxylic acid transport	1.02926e-05	9.83203e-05	carboxylic acid transport;
MG1_4_vs_N_1_4	1.22315	oebiotech_21976	LncRNA:10:22724353-22726858:-	GOCC: condensed chromosome, centromeric region	1.02825e-05	9.8413e-05	condensed chromosome;chromosome, centromeric region;
MG1_4_vs_N_1_4	2.9212	oebiotech_19598	LncRNA:4:185719450-185720200:-	GOBP: regulation of fat cell differentiation	1.02301e-05	9.84792e-05	regulation of cell differentiation;
MG1_4_vs_N_1_4	1.51928	oebiotech_22103	LncRNA:15:93426072-93441977:+	GOBP: regulation of Rho protein signal transduction	1.0271e-05	9.84923e-05	regulation of Ras protein signal transduction;
MG1_4_vs_N_1_4	-1.79954	A_21_P0009360	Homo sapiens uncharacterized LOC100499467 (LOC100499467), non-coding RNA [NR_036488]	GOBP: excretion	1.02268e-05	9.86386e-05	system process;
MG1_4_vs_N_1_4	1.21024	oebiotech_11295	CDNA clone IMAGE:5749586	GOBP: leukocyte chemotaxis	1.03707e-05	9.86879e-05	cell chemotaxis;leukocyte migration;
MG1_4_vs_N_1_4	-1.68563	oebiotech_09981	long intergenic non-protein coding RNA 426 [Source:HGNC Symbol;Acc:42761]	GOBP: regulation of synaptic plasticity	1.02262e-05	9.88247e-05	regulation of biological quality;regulation of synaptic transmission;
MG1_4_vs_N_1_4	1.18251	oebiotech_22043	LncRNA:6:160181290-160183364:-	GOBP: positive regulation of leukocyte migration	1.03653e-05	9.88257e-05	positive regulation of cell migration;regulation of leukocyte migration;positive regulation of immune system process;
MG1_4_vs_N_1_4	1.28398	oebiotech_02573	LncRNA:1:26186103-26189911:+	GOBP: positive regulation of T cell activation	1.02152e-05	9.89101e-05	positive regulation of lymphocyte activation;regulation of T cell activation;
MG1_4_vs_N_1_4	-1.71323	A_21_P0006010	EST11771 human nasopharynx Homo sapiens cDNA, mRNA sequence [CD695248]	KEGG: Neuroactive ligand-receptor interaction	1.05691e-05	9.98124e-05
MG1_4_vs_N_1_4	3.06838	A_24_P927716	Homo sapiens proteoglycan 3 pseudogene (SLED1), non-coding RNA [NR_003542]	GOBP: regulation of fat cell differentiation	1.0569e-05	0.000100001	regulation of cell differentiation;
MG1_4_vs_N_1_4	1.2226	oebiotech_22184	LncRNA:6:2840911-2857517:-	GOBP: regulation of body fluid levels	1.05612e-05	0.000100118	regulation of biological quality;single-multicellular organism process;
MG1_4_vs_N_1_4	1.29452	A_24_P288836	Homo sapiens major histocompatibility complex, class II, DP beta 2 (pseudogene) (HLA-DPB2), non-coding RNA [NR_001435]	GOBP: T cell costimulation	1.05509e-05	0.000100211	positive regulation of T cell activation;lymphocyte costimulation;
MG1_4_vs_N_1_4	1.31444	oebiotech_13707	CDNA: FLJ20932 fis, clone ADSE01312	GOBP: chromosome segregation	1.07925e-05	0.000101345	cellular process;
MG1_4_vs_N_1_4	1.28936	oebiotech_20740	LncRNA:7:98870923-98895594:+	GOBP: negative regulation of growth	1.076e-05	0.000101423	negative regulation of biological process;regulation of growth;
MG1_4_vs_N_1_4	1.18251	oebiotech_22043	LncRNA:6:160181290-160183364:-	GOBP: regulation of adaptive immune response	1.07919e-05	0.000101532	regulation of immune response;
MG1_4_vs_N_1_4	1.2322	oebiotech_21472	LncRNA:9:90387829-90401799:+	GOCC: ruffle	1.09627e-05	0.000102556	cell projection;cell leading edge;
MG1_4_vs_N_1_4	1.35856	oebiotech_20508	LncRNA:22:22569183-22569654:+	GOBP: chromatin assembly	1.09538e-05	0.000102666	cellular component assembly at cellular level;chromatin assembly or disassembly;DNA packaging;
MG1_4_vs_N_1_4	2.01888	oebiotech_04049	LncRNA:8:103866682-103868303:+	GOBP: cellular response to inorganic substance	1.10147e-05	0.00010285	cellular response to chemical stimulus;response to inorganic substance;
MG1_4_vs_N_1_4	1.18251	oebiotech_22043	LncRNA:6:160181290-160183364:-	GOBP: response to temperature stimulus	1.11085e-05	0.000103145	response to abiotic stimulus;
MG1_4_vs_N_1_4	1.27198	oebiotech_15270	Homo sapiens, clone IMAGE:6471309, mRNA	GOBP: protein-DNA complex assembly	1.11367e-05	0.000103214	protein-DNA complex subunit organization;cellular macromolecular complex assembly;
MG1_4_vs_N_1_4	2.9212	oebiotech_19598	LncRNA:4:185719450-185720200:-	GOBP: cellular response to lipopolysaccharide	1.10973e-05	0.000103234	cellular response to molecule of bacterial origin;response to lipopolysaccharide;
MG1_4_vs_N_1_4	1.54446	oebiotech_11864	Tumor necrosis factor, alpha-induced protein 3	GOBP: positive regulation of MAP kinase activity	1.11816e-05	0.000103246	positive regulation of protein serine/threonine kinase activity;regulation of MAP kinase activity;
MG1_4_vs_N_1_4	-2.10597	oebiotech_19322	LncRNA:2:155292364-155313950:-	GOBP: positive regulation of peptide secretion	1.12055e-05	0.000103275	positive regulation of secretion;regulation of peptide secretion;
MG1_4_vs_N_1_4	1.80641	A_19_P00329564	Homo sapiens uncharacterized LOC100499177 (LOC100499177), transcript variant 1, non-coding RNA [NR_034075]	GOBP: regulation of body fluid levels	1.11672e-05	0.000103304	regulation of biological quality;single-multicellular organism process;
MG1_4_vs_N_1_4	2.9212	oebiotech_19598	LncRNA:4:185719450-185720200:-	GOBP: platelet degranulation	1.10973e-05	0.000103427	exocytosis;
MG1_4_vs_N_1_4	1.18607	oebiotech_23134	LncRNA:1:231658263-231664302:-	GOBP: homeostasis of number of cells	1.13554e-05	0.000104078	homeostatic process;
MG1_4_vs_N_1_4	1.18607	oebiotech_23134	LncRNA:1:231658263-231664302:-	GOBP: myeloid cell differentiation	1.13554e-05	0.00010427	cell differentiation;hemopoiesis;
MG1_4_vs_N_1_4	1.32732	oebiotech_03478	LncRNA:5:139579747-139582772:+	GOBP: cellular response to metal ion	1.13406e-05	0.000104326	cellular response to inorganic substance;response to metal ion;
MG1_4_vs_N_1_4	-1.76984	A_21_P0003002	BROAD Institute lincRNA (XLOC_002735), lincRNA [TCONS_00006134]	GOBP: regulation of synaptic transmission	1.15575e-05	0.000104583	regulation of transmission of nerve impulse;
MG1_4_vs_N_1_4	1.32693	oebiotech_23973	LncRNA:6:84693447-84717042:+	GOBP: B cell mediated immunity	1.15167e-05	0.000104593	adaptive immune response based on somatic recombination of immune receptors built from immunoglobulin superfamily domains;lymphocyte mediated immunity;
MG1_4_vs_N_1_4	3.06838	A_24_P927716	Homo sapiens proteoglycan 3 pseudogene (SLED1), non-coding RNA [NR_003542]	GOBP: cellular response to lipopolysaccharide	1.14975e-05	0.00010461	cellular response to molecule of bacterial origin;response to lipopolysaccharide;
MG1_4_vs_N_1_4	1.17936	oebiotech_09452	LncRNA:2:131876943-131883092:+	GOBP: cellular response to metal ion	1.15489e-05	0.000104695	cellular response to inorganic substance;response to metal ion;
MG1_4_vs_N_1_4	1.18251	oebiotech_22043	LncRNA:6:160181290-160183364:-	GOBP: MAPK cascade	1.14498e-05	0.00010475	intracellular protein kinase cascade;
MG1_4_vs_N_1_4	3.06838	A_24_P927716	Homo sapiens proteoglycan 3 pseudogene (SLED1), non-coding RNA [NR_003542]	GOBP: platelet degranulation	1.14975e-05	0.000104802	exocytosis;
MG1_4_vs_N_1_4	-1.91124	oebiotech_12842	Collagen, type IV, alpha 6	GOMF: transmembrane receptor protein tyrosine kinase activity	1.16171e-05	0.000104931	transmembrane receptor protein kinase activity;protein tyrosine kinase activity;
MG1_4_vs_N_1_4	2.9212	oebiotech_19598	LncRNA:4:185719450-185720200:-	GOBP: response to interleukin-1	1.16403e-05	0.00010495	response to cytokine stimulus;
MG1_4_vs_N_1_4	-1.68971	A_21_P0007105	BROAD Institute lincRNA (XLOC_008844), lincRNA [TCONS_00018945]	GOBP: regulation of G-protein coupled receptor protein signaling pathway	1.14936e-05	0.000104958	regulation of signal transduction;
MG1_4_vs_N_1_4	1.18134	oebiotech_11079	Cathepsin L1	GOCC: condensed chromosome, centromeric region	1.17025e-05	0.00010532	condensed chromosome;chromosome, centromeric region;
MG1_4_vs_N_1_4	-1.72459	oebiotech_02276	LncRNA:3:18031514-18037036:+	GOBP: inner ear development	1.18263e-05	0.000106242	anatomical structure development;ear development;
MG1_4_vs_N_1_4	1.20226	oebiotech_22571	LncRNA:8:120569316-120605248:-	GOBP: regulation of wound healing	1.19206e-05	0.000106321	regulation of response to stress;
MG1_4_vs_N_1_4	1.51928	oebiotech_22103	LncRNA:15:93426072-93441977:+	GOCC: cell-substrate junction	1.18809e-05	0.000106348	cell junction;
MG1_4_vs_N_1_4	1.46311	oebiotech_11245	Asp (abnormal spindle) homolog, microcephaly associated (Drosophila)	GOBP: response to glucocorticoid stimulus	1.186e-05	0.000106353	response to corticosteroid stimulus;
MG1_4_vs_N_1_4	1.33806	oebiotech_09576	LncRNA:2:64166987-64168884:-	GOBP: feeding behavior	1.19159e-05	0.00010647	behavior;
MG1_4_vs_N_1_4	1.20316	oebiotech_28222	intronic	GOBP: B cell mediated immunity	1.20081e-05	0.00010691	adaptive immune response based on somatic recombination of immune receptors built from immunoglobulin superfamily domains;lymphocyte mediated immunity;
MG1_4_vs_N_1_4	1.1781	A_21_P0012678	BROAD Institute lincRNA (XLOC_l2_011244), lincRNA [TCONS_l2_00021279]	GOBP: regulation of I-kappaB kinase/NF-kappaB cascade	1.2159e-05	0.000107484	regulation of intracellular protein kinase cascade;
MG1_4_vs_N_1_4	2.62133	oebiotech_03926	LncRNA:8:103991012-104012412:+	GOBP: leukocyte migration	1.2159e-05	0.000107675	cell migration;immune system process;
MG1_4_vs_N_1_4	2.62133	oebiotech_03926	LncRNA:8:103991012-104012412:+	GOBP: regulation of I-kappaB kinase/NF-kappaB cascade	1.2159e-05	0.000107867	regulation of intracellular protein kinase cascade;
MG1_4_vs_N_1_4	1.24022	A_21_P0000496	Homo sapiens small nucleolar RNA, C/D box 1A (SNORD1A), small nucleolar RNA [NR_004395]	GOBP: regulation of B cell proliferation	1.21396e-05	0.000107888	regulation of B cell activation;regulation of lymphocyte proliferation;
MG1_4_vs_N_1_4	1.18607	oebiotech_23134	LncRNA:1:231658263-231664302:-	GOBP: hair follicle maturation	1.22443e-05	0.000108047	anatomical structure maturation;hair cycle process;hair follicle development;
MG1_4_vs_N_1_4	1.20226	oebiotech_22571	LncRNA:8:120569316-120605248:-	GOBP: regulation of I-kappaB kinase/NF-kappaB cascade	1.22996e-05	0.000108343	regulation of intracellular protein kinase cascade;
MG1_4_vs_N_1_4	3.29766	oebiotech_11933	G0/G1switch 2	GOBP: carboxylic acid transport	1.23559e-05	0.000108646	organic acid transport;organic anion transport;
MG1_4_vs_N_1_4	1.46311	oebiotech_11245	Asp (abnormal spindle) homolog, microcephaly associated (Drosophila)	GOCC: condensed chromosome kinetochore	1.24091e-05	0.00010873	condensed chromosome;condensed chromosome, centromeric region;kinetochore;
MG1_4_vs_N_1_4	1.18134	oebiotech_11079	Cathepsin L1	GOBP: adaptive immune response based on somatic recombination of immune receptors built from immunoglobulin superfamily domains	1.24001e-05	0.000108843	adaptive immune response;
MG1_4_vs_N_1_4	1.25772	oebiotech_10380	LncRNA:1:190753391-190802970:-	GOBP: transmembrane receptor protein serine/threonine kinase signaling pathway	1.25181e-05	0.000109492	enzyme linked receptor protein signaling pathway;
MG1_4_vs_N_1_4	-1.72907	A_21_P0009069	BX109118 Soares_testis_NHT Homo sapiens cDNA clone IMAGp998A024498, mRNA sequence [BX109118]	GOBP: hormone secretion	1.25559e-05	0.00010963	secretion by cell;signal release;hormone transport;
MG1_4_vs_N_1_4	1.23451	A_23_P427703	Homo sapiens metallothionein 1L (gene/pseudogene) (MT1L), non-coding RNA [NR_001447]	GOBP: positive regulation of cell division	1.26648e-05	0.000110194	regulation of cell division;positive regulation of cellular process;
MG1_4_vs_N_1_4	1.23451	A_23_P427703	Homo sapiens metallothionein 1L (gene/pseudogene) (MT1L), non-coding RNA [NR_001447]	GOCC: platelet alpha granule	1.26648e-05	0.000110387	secretory granule;
MG1_4_vs_N_1_4	1.37412	oebiotech_12859	Septin 6	GOBP: regulation of synaptic plasticity	1.27703e-05	0.000110725	regulation of biological quality;regulation of synaptic transmission;
MG1_4_vs_N_1_4	1.2226	oebiotech_22184	LncRNA:6:2840911-2857517:-	GOBP: regulation of B cell proliferation	1.27651e-05	0.000110873	regulation of B cell activation;regulation of lymphocyte proliferation;
MG1_4_vs_N_1_4	-1.80393	oebiotech_10609	Skint-like, pseudogene [Source:HGNC Symbol;Acc:33993]	GOBP: morphogenesis of embryonic epithelium	1.28569e-05	0.000111088	embryonic morphogenesis;morphogenesis of an epithelium;
MG1_4_vs_N_1_4	-1.91251	oebiotech_24860	LncRNA:14:90921678-90923558:+	GOBP: placenta development	1.28413e-05	0.000111147	organ development;
MG1_4_vs_N_1_4	3.06838	A_24_P927716	Homo sapiens proteoglycan 3 pseudogene (SLED1), non-coding RNA [NR_003542]	GOBP: positive regulation of cytokine production	1.29636e-05	0.00011143	positive regulation of multicellular organismal process;regulation of cytokine production;
MG1_4_vs_N_1_4	1.18798	A_33_P3395028	Homo sapiens uncharacterized LOC152225 (LOC152225), non-coding RNA [NR_026934]	GOBP: innate immune response-activating signal transduction	1.29503e-05	0.000111509	immune response-activating signal transduction;activation of innate immune response;
MG1_4_vs_N_1_4	1.17936	oebiotech_09452	LncRNA:2:131876943-131883092:+	GOBP: regulation of body fluid levels	1.29415e-05	0.000111626	regulation of biological quality;single-multicellular organism process;
MG1_4_vs_N_1_4	1.18134	oebiotech_11079	Cathepsin L1	GOBP: S phase	1.30159e-05	0.000111687	interphase;cell cycle phase;
MG1_4_vs_N_1_4	1.17936	oebiotech_09452	LncRNA:2:131876943-131883092:+	GOCC: condensed chromosome kinetochore	1.31157e-05	0.000111773	condensed chromosome;condensed chromosome, centromeric region;kinetochore;
MG1_4_vs_N_1_4	1.1781	A_21_P0012678	BROAD Institute lincRNA (XLOC_l2_011244), lincRNA [TCONS_l2_00021279]	GOBP: regulation of B cell proliferation	1.30777e-05	0.000111832	regulation of B cell activation;regulation of lymphocyte proliferation;
MG1_4_vs_N_1_4	1.18106	oebiotech_24382	LncRNA:X:46404928-46407668:+	GOBP: regulation of synaptic plasticity	1.31073e-05	0.000111893	regulation of biological quality;regulation of synaptic transmission;
MG1_4_vs_N_1_4	2.62133	oebiotech_03926	LncRNA:8:103991012-104012412:+	GOBP: regulation of B cell proliferation	1.30777e-05	0.000112024	regulation of B cell activation;regulation of lymphocyte proliferation;
MG1_4_vs_N_1_4	1.80641	A_19_P00329564	Homo sapiens uncharacterized LOC100499177 (LOC100499177), transcript variant 1, non-coding RNA [NR_034075]	GOBP: negative regulation of ion transport	1.32522e-05	0.000112743	negative regulation of transport;regulation of ion transport;
MG1_4_vs_N_1_4	-1.73739	oebiotech_10060	LncRNA:10:119991153-120017212:+	GOBP: regulation of synaptic plasticity	1.33379e-05	0.000112893	regulation of biological quality;regulation of synaptic transmission;
MG1_4_vs_N_1_4	1.1781	A_21_P0012678	BROAD Institute lincRNA (XLOC_l2_011244), lincRNA [TCONS_l2_00021279]	GOBP: response to interferon-gamma	1.33343e-05	0.000113055	innate immune response;response to cytokine stimulus;
MG1_4_vs_N_1_4	2.62133	oebiotech_03926	LncRNA:8:103991012-104012412:+	GOBP: response to interferon-gamma	1.33343e-05	0.000113248	innate immune response;response to cytokine stimulus;
MG1_4_vs_N_1_4	-1.717	A_21_P0001037	RST1600 Athersys RAGE Library Homo sapiens cDNA, mRNA sequence [BG182723]	KEGG: Neuroactive ligand-receptor interaction	1.35493e-05	0.000114488
MG1_4_vs_N_1_4	1.27805	oebiotech_12190	Fc fragment of IgA, receptor for	GOBP: regulation of interleukin-6 production	1.35794e-05	0.000114547	regulation of cytokine production;
MG1_4_vs_N_1_4	1.54446	oebiotech_11864	Tumor necrosis factor, alpha-induced protein 3	GOBP: regulation of chemotaxis	1.36536e-05	0.000114784	regulation of behavior;regulation of locomotion;regulation of response to external stimulus;
MG1_4_vs_N_1_4	-1.81293	oebiotech_26945	LncRNA:3:165178249-165257047:+	GOBP: positive regulation of hormone secretion	1.36389e-05	0.000114854	positive regulation of secretion;positive regulation of cellular process;regulation of hormone secretion;
MG1_4_vs_N_1_4	2.01888	oebiotech_04049	LncRNA:8:103866682-103868303:+	GOBP: placenta development	1.38931e-05	0.000116209	organ development;
MG1_4_vs_N_1_4	-1.72069	A_21_P0007961	BROAD Institute lincRNA (XLOC_010479), lincRNA [TCONS_00021588]	GOBP: feeding behavior	1.38739e-05	0.000116243	behavior;
MG1_4_vs_N_1_4	1.19787	A_21_P0000679	Homo sapiens uncharacterized LOC100507217 (LOC100507217), transcript variant 1, non-coding RNA [NR_037601]	GOBP: regulation of Rho GTPase activity	1.38717e-05	0.000116421	regulation of Rho protein signal transduction;regulation of Ras GTPase activity;
MG1_4_vs_N_1_4	1.28936	oebiotech_20740	LncRNA:7:98870923-98895594:+	GOBP: response to tumor necrosis factor	1.4034e-05	0.000116798	response to cytokine stimulus;
MG1_4_vs_N_1_4	1.20226	oebiotech_22571	LncRNA:8:120569316-120605248:-	GOBP: negative regulation of cell death	1.40183e-05	0.000116863	negative regulation of cellular process;regulation of cell death;
MG1_4_vs_N_1_4	-1.91502	oebiotech_10304	LncRNA:1:229077214-229081384:+	GOMF: transmembrane receptor protein tyrosine kinase activity	1.39991e-05	0.000116899	transmembrane receptor protein kinase activity;protein tyrosine kinase activity;
MG1_4_vs_N_1_4	1.1781	A_21_P0012678	BROAD Institute lincRNA (XLOC_l2_011244), lincRNA [TCONS_l2_00021279]	GOBP: response to heat	1.4121e-05	0.000117327	response to temperature stimulus;response to stress;
MG1_4_vs_N_1_4	-2.18701	oebiotech_13661	CDNA clone IMAGE:5297433	GOBP: detection of stimulus involved in sensory perception	1.41787e-05	0.000117414	detection of stimulus;sensory perception;
MG1_4_vs_N_1_4	1.27198	oebiotech_15270	Homo sapiens, clone IMAGE:6471309, mRNA	GOMF: chemokine receptor binding	1.41615e-05	0.000117467	cytokine receptor binding;G-protein coupled receptor binding;
MG1_4_vs_N_1_4	-1.92237	A_21_P0010300	BROAD Institute lincRNA (XLOC_014118), lincRNA [TCONS_00029178]	GOBP: feeding behavior	1.42645e-05	0.000117928	behavior;
MG1_4_vs_N_1_4	1.22436	oebiotech_14150	Phospholipase C, eta 1	KEGG: Complement and coagulation cascades	1.43573e-05	0.000118498
MG1_4_vs_N_1_4	1.18251	oebiotech_22043	LncRNA:6:160181290-160183364:-	GOBP: negative regulation of lymphocyte activation	1.4628e-05	0.000119347	regulation of lymphocyte activation;negative regulation of leukocyte activation;
MG1_4_vs_N_1_4	1.5488	oebiotech_06531	LncRNA:15:52325903-52327822:+	GOBP: monocarboxylic acid transport	1.46526e-05	0.000119352	carboxylic acid transport;
MG1_4_vs_N_1_4	1.20599	oebiotech_13198	GTP cyclohydrolase 1 (dopa-responsive dystonia)	GOBP: negative regulation of programmed cell death	1.46199e-05	0.000119477	negative regulation of cell death;regulation of programmed cell death;
MG1_4_vs_N_1_4	1.51928	oebiotech_22103	LncRNA:15:93426072-93441977:+	GOBP: positive regulation of peptide secretion	1.46132e-05	0.000119619	positive regulation of secretion;regulation of peptide secretion;
MG1_4_vs_N_1_4	1.5488	oebiotech_06531	LncRNA:15:52325903-52327822:+	GOBP: elevation of cytosolic calcium ion concentration	1.4572e-05	0.000119675	cytosolic calcium ion homeostasis;
MG1_4_vs_N_1_4	1.27805	oebiotech_12190	Fc fragment of IgA, receptor for	GOBP: regulation of cytokine biosynthetic process	1.46106e-05	0.000119794	regulation of protein metabolic process;regulation of cellular biosynthetic process;regulation of macromolecule biosynthetic process;regulation of cytokine production;
MG1_4_vs_N_1_4	1.20226	oebiotech_22571	LncRNA:8:120569316-120605248:-	GOBP: regulation of adaptive immune response	1.45445e-05	0.000119845	regulation of immune response;
MG1_4_vs_N_1_4	1.51928	oebiotech_22103	LncRNA:15:93426072-93441977:+	GOBP: regulation of Rho GTPase activity	1.45706e-05	0.000119861	regulation of Rho protein signal transduction;regulation of Ras GTPase activity;
MG1_4_vs_N_1_4	1.20599	oebiotech_13198	GTP cyclohydrolase 1 (dopa-responsive dystonia)	GOBP: myeloid leukocyte differentiation	1.47415e-05	0.00011988	myeloid cell differentiation;leukocyte differentiation;
MG1_4_vs_N_1_4	1.39917	oebiotech_08012	MIR22 host gene (non-protein coding) [Source:HGNC Symbol;Acc:28219]	GOBP: homeostasis of number of cells	1.4857e-05	0.00012023	homeostatic process;
MG1_4_vs_N_1_4	1.39917	oebiotech_08012	MIR22 host gene (non-protein coding) [Source:HGNC Symbol;Acc:28219]	GOBP: myeloid cell differentiation	1.4857e-05	0.000120426	cell differentiation;hemopoiesis;
MG1_4_vs_N_1_4	-1.76984	A_21_P0003002	BROAD Institute lincRNA (XLOC_002735), lincRNA [TCONS_00006134]	GOBP: cognition	1.48467e-05	0.000120539	neurological system process;
MG1_4_vs_N_1_4	2.9212	oebiotech_19598	LncRNA:4:185719450-185720200:-	GOBP: body fluid secretion	1.49659e-05	0.000120915	regulation of body fluid levels;secretion;
MG1_4_vs_N_1_4	1.21024	oebiotech_11295	CDNA clone IMAGE:5749586	GOBP: leukocyte homeostasis	1.4993e-05	0.000120938	homeostasis of number of cells;immune system process;
MG1_4_vs_N_1_4	1.18798	A_33_P3395028	Homo sapiens uncharacterized LOC152225 (LOC152225), non-coding RNA [NR_026934]	GOBP: activation of innate immune response	1.50335e-05	0.000121068	positive regulation of innate immune response;activation of immune response;
MG1_4_vs_N_1_4	1.42827	oebiotech_21890	LncRNA:4:83814604-83822069:-	GOBP: cellular response to inorganic substance	1.51723e-05	0.000121988	cellular response to chemical stimulus;response to inorganic substance;
MG1_4_vs_N_1_4	1.20599	oebiotech_13198	GTP cyclohydrolase 1 (dopa-responsive dystonia)	GOBP: adaptive immune response	1.53064e-05	0.000122867	immune response;
MG1_4_vs_N_1_4	1.2226	oebiotech_22184	LncRNA:6:2840911-2857517:-	GOBP: response to temperature stimulus	1.53374e-05	0.000122919	response to abiotic stimulus;
MG1_4_vs_N_1_4	-1.7301	A_21_P0004924	BROAD Institute lincRNA (XLOC_005435), lincRNA [TCONS_00011925]	GOBP: regulation of synaptic transmission	1.55959e-05	0.000123205	regulation of transmission of nerve impulse;
MG1_4_vs_N_1_4	1.17936	oebiotech_09452	LncRNA:2:131876943-131883092:+	GOBP: negative regulation of growth	1.55764e-05	0.000123246	negative regulation of biological process;regulation of growth;
MG1_4_vs_N_1_4	1.23451	A_23_P427703	Homo sapiens metallothionein 1L (gene/pseudogene) (MT1L), non-coding RNA [NR_001447]	GOBP: negative regulation of growth	1.55062e-05	0.000123279	negative regulation of biological process;regulation of growth;
MG1_4_vs_N_1_4	2.9212	oebiotech_19598	LncRNA:4:185719450-185720200:-	GOBP: regulation of anion transport	1.54099e-05	0.000123301	regulation of ion transport;
MG1_4_vs_N_1_4	2.9212	oebiotech_19598	LncRNA:4:185719450-185720200:-	GOBP: intracellular receptor mediated signaling pathway	1.54629e-05	0.000123328	signal transduction;
MG1_4_vs_N_1_4	3.29766	oebiotech_11933	G0/G1switch 2	GOBP: negative regulation of sequence-specific DNA binding transcription factor activity	1.55661e-05	0.00012336	regulation of sequence-specific DNA binding transcription factor activity;negative regulation of molecular function;
MG1_4_vs_N_1_4	2.62133	oebiotech_03926	LncRNA:8:103991012-104012412:+	GOBP: cellular response to molecule of bacterial origin	1.55044e-05	0.000123462	cellular response to biotic stimulus;response to molecule of bacterial origin;
MG1_4_vs_N_1_4	3.06838	A_24_P927716	Homo sapiens proteoglycan 3 pseudogene (SLED1), non-coding RNA [NR_003542]	GOBP: body fluid secretion	1.54584e-05	0.000123491	regulation of body fluid levels;secretion;
MG1_4_vs_N_1_4	1.18251	oebiotech_22043	LncRNA:6:160181290-160183364:-	GOBP: regulation of interleukin-6 production	1.55618e-05	0.000123524	regulation of cytokine production;
MG1_4_vs_N_1_4	1.18106	oebiotech_24382	LncRNA:X:46404928-46407668:+	GOBP: lymphocyte differentiation	1.5676e-05	0.000123641	lymphocyte activation;leukocyte differentiation;
MG1_4_vs_N_1_4	3.06838	A_24_P927716	Homo sapiens proteoglycan 3 pseudogene (SLED1), non-coding RNA [NR_003542]	GOBP: regulation of anion transport	1.58697e-05	0.000124773	regulation of ion transport;
MG1_4_vs_N_1_4	3.06838	A_24_P927716	Homo sapiens proteoglycan 3 pseudogene (SLED1), non-coding RNA [NR_003542]	GOBP: regulation of B cell proliferation	1.58697e-05	0.000124971	regulation of B cell activation;regulation of lymphocyte proliferation;
MG1_4_vs_N_1_4	-1.76984	A_21_P0003002	BROAD Institute lincRNA (XLOC_002735), lincRNA [TCONS_00006134]	GOBP: regulation of synaptic plasticity	1.61175e-05	0.000126323	regulation of biological quality;regulation of synaptic transmission;
MG1_4_vs_N_1_4	-1.72069	A_21_P0007961	BROAD Institute lincRNA (XLOC_010479), lincRNA [TCONS_00021588]	GOBP: sensory perception of smell	1.60923e-05	0.000126324	sensory perception of chemical stimulus;
MG1_4_vs_N_1_4	1.80641	A_19_P00329564	Homo sapiens uncharacterized LOC100499177 (LOC100499177), transcript variant 1, non-coding RNA [NR_034075]	GOBP: regulation of smooth muscle cell proliferation	1.62991e-05	0.000127145	regulation of cell proliferation;
MG1_4_vs_N_1_4	1.24022	A_21_P0000496	Homo sapiens small nucleolar RNA, C/D box 1A (SNORD1A), small nucleolar RNA [NR_004395]	GOBP: intracellular receptor mediated signaling pathway	1.62506e-05	0.000127166	signal transduction;
MG1_4_vs_N_1_4	1.3559	A_21_P0002511	Q2H1E0_CHAGB (Q2H1E0) Predicted protein, partial (5%) [THC2723627]	GOBP: erythrocyte differentiation	1.62933e-05	0.000127299	erythrocyte homeostasis;myeloid cell differentiation;
MG1_4_vs_N_1_4	1.28398	oebiotech_02573	LncRNA:1:26186103-26189911:+	GOBP: platelet degranulation	1.63744e-05	0.000127334	exocytosis;
MG1_4_vs_N_1_4	1.27198	oebiotech_15270	Homo sapiens, clone IMAGE:6471309, mRNA	GOBP: ovarian follicle development	1.63702e-05	0.0001275	ovulation cycle process;female gonad development;
MG1_4_vs_N_1_4	2.9212	oebiotech_19598	LncRNA:4:185719450-185720200:-	GOBP: response to interferon-gamma	1.64785e-05	0.000127943	innate immune response;response to cytokine stimulus;
MG1_4_vs_N_1_4	1.27805	oebiotech_12190	Fc fragment of IgA, receptor for	GOBP: negative regulation of ion transport	1.65236e-05	0.000128094	negative regulation of transport;regulation of ion transport;
MG1_4_vs_N_1_4	-1.82061	A_19_P00808473	PREDICTED: Homo sapiens hypothetical LOC100652997 (LOC100652997), miscRNA [XR_132575]	GOBP: diencephalon development	1.66694e-05	0.000129023	anatomical structure development;forebrain development;
MG1_4_vs_N_1_4	-1.73898	oebiotech_04677	LncRNA:11:15574400-15612644:+	GOMF: transmembrane receptor protein tyrosine kinase activity	1.67605e-05	0.000129526	transmembrane receptor protein kinase activity;protein tyrosine kinase activity;
MG1_4_vs_N_1_4	-1.71819	A_21_P0002151	BROAD Institute lincRNA (XLOC_001300), lincRNA [TCONS_00003526]	GOBP: regulation of synaptic transmission	1.68317e-05	0.000129875	regulation of transmission of nerve impulse;
MG1_4_vs_N_1_4	1.25472	oebiotech_15923	LncRNA:6:163898509-163899785:+	GOBP: immune response-regulating cell surface receptor signaling pathway	1.69135e-05	0.000130103	cell surface receptor signaling pathway;immune response-regulating signaling pathway;
MG1_4_vs_N_1_4	1.28936	oebiotech_20740	LncRNA:7:98870923-98895594:+	GOBP: second-messenger-mediated signaling	1.69454e-05	0.000130147	intracellular signal transduction;
MG1_4_vs_N_1_4	3.29766	oebiotech_11933	G0/G1switch 2	GOBP: response to temperature stimulus	1.70539e-05	0.000130177	response to abiotic stimulus;
MG1_4_vs_N_1_4	2.62133	oebiotech_03926	LncRNA:8:103991012-104012412:+	GOBP: myeloid cell differentiation	1.70305e-05	0.000130198	cell differentiation;hemopoiesis;
MG1_4_vs_N_1_4	2.9212	oebiotech_19598	LncRNA:4:185719450-185720200:-	GOBP: response to heat	1.6913e-05	0.0001303	response to temperature stimulus;response to stress;
MG1_4_vs_N_1_4	1.18607	oebiotech_23134	LncRNA:1:231658263-231664302:-	GOBP: regulation of cytokine-mediated signaling pathway	1.70019e-05	0.00013038	regulation of response to cytokine stimulus;regulation of signal transduction;
MG1_4_vs_N_1_4	1.31299	A_33_P3265444	Homo sapiens MRS2 magnesium homeostasis factor homolog (S. cerevisiae) pseudogene 2 (MRS2P2), non-coding RNA [NR_024072]	GOBP: positive regulation of peptide secretion	1.70288e-05	0.000130385	positive regulation of secretion;regulation of peptide secretion;
MG1_4_vs_N_1_4	3.06838	A_24_P927716	Homo sapiens proteoglycan 3 pseudogene (SLED1), non-coding RNA [NR_003542]	GOBP: response to interferon-gamma	1.71148e-05	0.000130442	innate immune response;response to cytokine stimulus;
MG1_4_vs_N_1_4	1.1781	A_21_P0012678	BROAD Institute lincRNA (XLOC_l2_011244), lincRNA [TCONS_l2_00021279]	GOBP: cellular response to interferon-gamma	1.71694e-05	0.000130657	cellular response to cytokine stimulus;response to interferon-gamma;
MG1_4_vs_N_1_4	1.76765	A_21_P0009096	BROAD Institute lincRNA (XLOC_011681), lincRNA [TCONS_00024822]	GOBP: regulation of synaptic plasticity	1.73385e-05	0.000131542	regulation of biological quality;regulation of synaptic transmission;
MG1_4_vs_N_1_4	1.25472	oebiotech_15923	LncRNA:6:163898509-163899785:+	GOBP: telomere maintenance	1.73183e-05	0.000131589	anatomical structure homeostasis;telomere organization;DNA metabolic process;
MG1_4_vs_N_1_4	2.9212	oebiotech_19598	LncRNA:4:185719450-185720200:-	GOBP: negative regulation of programmed cell death	1.76885e-05	0.00013379	negative regulation of cell death;regulation of programmed cell death;
MG1_4_vs_N_1_4	-1.79741	A_21_P0004744	LncRNA:6:30807303-30815936:-	GOBP: regulation of synaptic transmission	1.76765e-05	0.000133902	regulation of transmission of nerve impulse;
MG1_4_vs_N_1_4	1.22436	oebiotech_14150	Phospholipase C, eta 1	GOCC: cytoplasmic membrane-bounded vesicle lumen	1.77452e-05	0.000134015	cytoplasmic vesicle part;vesicle lumen;cytoplasmic membrane-bounded vesicle;
MG1_4_vs_N_1_4	1.54446	oebiotech_11864	Tumor necrosis factor, alpha-induced protein 3	GOBP: regulation of body fluid levels	1.78092e-05	0.000134294	regulation of biological quality;single-multicellular organism process;
MG1_4_vs_N_1_4	1.2322	oebiotech_21472	LncRNA:9:90387829-90401799:+	GOCC: condensed chromosome kinetochore	1.80796e-05	0.000135105	condensed chromosome;condensed chromosome, centromeric region;kinetochore;
MG1_4_vs_N_1_4	1.46914	A_19_P00803960	Homo sapiens uncharacterized LOC100499177 (LOC100499177), transcript variant 1, non-coding RNA [NR_034075]	GOBP: cellular response to metal ion	1.79589e-05	0.000135218	cellular response to inorganic substance;response to metal ion;
MG1_4_vs_N_1_4	1.19787	A_21_P0000679	Homo sapiens uncharacterized LOC100507217 (LOC100507217), transcript variant 1, non-coding RNA [NR_037601]	GOBP: negative regulation of growth	1.81247e-05	0.000135239	negative regulation of biological process;regulation of growth;
MG1_4_vs_N_1_4	1.18607	oebiotech_23134	LncRNA:1:231658263-231664302:-	GOBP: erythrocyte differentiation	1.80775e-05	0.000135292	erythrocyte homeostasis;myeloid cell differentiation;
MG1_4_vs_N_1_4	2.9212	oebiotech_19598	LncRNA:4:185719450-185720200:-	GOBP: negative regulation of cell death	1.79968e-05	0.000135299	negative regulation of cellular process;regulation of cell death;
MG1_4_vs_N_1_4	1.18251	oebiotech_22043	LncRNA:6:160181290-160183364:-	GOBP: monocarboxylic acid transport	1.80692e-05	0.000135434	carboxylic acid transport;
MG1_4_vs_N_1_4	1.2226	oebiotech_22184	LncRNA:6:2840911-2857517:-	GOBP: positive regulation of mononuclear cell proliferation	1.81917e-05	0.000135536	positive regulation of leukocyte proliferation;regulation of mononuclear cell proliferation;
MG1_4_vs_N_1_4	1.28398	oebiotech_02573	LncRNA:1:26186103-26189911:+	GOBP: regulation of interleukin-6 production	1.80643e-05	0.000135601	regulation of cytokine production;
MG1_4_vs_N_1_4	-1.76826	A_21_P0001213	BROAD Institute lincRNA (XLOC_001147), lincRNA [TCONS_00000712]	GOBP: feeding behavior	1.84858e-05	0.000137521	behavior;
MG1_4_vs_N_1_4	1.37412	oebiotech_12859	Septin 6	GOBP: associative learning	1.87527e-05	0.000138062	learning;
MG1_4_vs_N_1_4	-1.87654	A_21_P0008937	BROAD Institute lincRNA (XLOC_011720), lincRNA [TCONS_00024397]	GOCC: intermediate filament	1.85954e-05	0.00013813	intermediate filament cytoskeleton;cytoskeletal part;protein complex;
MG1_4_vs_N_1_4	-1.85373	oebiotech_23537	LncRNA:3:133774100-133776492:-	GOBP: learning	1.87356e-05	0.00013814	learning or memory;
MG1_4_vs_N_1_4	1.27198	oebiotech_15270	Homo sapiens, clone IMAGE:6471309, mRNA	GOBP: chromatin assembly or disassembly	1.87088e-05	0.000138148	chromatin organization;
MG1_4_vs_N_1_4	1.80641	A_19_P00329564	Homo sapiens uncharacterized LOC100499177 (LOC100499177), transcript variant 1, non-coding RNA [NR_034075]	GOBP: body fluid secretion	1.86718e-05	0.000138284	regulation of body fluid levels;secretion;
MG1_4_vs_N_1_4	1.20599	oebiotech_13198	GTP cyclohydrolase 1 (dopa-responsive dystonia)	GOBP: adaptive immune response based on somatic recombination of immune receptors built from immunoglobulin superfamily domains	1.88167e-05	0.000138328	adaptive immune response;
MG1_4_vs_N_1_4	-1.75062	oebiotech_26812	LncRNA:21:28731204-28820898:-	GOBP: cyclic nucleotide metabolic process	1.8652e-05	0.000138344	nucleotide metabolic process;
MG1_4_vs_N_1_4	1.27198	oebiotech_15270	Homo sapiens, clone IMAGE:6471309, mRNA	GOCC: condensed chromosome	1.87088e-05	0.000138353	chromosome;
MG1_4_vs_N_1_4	2.9212	oebiotech_19598	LncRNA:4:185719450-185720200:-	GOBP: cellular response to molecule of bacterial origin	1.88594e-05	0.000138438	cellular response to biotic stimulus;response to molecule of bacterial origin;
MG1_4_vs_N_1_4	-2.04279	oebiotech_01459	STK4 antisense RNA 1 (non-protein coding) [Source:HGNC Symbol;Acc:43811]	GOBP: hormone transport	1.90763e-05	0.000139618	regulation of hormone levels;transport;
MG1_4_vs_N_1_4	1.42814	oebiotech_16993	long intergenic non-protein coding RNA 256B [Source:HGNC Symbol;Acc:21865]	GOBP: regulation of protein complex assembly	1.90513e-05	0.000139641	regulation of cellular component organization;regulation of cellular component biogenesis;
MG1_4_vs_N_1_4	1.39917	oebiotech_08012	MIR22 host gene (non-protein coding) [Source:HGNC Symbol;Acc:28219]	GOBP: regulation of lymphocyte differentiation	1.91764e-05	0.000139939	regulation of multicellular organismal development;regulation of lymphocyte activation;regulation of cell differentiation;
MG1_4_vs_N_1_4	1.54446	oebiotech_11864	Tumor necrosis factor, alpha-induced protein 3	GOBP: regulation of B cell proliferation	1.91506e-05	0.000139956	regulation of B cell activation;regulation of lymphocyte proliferation;
MG1_4_vs_N_1_4	1.18607	oebiotech_23134	LncRNA:1:231658263-231664302:-	GOBP: antigen processing and presentation of peptide antigen via MHC class I	1.92434e-05	0.000140222	antigen processing and presentation of peptide antigen;
MG1_4_vs_N_1_4	-1.85419	A_21_P0002149	BROAD Institute lincRNA (XLOC_002542), lincRNA [TCONS_00003521]	GOBP: feeding behavior	1.93385e-05	0.000140709	behavior;
MG1_4_vs_N_1_4	1.27461	oebiotech_22925	LncRNA:10:35415768-35501886:+	GOBP: ovarian follicle development	1.95443e-05	0.00014138	ovulation cycle process;female gonad development;
MG1_4_vs_N_1_4	3.06838	A_24_P927716	Homo sapiens proteoglycan 3 pseudogene (SLED1), non-coding RNA [NR_003542]	GOBP: cellular response to molecule of bacterial origin	1.95324e-05	0.0001415	cellular response to biotic stimulus;response to molecule of bacterial origin;
MG1_4_vs_N_1_4	-2.10597	oebiotech_19322	LncRNA:2:155292364-155313950:-	GOBP: detection of stimulus involved in sensory perception	1.953e-05	0.000141689	detection of stimulus;sensory perception;
MG1_4_vs_N_1_4	1.3559	A_21_P0002511	Q2H1E0_CHAGB (Q2H1E0) Predicted protein, partial (5%) [THC2723627]	GOBP: regulation of B cell proliferation	1.95258e-05	0.000141865	regulation of B cell activation;regulation of lymphocyte proliferation;
MG1_4_vs_N_1_4	-2.18701	oebiotech_13661	CDNA clone IMAGE:5297433	GOBP: regulation of synaptic transmission	1.96485e-05	0.000141928	regulation of transmission of nerve impulse;
MG1_4_vs_N_1_4	1.18251	oebiotech_22043	LncRNA:6:160181290-160183364:-	GOBP: regulation of neuron apoptotic process	1.97803e-05	0.000142673	regulation of neuron death;regulation of apoptotic process;
MG1_4_vs_N_1_4	-1.82494	A_21_P0001763	PREDICTED: Homo sapiens hypothetical LOC100506929 (LOC100506929), miscRNA [XR_110856]	GOBP: digestive tract morphogenesis	1.98683e-05	0.0001431	digestive tract development;anatomical structure morphogenesis;
MG1_4_vs_N_1_4	1.27198	oebiotech_15270	Homo sapiens, clone IMAGE:6471309, mRNA	GOBP: positive regulation of cytokine production	2.0033e-05	0.000144078	positive regulation of multicellular organismal process;regulation of cytokine production;
MG1_4_vs_N_1_4	1.3559	A_21_P0002511	Q2H1E0_CHAGB (Q2H1E0) Predicted protein, partial (5%) [THC2723627]	GOBP: regulation of adaptive immune response	2.01195e-05	0.000144491	regulation of immune response;
MG1_4_vs_N_1_4	2.62133	oebiotech_03926	LncRNA:8:103991012-104012412:+	GOBP: erythrocyte homeostasis	2.015e-05	0.000144501	homeostasis of number of cells;
MG1_4_vs_N_1_4	-1.68791	oebiotech_13727	CDNA FLJ26402 fis, clone HRT08981	GOBP: feeding behavior	2.02927e-05	0.000145106	behavior;
MG1_4_vs_N_1_4	1.44822	oebiotech_08035	MIR22 host gene (non-protein coding) [Source:HGNC Symbol;Acc:28219]	GOBP: adaptive immune response	2.02665e-05	0.000145128	immune response;
MG1_4_vs_N_1_4	1.5488	oebiotech_06531	LncRNA:15:52325903-52327822:+	GOCC: nucleosome	2.0391e-05	0.000145392	chromosomal part;protein-DNA complex;chromatin;
MG1_4_vs_N_1_4	-1.87654	A_21_P0008937	BROAD Institute lincRNA (XLOC_011720), lincRNA [TCONS_00024397]	GOBP: detection of stimulus involved in sensory perception	2.04614e-05	0.000145477	detection of stimulus;sensory perception;
MG1_4_vs_N_1_4	-2.04279	oebiotech_01459	STK4 antisense RNA 1 (non-protein coding) [Source:HGNC Symbol;Acc:43811]	GOCC: primary cilium	2.0385e-05	0.000145558	cilium;
MG1_4_vs_N_1_4	1.59172	oebiotech_22561	LncRNA:11:125495030-125527042:+	GOBP: feeding behavior	2.04489e-05	0.000145596	behavior;
MG1_4_vs_N_1_4	1.46311	oebiotech_11245	Asp (abnormal spindle) homolog, microcephaly associated (Drosophila)	GOBP: response to corticosteroid stimulus	2.05897e-05	0.000145764	response to steroid hormone stimulus;
MG1_4_vs_N_1_4	1.38572	oebiotech_25418	LncRNA:22:25959209-25960634:-	GOBP: body fluid secretion	2.05492e-05	0.000145893	regulation of body fluid levels;secretion;
MG1_4_vs_N_1_4	1.20599	oebiotech_13198	GTP cyclohydrolase 1 (dopa-responsive dystonia)	GOBP: regulation of neuron apoptotic process	2.0589e-05	0.000145967	regulation of neuron death;regulation of apoptotic process;
MG1_4_vs_N_1_4	1.27805	oebiotech_12190	Fc fragment of IgA, receptor for	GOBP: regulation of smooth muscle cell proliferation	2.06986e-05	0.00014612	regulation of cell proliferation;
MG1_4_vs_N_1_4	1.17936	oebiotech_09452	LncRNA:2:131876943-131883092:+	GOBP: DNA packaging	2.06951e-05	0.000146302	cellular component organization at cellular level;DNA conformation change;
MG1_4_vs_N_1_4	-1.66009	oebiotech_11237	Interleukin 1 receptor-like 1	GOBP: morphogenesis of embryonic epithelium	2.08193e-05	0.000146764	embryonic morphogenesis;morphogenesis of an epithelium;
MG1_4_vs_N_1_4	2.9212	oebiotech_19598	LncRNA:4:185719450-185720200:-	GOMF: RNA polymerase II core promoter proximal region sequence-specific DNA binding transcription factor activity	2.08763e-05	0.000146957	sequence-specific DNA binding RNA polymerase II transcription factor activity;
MG1_4_vs_N_1_4	-1.97757	A_21_P0001581	BROAD Institute lincRNA (XLOC_001025), lincRNA [TCONS_00001679]	GOBP: associative learning	2.09361e-05	0.00014717	learning;
MG1_4_vs_N_1_4	1.31299	A_33_P3265444	Homo sapiens MRS2 magnesium homeostasis factor homolog (S. cerevisiae) pseudogene 2 (MRS2P2), non-coding RNA [NR_024072]	GOBP: learning or memory	2.10502e-05	0.000147555	cognition;single-organism behavior;
MG1_4_vs_N_1_4	-1.85867	A_21_P0001448	BROAD Institute lincRNA (XLOC_000642), lincRNA [TCONS_00001350]	GOBP: skeletal muscle organ development	2.10397e-05	0.00014769	muscle organ development;
MG1_4_vs_N_1_4	1.32693	oebiotech_23973	LncRNA:6:84693447-84717042:+	GOBP: regulation of inflammatory response	2.11048e-05	0.00014773	regulation of response to external stimulus;regulation of defense response;
MG1_4_vs_N_1_4	1.20316	oebiotech_28222	intronic	GOBP: activation of MAPK activity	2.1286e-05	0.00014858	positive regulation of MAP kinase activity;activation of protein kinase activity;protein phosphorylation;
MG1_4_vs_N_1_4	1.18607	oebiotech_23134	LncRNA:1:231658263-231664302:-	GOBP: monocarboxylic acid transport	2.1257e-05	0.000148586	carboxylic acid transport;
MG1_4_vs_N_1_4	-1.717	A_21_P0001037	RST1600 Athersys RAGE Library Homo sapiens cDNA, mRNA sequence [BG182723]	GOBP: hormone secretion	2.13513e-05	0.000148619	secretion by cell;signal release;hormone transport;
MG1_4_vs_N_1_4	1.80641	A_19_P00329564	Homo sapiens uncharacterized LOC100499177 (LOC100499177), transcript variant 1, non-coding RNA [NR_034075]	KEGG: Complement and coagulation cascades	2.13366e-05	0.000148725
MG1_4_vs_N_1_4	-1.71288	A_32_P129120	Homo sapiens family with sequence similarity 182, member A (FAM182A), non-coding RNA [NR_026713]	GOBP: positive regulation of peptide secretion	2.13966e-05	0.000148727	positive regulation of secretion;regulation of peptide secretion;
MG1_4_vs_N_1_4	1.54446	oebiotech_11864	Tumor necrosis factor, alpha-induced protein 3	GOBP: intracellular receptor mediated signaling pathway	2.16464e-05	0.000149006	signal transduction;
MG1_4_vs_N_1_4	-1.97757	A_21_P0001581	BROAD Institute lincRNA (XLOC_001025), lincRNA [TCONS_00001679]	GOMF: transmembrane receptor protein tyrosine kinase activity	2.16185e-05	0.000149021	transmembrane receptor protein kinase activity;protein tyrosine kinase activity;
MG1_4_vs_N_1_4	1.27805	oebiotech_12190	Fc fragment of IgA, receptor for	GOBP: response to temperature stimulus	2.1591e-05	0.000149037	response to abiotic stimulus;
MG1_4_vs_N_1_4	1.44822	oebiotech_08035	MIR22 host gene (non-protein coding) [Source:HGNC Symbol;Acc:28219]	GOBP: homeostasis of number of cells	2.15042e-05	0.000149058	homeostatic process;
MG1_4_vs_N_1_4	1.23451	A_23_P427703	Homo sapiens metallothionein 1L (gene/pseudogene) (MT1L), non-coding RNA [NR_001447]	GOBP: homeostasis of number of cells	2.16928e-05	0.00014912	homeostatic process;
MG1_4_vs_N_1_4	1.32693	oebiotech_23973	LncRNA:6:84693447-84717042:+	GOBP: antigen processing and presentation of peptide antigen via MHC class I	2.14911e-05	0.000149175	antigen processing and presentation of peptide antigen;
MG1_4_vs_N_1_4	1.27198	oebiotech_15270	Homo sapiens, clone IMAGE:6471309, mRNA	GOBP: intracellular receptor mediated signaling pathway	2.15828e-05	0.000149187	signal transduction;
MG1_4_vs_N_1_4	1.54446	oebiotech_11864	Tumor necrosis factor, alpha-induced protein 3	GOBP: response to interferon-gamma	2.17983e-05	0.000149226	innate immune response;response to cytokine stimulus;
MG1_4_vs_N_1_4	1.18134	oebiotech_11079	Cathepsin L1	GOBP: homeostasis of number of cells	2.17697e-05	0.000149235	homeostatic process;
MG1_4_vs_N_1_4	1.25327	A_21_P0010118	BROAD Institute lincRNA (XLOC_013728), lincRNA [TCONS_00028653]	GOBP: detection of chemical stimulus involved in sensory perception	2.15694e-05	0.000149302	detection of stimulus involved in sensory perception;detection of chemical stimulus;sensory perception of chemical stimulus;sensory perception;
MG1_4_vs_N_1_4	1.18106	oebiotech_24382	LncRNA:X:46404928-46407668:+	GOBP: cellular response to hypoxia	2.17526e-05	0.000149324	cellular response to decreased oxygen levels;cellular response to stress;response to hypoxia;
MG1_4_vs_N_1_4	1.23451	A_23_P427703	Homo sapiens metallothionein 1L (gene/pseudogene) (MT1L), non-coding RNA [NR_001447]	GOBP: platelet degranulation	2.18742e-05	0.00014954	exocytosis;
MG1_4_vs_N_1_4	-1.7483	A_21_P0004126	RST7300 Athersys RAGE Library Homo sapiens cDNA, mRNA sequence [BG188284]	GOBP: regulation of synaptic transmission	2.20726e-05	0.000150483	regulation of transmission of nerve impulse;
MG1_4_vs_N_1_4	-2.4266	A_21_P0010030	BROAD Institute lincRNA (XLOC_013714), lincRNA [TCONS_00028359]	GOBP: feeding behavior	2.20629e-05	0.000150623	behavior;
MG1_4_vs_N_1_4	1.27198	oebiotech_15270	Homo sapiens, clone IMAGE:6471309, mRNA	GOCC: chromosome, centromeric region	2.22774e-05	0.000150641	chromosomal part;
MG1_4_vs_N_1_4	1.18798	A_33_P3395028	Homo sapiens uncharacterized LOC152225 (LOC152225), non-coding RNA [NR_026934]	GOBP: regulation of interleukin-6 production	2.21414e-05	0.000150746	regulation of cytokine production;
MG1_4_vs_N_1_4	-1.95392	A_21_P0012853	BROAD Institute lincRNA (XLOC_l2_011798), lincRNA [TCONS_l2_00022559]	GOBP: feeding behavior	2.2263e-05	0.000150749	behavior;
MG1_4_vs_N_1_4	-1.94799	oebiotech_03511	LncRNA:4:177590771-177627299:+	KEGG: Calcium signaling pathway	2.22602e-05	0.000150935
MG1_4_vs_N_1_4	1.58744	oebiotech_04347	LncRNA:8:79338337-79470728:-	GOCC: basolateral plasma membrane	2.22409e-05	0.00015101	plasma membrane part;
MG1_4_vs_N_1_4	1.21024	oebiotech_11295	CDNA clone IMAGE:5749586	GOBP: cell chemotaxis	2.22197e-05	0.000151072	cellular response to chemical stimulus;cell migration;chemotaxis;
MG1_4_vs_N_1_4	-1.87654	A_21_P0008937	BROAD Institute lincRNA (XLOC_011720), lincRNA [TCONS_00024397]	GOBP: detection of chemical stimulus	2.24033e-05	0.000151287	detection of stimulus;response to chemical stimulus;
MG1_4_vs_N_1_4	1.30802	oebiotech_08117	MIR22 host gene (non-protein coding) [Source:HGNC Symbol;Acc:28219]	GOBP: cellular response to interferon-gamma	2.25111e-05	0.000151809	cellular response to cytokine stimulus;response to interferon-gamma;
MG1_4_vs_N_1_4	2.01888	oebiotech_04049	LncRNA:8:103866682-103868303:+	GOBP: cellular response to metal ion	2.25916e-05	0.00015194	cellular response to inorganic substance;response to metal ion;
MG1_4_vs_N_1_4	1.99353	oebiotech_11658	LncRNA:4:74608855-74609068:+	GOBP: homeostasis of number of cells	2.25804e-05	0.00015207	homeostatic process;
MG1_4_vs_N_1_4	1.18798	A_33_P3395028	Homo sapiens uncharacterized LOC152225 (LOC152225), non-coding RNA [NR_026934]	GOBP: cellular response to interferon-gamma	2.27138e-05	0.00015235	cellular response to cytokine stimulus;response to interferon-gamma;
MG1_4_vs_N_1_4	1.27068	A_21_P0000497	Homo sapiens small nucleolar RNA, C/D box 1B (SNORD1B), small nucleolar RNA [NR_004396]	GOBP: dephosphorylation	2.26866e-05	0.000152373	phosphate-containing compound metabolic process;
MG1_4_vs_N_1_4	-1.89037	oebiotech_24272	LncRNA:8:20812727-20813347:+	GOMF: G-protein coupled peptide receptor activity	2.28072e-05	0.000152771	G-protein coupled receptor activity;peptide receptor activity;
MG1_4_vs_N_1_4	1.18251	oebiotech_22043	LncRNA:6:160181290-160183364:-	GOBP: regulation of tumor necrosis factor production	2.28409e-05	0.000152791	regulation of cytokine production;
MG1_4_vs_N_1_4	1.46914	A_19_P00803960	Homo sapiens uncharacterized LOC100499177 (LOC100499177), transcript variant 1, non-coding RNA [NR_034075]	GOBP: regulation of B cell proliferation	2.29878e-05	0.000153567	regulation of B cell activation;regulation of lymphocyte proliferation;
MG1_4_vs_N_1_4	1.1781	A_21_P0012678	BROAD Institute lincRNA (XLOC_l2_011244), lincRNA [TCONS_l2_00021279]	GOBP: positive regulation of protein complex assembly	2.31235e-05	0.00015406	positive regulation of cellular component organization;regulation of protein complex assembly;
MG1_4_vs_N_1_4	1.20316	oebiotech_28222	intronic	KEGG: Cell adhesion molecules (CAMs)	2.31089e-05	0.000154169
MG1_4_vs_N_1_4	-1.87654	A_21_P0008937	BROAD Institute lincRNA (XLOC_011720), lincRNA [TCONS_00024397]	GOBP: sensory perception of chemical stimulus	2.31721e-05	0.000154177	sensory perception;
MG1_4_vs_N_1_4	1.18607	oebiotech_23134	LncRNA:1:231658263-231664302:-	GOCC: nucleosome	2.33434e-05	0.000155109	chromosomal part;protein-DNA complex;chromatin;
MG1_4_vs_N_1_4	1.22436	oebiotech_14150	Phospholipase C, eta 1	GOCC: vesicle lumen	2.34205e-05	0.000155208	organelle lumen;membrane-bounded vesicle;
MG1_4_vs_N_1_4	-1.72907	A_21_P0009069	BX109118 Soares_testis_NHT Homo sapiens cDNA clone IMAGp998A024498, mRNA sequence [BX109118]	GOCC: nonmotile primary cilium	2.3407e-05	0.000155325	primary cilium;
MG1_4_vs_N_1_4	1.63374	oebiotech_19435	LncRNA:22:22380461-22380948:+	GOCC: protein-DNA complex	2.37656e-05	0.000156868	macromolecular complex;
MG1_4_vs_N_1_4	1.18607	oebiotech_23134	LncRNA:1:231658263-231664302:-	GOBP: platelet degranulation	2.37087e-05	0.000156908	exocytosis;
MG1_4_vs_N_1_4	1.27198	oebiotech_15270	Homo sapiens, clone IMAGE:6471309, mRNA	KEGG: Cytokine-cytokine receptor interaction	2.37634e-05	0.000157062
MG1_4_vs_N_1_4	1.2226	oebiotech_22184	LncRNA:6:2840911-2857517:-	GOBP: leukocyte migration	2.40201e-05	0.000157919	cell migration;immune system process;
MG1_4_vs_N_1_4	1.17936	oebiotech_09452	LncRNA:2:131876943-131883092:+	GOBP: cellular response to interferon-gamma	2.40844e-05	0.000157925	cellular response to cytokine stimulus;response to interferon-gamma;
MG1_4_vs_N_1_4	-1.91251	oebiotech_24860	LncRNA:14:90921678-90923558:+	GOBP: positive regulation of epithelial cell proliferation	2.40587e-05	0.000157964	regulation of epithelial cell proliferation;positive regulation of cell proliferation;
MG1_4_vs_N_1_4	1.21024	oebiotech_11295	CDNA clone IMAGE:5749586	GOBP: response to mechanical stimulus	2.41357e-05	0.000158053	response to abiotic stimulus;response to external stimulus;
MG1_4_vs_N_1_4	1.32693	oebiotech_23973	LncRNA:6:84693447-84717042:+	GOBP: regulation of blood coagulation	2.4013e-05	0.000158082	regulation of hemostasis;regulation of wound healing;regulation of coagulation;regulation of response to external stimulus;
MG1_4_vs_N_1_4	-2.18701	oebiotech_13661	CDNA clone IMAGE:5297433	GOBP: regulation of synaptic plasticity	2.39917e-05	0.000158151	regulation of biological quality;regulation of synaptic transmission;
MG1_4_vs_N_1_4	-1.69511	A_21_P0007618	BROAD Institute lincRNA (XLOC_009859), lincRNA [TCONS_00021202]	GOBP: positive regulation of peptide secretion	2.44541e-05	0.000159928	positive regulation of secretion;regulation of peptide secretion;
MG1_4_vs_N_1_4	1.25327	A_21_P0010118	BROAD Institute lincRNA (XLOC_013728), lincRNA [TCONS_00028653]	GOBP: sensory perception of smell	2.44974e-05	0.000160001	sensory perception of chemical stimulus;
MG1_4_vs_N_1_4	1.23451	A_23_P427703	Homo sapiens metallothionein 1L (gene/pseudogene) (MT1L), non-coding RNA [NR_001447]	GOBP: wound healing	2.46464e-05	0.000160763	response to wounding;
MG1_4_vs_N_1_4	1.25472	oebiotech_15923	LncRNA:6:163898509-163899785:+	GOBP: chromatin remodeling	2.48407e-05	0.000161395	chromatin modification;
MG1_4_vs_N_1_4	1.3559	A_21_P0002511	Q2H1E0_CHAGB (Q2H1E0) Predicted protein, partial (5%) [THC2723627]	GOBP: regulation of smooth muscle cell proliferation	2.47975e-05	0.000161537	regulation of cell proliferation;
MG1_4_vs_N_1_4	1.25472	oebiotech_15923	LncRNA:6:163898509-163899785:+	GOBP: adaptive immune response based on somatic recombination of immune receptors built from immunoglobulin superfamily domains	2.48407e-05	0.000161606	adaptive immune response;
MG1_4_vs_N_1_4	2.9212	oebiotech_19598	LncRNA:4:185719450-185720200:-	GOBP: elevation of cytosolic calcium ion concentration	2.53661e-05	0.000162268	cytosolic calcium ion homeostasis;
MG1_4_vs_N_1_4	2.9212	oebiotech_19598	LncRNA:4:185719450-185720200:-	GOBP: activation of MAPK activity	2.53661e-05	0.000162476	positive regulation of MAP kinase activity;activation of protein kinase activity;protein phosphorylation;
MG1_4_vs_N_1_4	1.38853	oebiotech_02358	LncRNA:3:38144619-38164574:-	GOMF: calcium ion transmembrane transporter activity	2.51057e-05	0.000162481	divalent inorganic cation transmembrane transporter activity;metal ion transmembrane transporter activity;
MG1_4_vs_N_1_4	-2.08744	oebiotech_04250	maternally expressed 3 (non-protein coding) [Source:HGNC Symbol;Acc:14575]	KEGG: Neuroactive ligand-receptor interaction	2.50768e-05	0.000162505
MG1_4_vs_N_1_4	1.20599	oebiotech_13198	GTP cyclohydrolase 1 (dopa-responsive dystonia)	GOBP: regulation of B cell proliferation	2.51858e-05	0.000162576	regulation of B cell activation;regulation of lymphocyte proliferation;
MG1_4_vs_N_1_4	2.01888	oebiotech_04049	LncRNA:8:103866682-103868303:+	GOBP: cellular response to tumor necrosis factor	2.53563e-05	0.000162623	cellular response to cytokine stimulus;response to tumor necrosis factor;
MG1_4_vs_N_1_4	1.31444	oebiotech_13707	CDNA: FLJ20932 fis, clone ADSE01312	GOBP: negative regulation of growth	2.54579e-05	0.000162645	negative regulation of biological process;regulation of growth;
MG1_4_vs_N_1_4	1.96233	oebiotech_13550	Echinoderm microtubule associated protein like 4	GOBP: cell maturation	2.50729e-05	0.000162692	cellular developmental process;cell development;developmental maturation;
MG1_4_vs_N_1_4	-1.89037	oebiotech_24272	LncRNA:8:20812727-20813347:+	GOMF: peptide receptor activity	2.51734e-05	0.000162707	signaling receptor activity;
MG1_4_vs_N_1_4	1.18251	oebiotech_22043	LncRNA:6:160181290-160183364:-	GOBP: negative regulation of ion transport	2.531e-05	0.000162745	negative regulation of transport;regulation of ion transport;
MG1_4_vs_N_1_4	-2.12069	oebiotech_23755	LncRNA:4:157555695-157563834:-	GOBP: regulation of synaptic transmission	2.53443e-05	0.000162755	regulation of transmission of nerve impulse;
MG1_4_vs_N_1_4	1.18251	oebiotech_22043	LncRNA:6:160181290-160183364:-	GOBP: regulation of B cell proliferation	2.531e-05	0.000162956	regulation of B cell activation;regulation of lymphocyte proliferation;
MG1_4_vs_N_1_4	1.18251	oebiotech_22043	LncRNA:6:160181290-160183364:-	GOBP: leukocyte homeostasis	2.531e-05	0.000163167	homeostasis of number of cells;immune system process;
MG1_4_vs_N_1_4	-1.8472	A_21_P0004590	Homo sapiens chromosome 6 open reading frame 218 (C6orf218), non-coding RNA [NR_027793]	GOBP: regulation of synaptic plasticity	2.56699e-05	0.00016358	regulation of biological quality;regulation of synaptic transmission;
MG1_4_vs_N_1_4	-2.08744	oebiotech_04250	maternally expressed 3 (non-protein coding) [Source:HGNC Symbol;Acc:14575]	GOBP: placenta development	2.56688e-05	0.000163783	organ development;
MG1_4_vs_N_1_4	1.40747	oebiotech_03973	LncRNA:8:52808516-52808934:-	GOBP: inner ear development	2.58748e-05	0.000164464	anatomical structure development;ear development;
MG1_4_vs_N_1_4	1.5488	oebiotech_06531	LncRNA:15:52325903-52327822:+	KEGG: Cytokine-cytokine receptor interaction	2.58431e-05	0.000164473
MG1_4_vs_N_1_4	1.23129	oebiotech_26058	LncRNA:14:19886460-19921707:-	GOBP: elevation of cytosolic calcium ion concentration	2.59229e-05	0.00016456	cytosolic calcium ion homeostasis;
MG1_4_vs_N_1_4	2.32974	A_21_P0000273	Homo sapiens small nucleolar RNA, H/ACA box 41 (SNORA41), small nucleolar RNA [NR_002590]	GOBP: sensory perception of smell	2.61873e-05	0.000166027	sensory perception of chemical stimulus;
MG1_4_vs_N_1_4	3.06838	A_24_P927716	Homo sapiens proteoglycan 3 pseudogene (SLED1), non-coding RNA [NR_003542]	GOBP: elevation of cytosolic calcium ion concentration	2.64046e-05	0.000166555	cytosolic calcium ion homeostasis;
MG1_4_vs_N_1_4	1.35856	oebiotech_20508	LncRNA:22:22569183-22569654:+	GOBP: chromatin assembly or disassembly	2.64e-05	0.000166738	chromatin organization;
MG1_4_vs_N_1_4	1.5488	oebiotech_06531	LncRNA:15:52325903-52327822:+	GOBP: nucleosome assembly	2.64882e-05	0.000166871	protein-DNA complex assembly;nucleosome organization;chromatin assembly;
MG1_4_vs_N_1_4	1.1781	A_21_P0012678	BROAD Institute lincRNA (XLOC_l2_011244), lincRNA [TCONS_l2_00021279]	GOBP: positive regulation of B cell activation	2.63909e-05	0.000166892	positive regulation of lymphocyte activation;regulation of B cell activation;
MG1_4_vs_N_1_4	1.44822	oebiotech_08035	MIR22 host gene (non-protein coding) [Source:HGNC Symbol;Acc:28219]	GOBP: regulation of lymphocyte differentiation	2.63843e-05	0.000167063	regulation of multicellular organismal development;regulation of lymphocyte activation;regulation of cell differentiation;
MG1_4_vs_N_1_4	1.18798	A_33_P3395028	Homo sapiens uncharacterized LOC152225 (LOC152225), non-coding RNA [NR_026934]	GOBP: positive regulation of MAP kinase activity	2.66108e-05	0.00016722	positive regulation of protein serine/threonine kinase activity;regulation of MAP kinase activity;
MG1_4_vs_N_1_4	1.58744	oebiotech_04347	LncRNA:8:79338337-79470728:-	GOBP: positive regulation of JUN kinase activity	2.65997e-05	0.000167362	regulation of JUN kinase activity;positive regulation of MAP kinase activity;
MG1_4_vs_N_1_4	1.20316	oebiotech_28222	intronic	GOBP: regulation of stress-activated MAPK cascade	2.66967e-05	0.000167548	regulation of stress-activated protein kinase signaling cascade;regulation of MAPK cascade;
MG1_4_vs_N_1_4	2.62133	oebiotech_03926	LncRNA:8:103991012-104012412:+	GOBP: response to temperature stimulus	2.68778e-05	0.000168473	response to abiotic stimulus;
MG1_4_vs_N_1_4	1.54446	oebiotech_11864	Tumor necrosis factor, alpha-induced protein 3	GOMF: RNA polymerase II core promoter proximal region sequence-specific DNA binding transcription factor activity	2.70339e-05	0.000169238	sequence-specific DNA binding RNA polymerase II transcription factor activity;
MG1_4_vs_N_1_4	1.17936	oebiotech_09452	LncRNA:2:131876943-131883092:+	GOCC: kinetochore	2.71448e-05	0.000169719	chromosomal part;protein complex;intracellular non-membrane-bounded organelle;chromosome, centromeric region;
MG1_4_vs_N_1_4	1.25472	oebiotech_15923	LncRNA:6:163898509-163899785:+	GOBP: immune response-activating cell surface receptor signaling pathway	2.72005e-05	0.000169854	immune response-regulating cell surface receptor signaling pathway;immune response-activating signal transduction;
MG1_4_vs_N_1_4	1.21024	oebiotech_11295	CDNA clone IMAGE:5749586	GOBP: regulation of chemotaxis	2.73222e-05	0.000170187	regulation of behavior;regulation of locomotion;regulation of response to external stimulus;
MG1_4_vs_N_1_4	-1.71184	oebiotech_03950	LncRNA:5:151133552-151146808:+	GOBP: feeding behavior	2.73947e-05	0.000170212	behavior;
MG1_4_vs_N_1_4	1.46914	A_19_P00803960	Homo sapiens uncharacterized LOC100499177 (LOC100499177), transcript variant 1, non-coding RNA [NR_034075]	GOBP: S phase	2.72974e-05	0.000170245	interphase;cell cycle phase;
MG1_4_vs_N_1_4	1.37412	oebiotech_12859	Septin 6	GOBP: learning	2.73827e-05	0.00017035	learning or memory;
MG1_4_vs_N_1_4	1.58744	oebiotech_04347	LncRNA:8:79338337-79470728:-	GOBP: regulation of JUN kinase activity	2.74884e-05	0.000170369	regulation of JNK cascade;regulation of MAP kinase activity;
MG1_4_vs_N_1_4	1.27805	oebiotech_12190	Fc fragment of IgA, receptor for	GOBP: homeostasis of number of cells	2.74699e-05	0.000170467	homeostatic process;
MG1_4_vs_N_1_4	1.23658	oebiotech_02471	LncRNA:1:51731524-51732716:+	GOBP: cellular response to hypoxia	2.75666e-05	0.000170641	cellular response to decreased oxygen levels;cellular response to stress;response to hypoxia;
MG1_4_vs_N_1_4	2.62133	oebiotech_03926	LncRNA:8:103991012-104012412:+	KEGG: Cytokine-cytokine receptor interaction	2.77786e-05	0.000171102
MG1_4_vs_N_1_4	2.62133	oebiotech_03926	LncRNA:8:103991012-104012412:+	GOBP: learning or memory	2.77184e-05	0.000171155	cognition;single-organism behavior;
MG1_4_vs_N_1_4	-1.81293	oebiotech_26945	LncRNA:3:165178249-165257047:+	GOBP: positive regulation of peptide secretion	2.80279e-05	0.000171155	positive regulation of secretion;regulation of peptide secretion;
MG1_4_vs_N_1_4	1.22315	oebiotech_21976	LncRNA:10:22724353-22726858:-	GOBP: chromatin assembly	2.80704e-05	0.000171204	cellular component assembly at cellular level;chromatin assembly or disassembly;DNA packaging;
MG1_4_vs_N_1_4	1.39917	oebiotech_08012	MIR22 host gene (non-protein coding) [Source:HGNC Symbol;Acc:28219]	GOBP: negative regulation of lymphocyte activation	2.78388e-05	0.000171261	regulation of lymphocyte activation;negative regulation of leukocyte activation;
MG1_4_vs_N_1_4	1.21024	oebiotech_11295	CDNA clone IMAGE:5749586	GOBP: phagocytosis	2.77721e-05	0.000171274	endocytosis;
MG1_4_vs_N_1_4	-1.94365	A_33_P3382830	Homo sapiens uncharacterized LOC643623 (LOC643623), non-coding RNA [NR_038906]	GOMF: transmembrane receptor protein tyrosine kinase activity	2.80155e-05	0.00017129	transmembrane receptor protein kinase activity;protein tyrosine kinase activity;
MG1_4_vs_N_1_4	1.58744	oebiotech_04347	LncRNA:8:79338337-79470728:-	GOBP: regulation of microtubule-based process	2.77096e-05	0.000171313	regulation of cellular process;
MG1_4_vs_N_1_4	1.27198	oebiotech_15270	Homo sapiens, clone IMAGE:6471309, mRNA	GOBP: response to temperature stimulus	2.7929e-05	0.000171392	response to abiotic stimulus;
MG1_4_vs_N_1_4	1.99353	oebiotech_11658	LncRNA:4:74608855-74609068:+	GOBP: positive regulation of inflammatory response	2.78991e-05	0.00017142	regulation of inflammatory response;positive regulation of response to external stimulus;positive regulation of defense response;
MG1_4_vs_N_1_4	1.1781	A_21_P0012678	BROAD Institute lincRNA (XLOC_l2_011244), lincRNA [TCONS_l2_00021279]	GOBP: regulation of cytokine biosynthetic process	2.80149e-05	0.000171496	regulation of protein metabolic process;regulation of cellular biosynthetic process;regulation of macromolecule biosynthetic process;regulation of cytokine production;
MG1_4_vs_N_1_4	1.58744	oebiotech_04347	LncRNA:8:79338337-79470728:-	GOBP: activation of MAPK activity	2.80065e-05	0.000171656	positive regulation of MAP kinase activity;activation of protein kinase activity;protein phosphorylation;
MG1_4_vs_N_1_4	1.20316	oebiotech_28222	intronic	GOBP: regulation of interleukin-6 production	2.82103e-05	0.000171847	regulation of cytokine production;
MG1_4_vs_N_1_4	1.18251	oebiotech_22043	LncRNA:6:160181290-160183364:-	GOBP: positive regulation of programmed cell death	2.84801e-05	0.000173279	regulation of programmed cell death;positive regulation of cell death;
MG1_4_vs_N_1_4	1.59172	oebiotech_22561	LncRNA:11:125495030-125527042:+	GOBP: cellular response to interferon-gamma	2.85214e-05	0.000173318	cellular response to cytokine stimulus;response to interferon-gamma;
MG1_4_vs_N_1_4	1.32732	oebiotech_03478	LncRNA:5:139579747-139582772:+	GOBP: cellular response to inorganic substance	2.86602e-05	0.000173949	cellular response to chemical stimulus;response to inorganic substance;
MG1_4_vs_N_1_4	-1.72907	A_21_P0009069	BX109118 Soares_testis_NHT Homo sapiens cDNA clone IMAGp998A024498, mRNA sequence [BX109118]	GOBP: hormone transport	2.91836e-05	0.000175203	regulation of hormone levels;transport;
MG1_4_vs_N_1_4	1.3226	oebiotech_17434	LncRNA:17:80200542-80203317:+	GOBP: negative regulation of programmed cell death	2.91668e-05	0.000175313	negative regulation of cell death;regulation of programmed cell death;
MG1_4_vs_N_1_4	1.18251	oebiotech_22043	LncRNA:6:160181290-160183364:-	GOBP: response to heat	2.9162e-05	0.000175496	response to temperature stimulus;response to stress;
MG1_4_vs_N_1_4	-1.74834	A_21_P0008306	BX105435 Soares_testis_NHT Homo sapiens cDNA clone IMAGp998C144462, mRNA sequence [BX105435]	GOCC: cilium part	2.90838e-05	0.000175663	cell projection part;intracellular organelle part;cilium;
MG1_4_vs_N_1_4	3.06838	A_24_P927716	Homo sapiens proteoglycan 3 pseudogene (SLED1), non-coding RNA [NR_003542]	GOBP: positive regulation of MAPK cascade	2.91584e-05	0.000175687	regulation of MAPK cascade;positive regulation of intracellular protein kinase cascade;
MG1_4_vs_N_1_4	1.59172	oebiotech_22561	LncRNA:11:125495030-125527042:+	GOBP: response to interferon-gamma	2.91392e-05	0.000175784	innate immune response;response to cytokine stimulus;
MG1_4_vs_N_1_4	-1.95546	A_33_P3379106	Homo sapiens uncharacterized LOC283867 (LOC283867), non-coding RNA [NR_027755]	GOBP: regulation of heart contraction	2.90775e-05	0.000175839	regulation of system process;
MG1_4_vs_N_1_4	1.2322	oebiotech_21472	LncRNA:9:90387829-90401799:+	GOCC: condensed chromosome, centromeric region	2.90678e-05	0.000175994	condensed chromosome;chromosome, centromeric region;
MG1_4_vs_N_1_4	1.28398	oebiotech_02573	LncRNA:1:26186103-26189911:+	KEGG: Antigen processing and presentation	2.90678e-05	0.000176208
MG1_4_vs_N_1_4	1.31444	oebiotech_13707	CDNA: FLJ20932 fis, clone ADSE01312	GOCC: chromosome, centromeric region	2.94159e-05	0.000176385	chromosomal part;
MG1_4_vs_N_1_4	1.22315	oebiotech_21976	LncRNA:10:22724353-22726858:-	GOCC: condensed chromosome	2.96066e-05	0.000177314	chromosome;
MG1_4_vs_N_1_4	-1.72459	oebiotech_02276	LncRNA:3:18031514-18037036:+	GOBP: morphogenesis of embryonic epithelium	2.97917e-05	0.000178209	embryonic morphogenesis;morphogenesis of an epithelium;
MG1_4_vs_N_1_4	-1.74834	A_21_P0008306	BX105435 Soares_testis_NHT Homo sapiens cDNA clone IMAGp998C144462, mRNA sequence [BX105435]	GOCC: primary cilium	2.99876e-05	0.000178522	cilium;
MG1_4_vs_N_1_4	1.28398	oebiotech_02573	LncRNA:1:26186103-26189911:+	GOBP: positive regulation of cytokine production	2.9974e-05	0.000178655	positive regulation of multicellular organismal process;regulation of cytokine production;
MG1_4_vs_N_1_4	1.40747	oebiotech_03973	LncRNA:8:52808516-52808934:-	GOBP: feeding behavior	2.99477e-05	0.000178712	behavior;
MG1_4_vs_N_1_4	-2.10597	oebiotech_19322	LncRNA:2:155292364-155313950:-	GOBP: regulation of synaptic transmission	2.99136e-05	0.000178723	regulation of transmission of nerve impulse;
MG1_4_vs_N_1_4	1.18798	A_33_P3395028	Homo sapiens uncharacterized LOC152225 (LOC152225), non-coding RNA [NR_026934]	GOBP: regulation of tumor necrosis factor production	3.00657e-05	0.000178773	regulation of cytokine production;
MG1_4_vs_N_1_4	1.21024	oebiotech_11295	CDNA clone IMAGE:5749586	GOBP: positive regulation of sequence-specific DNA binding transcription factor activity	3.01541e-05	0.000179085	regulation of sequence-specific DNA binding transcription factor activity;positive regulation of molecular function;
MG1_4_vs_N_1_4	-1.75062	oebiotech_26812	LncRNA:21:28731204-28820898:-	GOCC: neuron spine	3.03615e-05	0.000179887	neuron projection;
MG1_4_vs_N_1_4	-1.75062	oebiotech_26812	LncRNA:21:28731204-28820898:-	GOCC: dendritic spine	3.03615e-05	0.000180102	cell projection part;neuron spine;dendrite;
MG1_4_vs_N_1_4	-1.94365	A_33_P3382830	Homo sapiens uncharacterized LOC643623 (LOC643623), non-coding RNA [NR_038906]	GOBP: ear development	3.08112e-05	0.000181471	sensory organ development;
MG1_4_vs_N_1_4	1.3226	oebiotech_17434	LncRNA:17:80200542-80203317:+	GOBP: regulation of I-kappaB kinase/NF-kappaB cascade	3.07972e-05	0.000181604	regulation of intracellular protein kinase cascade;
MG1_4_vs_N_1_4	3.06838	A_24_P927716	Homo sapiens proteoglycan 3 pseudogene (SLED1), non-coding RNA [NR_003542]	GOBP: wound healing	3.1054e-05	0.000181612	response to wounding;
MG1_4_vs_N_1_4	-1.87483	A_21_P0006731	K-EST0040859 S12SNU216 Homo sapiens cDNA clone S12SNU216-8-A12 5', mRNA sequence [BM760324]	GOBP: regulation of synaptic plasticity	3.09483e-05	0.000181634	regulation of biological quality;regulation of synaptic transmission;
MG1_4_vs_N_1_4	-1.66202	A_21_P0010657	LncRNA:1:156422688-156426369:-	GOBP: regulation of oxidoreductase activity	3.07795e-05	0.000181715	regulation of catalytic activity;
MG1_4_vs_N_1_4	1.20599	oebiotech_13198	GTP cyclohydrolase 1 (dopa-responsive dystonia)	KEGG: Cytokine-cytokine receptor interaction	3.08954e-05	0.000181752
MG1_4_vs_N_1_4	1.24022	A_21_P0000496	Homo sapiens small nucleolar RNA, C/D box 1A (SNORD1A), small nucleolar RNA [NR_004395]	GOBP: negative regulation of growth	3.09386e-05	0.000181792	negative regulation of biological process;regulation of growth;
MG1_4_vs_N_1_4	1.21024	oebiotech_11295	CDNA clone IMAGE:5749586	GOBP: regulation of I-kappaB kinase/NF-kappaB cascade	3.10482e-05	0.000181792	regulation of intracellular protein kinase cascade;
MG1_4_vs_N_1_4	2.62133	oebiotech_03926	LncRNA:8:103991012-104012412:+	GOBP: regulation of adaptive immune response	3.07777e-05	0.00018192	regulation of immune response;
MG1_4_vs_N_1_4	1.31444	oebiotech_13707	CDNA: FLJ20932 fis, clone ADSE01312	GOBP: cellular response to metal ion	3.10467e-05	0.000181997	cellular response to inorganic substance;response to metal ion;
MG1_4_vs_N_1_4	2.01888	oebiotech_04049	LncRNA:8:103866682-103868303:+	GOBP: regulation of body fluid levels	3.07607e-05	0.000182036	regulation of biological quality;single-multicellular organism process;
MG1_4_vs_N_1_4	-2.4266	A_21_P0010030	BROAD Institute lincRNA (XLOC_013714), lincRNA [TCONS_00028359]	KEGG: Neuroactive ligand-receptor interaction	3.12709e-05	0.000182666
MG1_4_vs_N_1_4	-1.77635	A_21_P0010904	BROAD Institute lincRNA (XLOC_l2_002110), lincRNA [TCONS_l2_00003767]	GOBP: positive regulation of peptide secretion	3.15124e-05	0.00018279	positive regulation of secretion;regulation of peptide secretion;
MG1_4_vs_N_1_4	-1.73898	oebiotech_04677	LncRNA:11:15574400-15612644:+	GOBP: feeding behavior	3.14982e-05	0.00018292	behavior;
MG1_4_vs_N_1_4	1.28936	oebiotech_20740	LncRNA:7:98870923-98895594:+	GOBP: regulation of I-kappaB kinase/NF-kappaB cascade	3.1444e-05	0.000183032	regulation of intracellular protein kinase cascade;
MG1_4_vs_N_1_4	-1.91124	oebiotech_12842	Collagen, type IV, alpha 6	GOBP: regulation of G-protein coupled receptor protein signaling pathway	3.14913e-05	0.000183094	regulation of signal transduction;
MG1_4_vs_N_1_4	1.99353	oebiotech_11658	LncRNA:4:74608855-74609068:+	GOBP: negative regulation of sequence-specific DNA binding transcription factor activity	3.1608e-05	0.00018313	regulation of sequence-specific DNA binding transcription factor activity;negative regulation of molecular function;
MG1_4_vs_N_1_4	1.18798	A_33_P3395028	Homo sapiens uncharacterized LOC152225 (LOC152225), non-coding RNA [NR_026934]	GOBP: toll-like receptor signaling pathway	3.1434e-05	0.000183188	pattern recognition receptor signaling pathway;
MG1_4_vs_N_1_4	1.24022	A_21_P0000496	Homo sapiens small nucleolar RNA, C/D box 1A (SNORD1A), small nucleolar RNA [NR_004395]	GOCC: kinetochore	3.13977e-05	0.000183192	chromosomal part;protein complex;intracellular non-membrane-bounded organelle;chromosome, centromeric region;
MG1_4_vs_N_1_4	1.27461	oebiotech_22925	LncRNA:10:35415768-35501886:+	GOBP: negative regulation of sequence-specific DNA binding transcription factor activity	3.17863e-05	0.00018331	regulation of sequence-specific DNA binding transcription factor activity;negative regulation of molecular function;
MG1_4_vs_N_1_4	-2.08744	oebiotech_04250	maternally expressed 3 (non-protein coding) [Source:HGNC Symbol;Acc:14575]	GOMF: G-protein coupled peptide receptor activity	3.16806e-05	0.000183338	G-protein coupled receptor activity;peptide receptor activity;
MG1_4_vs_N_1_4	-1.79502	A_33_P3232702	PREDICTED: Homo sapiens hypothetical LOC100129223 (LOC100129223), miscRNA [XR_111243]	GOMF: transmembrane receptor protein tyrosine kinase activity	3.17854e-05	0.000183517	transmembrane receptor protein kinase activity;protein tyrosine kinase activity;
MG1_4_vs_N_1_4	-1.95392	A_21_P0012853	BROAD Institute lincRNA (XLOC_l2_011798), lincRNA [TCONS_l2_00022559]	GOMF: neurotransmitter receptor activity	3.17753e-05	0.000183672	signaling receptor activity;
MG1_4_vs_N_1_4	1.99353	oebiotech_11658	LncRNA:4:74608855-74609068:+	GOBP: positive regulation of B cell activation	3.19515e-05	0.000183836	positive regulation of lymphocyte activation;regulation of B cell activation;
MG1_4_vs_N_1_4	1.76765	A_21_P0009096	BROAD Institute lincRNA (XLOC_011681), lincRNA [TCONS_00024822]	GOBP: regulation of synaptic transmission	3.19343e-05	0.00018395	regulation of transmission of nerve impulse;
MG1_4_vs_N_1_4	-1.76512	oebiotech_22985	LncRNA:14:57267424-57277194:-	GOMF: hormone binding	3.20551e-05	0.000184219	binding;
MG1_4_vs_N_1_4	1.2226	oebiotech_22184	LncRNA:6:2840911-2857517:-	GOMF: chemokine receptor binding	3.22118e-05	0.000184694	cytokine receptor binding;G-protein coupled receptor binding;
MG1_4_vs_N_1_4	1.27461	oebiotech_22925	LncRNA:10:35415768-35501886:+	GOBP: elevation of cytosolic calcium ion concentration	3.23035e-05	0.000184794	cytosolic calcium ion homeostasis;
MG1_4_vs_N_1_4	-1.68791	oebiotech_13727	CDNA FLJ26402 fis, clone HRT08981	GOCC: nonmotile primary cilium	3.22e-05	0.000184839	primary cilium;
MG1_4_vs_N_1_4	1.31444	oebiotech_13707	CDNA: FLJ20932 fis, clone ADSE01312	GOCC: condensed nuclear chromosome	3.22871e-05	0.000184913	nucleus;condensed chromosome;nuclear chromosome;
MG1_4_vs_N_1_4	-1.66729	oebiotech_03723	LncRNA:5:123795604-123796242:-	GOBP: sensory perception of chemical stimulus	3.27463e-05	0.000186044	sensory perception;
MG1_4_vs_N_1_4	1.46914	A_19_P00803960	Homo sapiens uncharacterized LOC100499177 (LOC100499177), transcript variant 1, non-coding RNA [NR_034075]	GOBP: negative regulation of programmed cell death	3.27422e-05	0.000186233	negative regulation of cell death;regulation of programmed cell death;
MG1_4_vs_N_1_4	-1.85867	A_21_P0001448	BROAD Institute lincRNA (XLOC_000642), lincRNA [TCONS_00001350]	GOBP: regulation of G-protein coupled receptor protein signaling pathway	3.26853e-05	0.000186335	regulation of signal transduction;
MG1_4_vs_N_1_4	1.20599	oebiotech_13198	GTP cyclohydrolase 1 (dopa-responsive dystonia)	GOBP: regulation of smooth muscle cell proliferation	3.26545e-05	0.000186373	regulation of cell proliferation;
MG1_4_vs_N_1_4	-1.95392	A_21_P0012853	BROAD Institute lincRNA (XLOC_l2_011798), lincRNA [TCONS_l2_00022559]	GOBP: positive regulation of JUN kinase activity	3.27302e-05	0.000186378	regulation of JUN kinase activity;positive regulation of MAP kinase activity;
MG1_4_vs_N_1_4	1.21024	oebiotech_11295	CDNA clone IMAGE:5749586	GOBP: positive regulation of B cell activation	3.26253e-05	0.00018642	positive regulation of lymphocyte activation;regulation of B cell activation;
MG1_4_vs_N_1_4	1.1989	oebiotech_06871	LncRNA:16:66583182-66585092:+	GOBP: sensory perception of smell	3.30342e-05	0.000187465	sensory perception of chemical stimulus;
MG1_4_vs_N_1_4	2.9212	oebiotech_19598	LncRNA:4:185719450-185720200:-	GOBP: response to temperature stimulus	3.31095e-05	0.000187679	response to abiotic stimulus;
MG1_4_vs_N_1_4	-1.75455	A_21_P0008564	Q65ED5_BACLD (Q65ED5) YvjD (PDZ/DHR/GLGF domain), partial (5%) [THC2495891]	GOBP: excretion	3.32654e-05	0.000188348	system process;
MG1_4_vs_N_1_4	1.31444	oebiotech_13707	CDNA: FLJ20932 fis, clone ADSE01312	GOCC: kinetochore	3.35051e-05	0.000188419	chromosomal part;protein complex;intracellular non-membrane-bounded organelle;chromosome, centromeric region;
MG1_4_vs_N_1_4	1.27068	A_21_P0000497	Homo sapiens small nucleolar RNA, C/D box 1B (SNORD1B), small nucleolar RNA [NR_004396]	GOBP: negative regulation of growth	3.35654e-05	0.000188545	negative regulation of biological process;regulation of growth;
MG1_4_vs_N_1_4	1.24022	A_21_P0000496	Homo sapiens small nucleolar RNA, C/D box 1A (SNORD1A), small nucleolar RNA [NR_004395]	GOBP: cellular response to interferon-gamma	3.34951e-05	0.000188576	cellular response to cytokine stimulus;response to interferon-gamma;
MG1_4_vs_N_1_4	1.22315	oebiotech_21976	LncRNA:10:22724353-22726858:-	GOCC: condensed chromosome kinetochore	3.36233e-05	0.000188657	condensed chromosome;condensed chromosome, centromeric region;kinetochore;
MG1_4_vs_N_1_4	-1.66009	oebiotech_11237	Interleukin 1 receptor-like 1	GOBP: positive regulation of JUN kinase activity	3.34783e-05	0.000188695	regulation of JUN kinase activity;positive regulation of MAP kinase activity;
MG1_4_vs_N_1_4	-2.04279	oebiotech_01459	STK4 antisense RNA 1 (non-protein coding) [Source:HGNC Symbol;Acc:43811]	GOBP: diencephalon development	3.3465e-05	0.000188833	anatomical structure development;forebrain development;
MG1_4_vs_N_1_4	-1.79954	A_21_P0009360	Homo sapiens uncharacterized LOC100499467 (LOC100499467), non-coding RNA [NR_036488]	KEGG: Neuroactive ligand-receptor interaction	3.34279e-05	0.000188839
MG1_4_vs_N_1_4	1.29452	A_24_P288836	Homo sapiens major histocompatibility complex, class II, DP beta 2 (pseudogene) (HLA-DPB2), non-coding RNA [NR_001435]	GOBP: T cell receptor signaling pathway	3.33944e-05	0.000188863	antigen receptor-mediated signaling pathway;
MG1_4_vs_N_1_4	1.3559	A_21_P0002511	Q2H1E0_CHAGB (Q2H1E0) Predicted protein, partial (5%) [THC2723627]	GOBP: intracellular receptor mediated signaling pathway	3.37272e-05	0.000189027	signal transduction;
MG1_4_vs_N_1_4	-1.80905	A_21_P0012531	BX117432 Soares_NFL_T_GBC_S1 Homo sapiens cDNA clone IMAGp998M165850, mRNA sequence [BX117432]	GOMF: G-protein coupled peptide receptor activity	3.38448e-05	0.000189473	G-protein coupled receptor activity;peptide receptor activity;
MG1_4_vs_N_1_4	1.33404	oebiotech_17082	LncRNA:7:86780755-86781736:-	GOBP: cellular response to metal ion	3.3945e-05	0.00018982	cellular response to inorganic substance;response to metal ion;
MG1_4_vs_N_1_4	1.38572	oebiotech_25418	LncRNA:22:25959209-25960634:-	GOBP: regulation of synaptic plasticity	3.45389e-05	0.00019015	regulation of biological quality;regulation of synaptic transmission;
MG1_4_vs_N_1_4	1.18251	oebiotech_22043	LncRNA:6:160181290-160183364:-	GOBP: antigen processing and presentation of exogenous antigen	3.40457e-05	0.00019017	antigen processing and presentation;
MG1_4_vs_N_1_4	1.38572	oebiotech_25418	LncRNA:22:25959209-25960634:-	GOBP: regulation of body fluid levels	3.45226e-05	0.000190271	regulation of biological quality;single-multicellular organism process;
MG1_4_vs_N_1_4	1.54446	oebiotech_11864	Tumor necrosis factor, alpha-induced protein 3	GOBP: activation of MAPK activity	3.41081e-05	0.000190305	positive regulation of MAP kinase activity;activation of protein kinase activity;protein phosphorylation;
MG1_4_vs_N_1_4	1.42814	oebiotech_16993	long intergenic non-protein coding RNA 256B [Source:HGNC Symbol;Acc:21865]	GOBP: regulation of proteolysis	3.42455e-05	0.000190431	regulation of protein metabolic process;
MG1_4_vs_N_1_4	-1.8472	A_21_P0004590	Homo sapiens chromosome 6 open reading frame 218 (C6orf218), non-coding RNA [NR_027793]	GOBP: regulation of synaptic transmission	3.45197e-05	0.000190466	regulation of transmission of nerve impulse;
MG1_4_vs_N_1_4	-1.89037	oebiotech_24272	LncRNA:8:20812727-20813347:+	GOBP: hormone transport	3.41776e-05	0.000190479	regulation of hormone levels;transport;
MG1_4_vs_N_1_4	1.21024	oebiotech_11295	CDNA clone IMAGE:5749586	GOBP: positive regulation of behavior	3.43017e-05	0.00019053	regulation of behavior;positive regulation of response to stimulus;
MG1_4_vs_N_1_4	1.54446	oebiotech_11864	Tumor necrosis factor, alpha-induced protein 3	GOBP: positive regulation of inflammatory response	3.42322e-05	0.00019057	regulation of inflammatory response;positive regulation of response to external stimulus;positive regulation of defense response;
MG1_4_vs_N_1_4	1.5488	oebiotech_06531	LncRNA:15:52325903-52327822:+	GOBP: positive regulation of cell division	3.45021e-05	0.00019058	regulation of cell division;positive regulation of cellular process;
MG1_4_vs_N_1_4	1.32693	oebiotech_23973	LncRNA:6:84693447-84717042:+	GOBP: defense response to virus	3.44546e-05	0.000190741	response to virus;defense response;immune effector process;
MG1_4_vs_N_1_4	1.58744	oebiotech_04347	LncRNA:8:79338337-79470728:-	GOBP: regulation of microtubule cytoskeleton organization	3.44956e-05	0.000190756	regulation of cytoskeleton organization;regulation of microtubule-based process;
MG1_4_vs_N_1_4	1.46914	A_19_P00803960	Homo sapiens uncharacterized LOC100499177 (LOC100499177), transcript variant 1, non-coding RNA [NR_034075]	GOBP: negative regulation of cell death	3.43839e-05	0.000190774	negative regulation of cellular process;regulation of cell death;
MG1_4_vs_N_1_4	1.18106	oebiotech_24382	LncRNA:X:46404928-46407668:+	GOBP: T cell differentiation	3.44521e-05	0.000190939	T cell activation;lymphocyte differentiation;
MG1_4_vs_N_1_4	-1.74834	A_21_P0008306	BX105435 Soares_testis_NHT Homo sapiens cDNA clone IMAGp998C144462, mRNA sequence [BX105435]	GOCC: nonmotile primary cilium	3.50801e-05	0.000191857	primary cilium;
MG1_4_vs_N_1_4	-2.08744	oebiotech_04250	maternally expressed 3 (non-protein coding) [Source:HGNC Symbol;Acc:14575]	GOMF: peptide receptor activity	3.51297e-05	0.000191917	signaling receptor activity;
MG1_4_vs_N_1_4	1.51928	oebiotech_22103	LncRNA:15:93426072-93441977:+	GOBP: regulation of Ras GTPase activity	3.52919e-05	0.00019196	regulation of Ras protein signal transduction;regulation of GTPase activity;
MG1_4_vs_N_1_4	1.28398	oebiotech_02573	LncRNA:1:26186103-26189911:+	GOBP: immune response-regulating cell surface receptor signaling pathway	3.52621e-05	0.000192008	cell surface receptor signaling pathway;immune response-regulating signaling pathway;
MG1_4_vs_N_1_4	1.42814	oebiotech_16993	long intergenic non-protein coding RNA 256B [Source:HGNC Symbol;Acc:21865]	GOBP: positive regulation of cytokine production	3.50335e-05	0.000192024	positive regulation of multicellular organismal process;regulation of cytokine production;
MG1_4_vs_N_1_4	2.62133	oebiotech_03926	LncRNA:8:103991012-104012412:+	GOBP: leukocyte chemotaxis	3.50725e-05	0.000192026	cell chemotaxis;leukocyte migration;
MG1_4_vs_N_1_4	1.3226	oebiotech_17434	LncRNA:17:80200542-80203317:+	GOBP: placenta development	3.49594e-05	0.00019204	organ development;
MG1_4_vs_N_1_4	1.2226	oebiotech_22184	LncRNA:6:2840911-2857517:-	GOBP: leukocyte mediated immunity	3.52061e-05	0.000192123	immune effector process;
MG1_4_vs_N_1_4	1.39917	oebiotech_08012	MIR22 host gene (non-protein coding) [Source:HGNC Symbol;Acc:28219]	GOBP: regulation of T cell differentiation	3.52463e-05	0.000192132	regulation of T cell activation;regulation of lymphocyte differentiation;
MG1_4_vs_N_1_4	1.33404	oebiotech_17082	LncRNA:7:86780755-86781736:-	GOCC: condensed nuclear chromosome	3.50152e-05	0.000192135	nucleus;condensed chromosome;nuclear chromosome;
MG1_4_vs_N_1_4	1.51928	oebiotech_22103	LncRNA:15:93426072-93441977:+	GOBP: negative regulation of translation	3.49533e-05	0.000192219	negative regulation of cellular macromolecule biosynthetic process;negative regulation of cellular protein metabolic process;regulation of translation;
MG1_4_vs_N_1_4	-1.78319	oebiotech_07874	LncRNA:16:47892489-47942342:+	GOBP: feeding behavior	3.56859e-05	0.000193891	behavior;
MG1_4_vs_N_1_4	1.29992	A_33_P3358712	Homo sapiens polymerase (RNA) II (DNA directed) polypeptide M (POLR2M), transcript variant 3, non-coding RNA [NR_027390]	GOBP: learning	3.58247e-05	0.000194433	learning or memory;
MG1_4_vs_N_1_4	-2.4266	A_21_P0010030	BROAD Institute lincRNA (XLOC_013714), lincRNA [TCONS_00028359]	GOBP: regulation of synaptic transmission	3.58772e-05	0.000194506	regulation of transmission of nerve impulse;
MG1_4_vs_N_1_4	1.29452	A_24_P288836	Homo sapiens major histocompatibility complex, class II, DP beta 2 (pseudogene) (HLA-DPB2), non-coding RNA [NR_001435]	KEGG: Antigen processing and presentation	3.59656e-05	0.000194773
MG1_4_vs_N_1_4	-2.12069	oebiotech_23755	LncRNA:4:157555695-157563834:-	GOBP: feeding behavior	3.61303e-05	0.00019524	behavior;
MG1_4_vs_N_1_4	-2.12069	oebiotech_23755	LncRNA:4:157555695-157563834:-	GOBP: learning	3.61303e-05	0.000195452	learning or memory;
MG1_4_vs_N_1_4	1.27198	oebiotech_15270	Homo sapiens, clone IMAGE:6471309, mRNA	GOBP: cellular response to hypoxia	3.64049e-05	0.000196085	cellular response to decreased oxygen levels;cellular response to stress;response to hypoxia;
MG1_4_vs_N_1_4	1.35288	A_21_P0002967	BROAD Institute lincRNA (XLOC_002688), lincRNA [TCONS_00005534]	GOMF: SMAD binding	3.6373e-05	0.000196126	protein binding;
MG1_4_vs_N_1_4	1.21024	oebiotech_11295	CDNA clone IMAGE:5749586	GOBP: adaptive immune response	3.63653e-05	0.000196297	immune response;
MG1_4_vs_N_1_4	1.32732	oebiotech_03478	LncRNA:5:139579747-139582772:+	GOBP: regulation of inflammatory response	3.68401e-05	0.000198001	regulation of response to external stimulus;regulation of defense response;
MG1_4_vs_N_1_4	1.1781	A_21_P0012678	BROAD Institute lincRNA (XLOC_l2_011244), lincRNA [TCONS_l2_00021279]	GOBP: response to glucocorticoid stimulus	3.68391e-05	0.000198209	response to corticosteroid stimulus;
MG1_4_vs_N_1_4	-1.94799	oebiotech_03511	LncRNA:4:177590771-177627299:+	GOBP: positive regulation of hormone secretion	3.70712e-05	0.000198386	positive regulation of secretion;positive regulation of cellular process;regulation of hormone secretion;
MG1_4_vs_N_1_4	1.22686	oebiotech_13629	CDNA clone IMAGE:5268046	GOBP: negative regulation of immune response	3.7057e-05	0.000198523	regulation of immune response;negative regulation of response to stimulus;negative regulation of immune system process;
MG1_4_vs_N_1_4	-1.85373	oebiotech_23537	LncRNA:3:133774100-133776492:-	GOBP: regulation of synaptic transmission	3.69825e-05	0.000198551	regulation of transmission of nerve impulse;
MG1_4_vs_N_1_4	-1.79502	A_33_P3232702	PREDICTED: Homo sapiens hypothetical LOC100129223 (LOC100129223), miscRNA [XR_111243]	GOBP: ossification	3.71423e-05	0.000198553	single-multicellular organism process;
MG1_4_vs_N_1_4	1.32732	oebiotech_03478	LncRNA:5:139579747-139582772:+	GOCC: cell-substrate adherens junction	3.70409e-05	0.000198651	cell-substrate junction;adherens junction;
MG1_4_vs_N_1_4	1.20316	oebiotech_28222	intronic	GOBP: regulation of JNK cascade	3.72159e-05	0.000198732	regulation of stress-activated MAPK cascade;
MG1_4_vs_N_1_4	-1.78119	A_32_P15958	Homo sapiens ZNF295 antisense RNA 1 (non-protein coding) (ZNF295-AS1), non-coding RNA [NR_027273]	GOBP: excretion	3.72898e-05	0.000198914	system process;
MG1_4_vs_N_1_4	-1.66729	oebiotech_03723	LncRNA:5:123795604-123796242:-	GOBP: detection of chemical stimulus involved in sensory perception	3.741e-05	0.000199341	detection of stimulus involved in sensory perception;detection of chemical stimulus;sensory perception of chemical stimulus;sensory perception;
MG1_4_vs_N_1_4	1.44822	oebiotech_08035	MIR22 host gene (non-protein coding) [Source:HGNC Symbol;Acc:28219]	GOBP: negative regulation of lymphocyte activation	3.75516e-05	0.000199455	regulation of lymphocyte activation;negative regulation of leukocyte activation;
MG1_4_vs_N_1_4	-1.80905	A_21_P0012531	BX117432 Soares_NFL_T_GBC_S1 Homo sapiens cDNA clone IMAGp998M165850, mRNA sequence [BX117432]	GOMF: peptide receptor activity	3.75225e-05	0.000199514	signaling receptor activity;
MG1_4_vs_N_1_4	-1.6589	A_21_P0012761	RST41218 Athersys RAGE Library Homo sapiens cDNA, mRNA sequence [BG221407]	GOBP: learning	3.74926e-05	0.000199568	learning or memory;
MG1_4_vs_N_1_4	1.20599	oebiotech_13198	GTP cyclohydrolase 1 (dopa-responsive dystonia)	GOBP: response to temperature stimulus	3.76419e-05	0.000199722	response to abiotic stimulus;
MG1_4_vs_N_1_4	-1.87483	A_21_P0006731	K-EST0040859 S12SNU216 Homo sapiens cDNA clone S12SNU216-8-A12 5', mRNA sequence [BM760324]	GOBP: associative learning	3.78854e-05	0.000200586	learning;
MG1_4_vs_N_1_4	1.35455	oebiotech_21963	LncRNA:19:13945329-13947103:-	GOBP: regulation of B cell proliferation	3.78464e-05	0.000200593	regulation of B cell activation;regulation of lymphocyte proliferation;
MG1_4_vs_N_1_4	2.01888	oebiotech_04049	LncRNA:8:103866682-103868303:+	GOBP: response to tumor necrosis factor	3.81031e-05	0.000201524	response to cytokine stimulus;
MG1_4_vs_N_1_4	1.39645	oebiotech_05220	LncRNA:10:47639862-47644793:-	GOBP: hormone secretion	3.83603e-05	0.000202455	secretion by cell;signal release;hormone transport;
MG1_4_vs_N_1_4	1.20316	oebiotech_28222	intronic	GOBP: platelet degranulation	3.83478e-05	0.000202603	exocytosis;
MG1_4_vs_N_1_4	2.01888	oebiotech_04049	LncRNA:8:103866682-103868303:+	GOBP: intracellular receptor mediated signaling pathway	3.84509e-05	0.000202718	signal transduction;
MG1_4_vs_N_1_4	1.18251	oebiotech_22043	LncRNA:6:160181290-160183364:-	GOBP: antigen processing and presentation	3.85488e-05	0.000203019	immune system process;
MG1_4_vs_N_1_4	2.07006	oebiotech_16308	Macrophage scavenger receptor 1	GOBP: cellular response to interferon-gamma	3.88739e-05	0.000203868	cellular response to cytokine stimulus;response to interferon-gamma;
MG1_4_vs_N_1_4	1.4147	oebiotech_00997	LncRNA:1:120906608-120935761:+	GOBP: adaptive immune response	3.88552e-05	0.000203985	immune response;
MG1_4_vs_N_1_4	1.27461	oebiotech_22925	LncRNA:10:35415768-35501886:+	GOMF: G-protein coupled receptor binding	3.87895e-05	0.000204071	receptor binding;
MG1_4_vs_N_1_4	1.1781	A_21_P0012678	BROAD Institute lincRNA (XLOC_l2_011244), lincRNA [TCONS_l2_00021279]	GOBP: positive regulation of cytokine biosynthetic process	3.88472e-05	0.000204158	positive regulation of protein metabolic process;regulation of cytokine biosynthetic process;positive regulation of cellular biosynthetic process;positive regulation of macromolecule biosynthetic process;
MG1_4_vs_N_1_4	2.9212	oebiotech_19598	LncRNA:4:185719450-185720200:-	GOBP: response to monosaccharide stimulus	3.9042e-05	0.000204534	response to carbohydrate stimulus;
MG1_4_vs_N_1_4	1.22315	oebiotech_21976	LncRNA:10:22724353-22726858:-	GOBP: regulation of synaptic transmission	3.93132e-05	0.000205738	regulation of transmission of nerve impulse;
MG1_4_vs_N_1_4	1.23658	oebiotech_02471	LncRNA:1:51731524-51732716:+	GOBP: body fluid secretion	3.93946e-05	0.000205948	regulation of body fluid levels;secretion;
MG1_4_vs_N_1_4	-1.91124	oebiotech_12842	Collagen, type IV, alpha 6	GOCC: nonmotile primary cilium	3.95561e-05	0.000206575	primary cilium;
MG1_4_vs_N_1_4	-1.73739	oebiotech_10060	LncRNA:10:119991153-120017212:+	GOBP: associative learning	3.96056e-05	0.000206617	learning;
MG1_4_vs_N_1_4	-1.76984	A_21_P0003002	BROAD Institute lincRNA (XLOC_002735), lincRNA [TCONS_00006134]	GOBP: learning	3.99582e-05	0.00020802	learning or memory;
MG1_4_vs_N_1_4	1.42814	oebiotech_16993	long intergenic non-protein coding RNA 256B [Source:HGNC Symbol;Acc:21865]	GOBP: negative regulation of sequence-specific DNA binding transcription factor activity	4.00044e-05	0.000208043	regulation of sequence-specific DNA binding transcription factor activity;negative regulation of molecular function;
MG1_4_vs_N_1_4	1.27198	oebiotech_15270	Homo sapiens, clone IMAGE:6471309, mRNA	GOBP: monocarboxylic acid transport	3.99471e-05	0.00020818	carboxylic acid transport;
MG1_4_vs_N_1_4	1.3226	oebiotech_17434	LncRNA:17:80200542-80203317:+	GOBP: cellular response to hypoxia	4.01607e-05	0.000208203	cellular response to decreased oxygen levels;cellular response to stress;response to hypoxia;
MG1_4_vs_N_1_4	1.18251	oebiotech_22043	LncRNA:6:160181290-160183364:-	GOBP: negative regulation of cell death	4.01376e-05	0.0002083	negative regulation of cellular process;regulation of cell death;
MG1_4_vs_N_1_4	1.20226	oebiotech_22571	LncRNA:8:120569316-120605248:-	GOBP: positive regulation of cytokine production	4.01346e-05	0.000208502	positive regulation of multicellular organismal process;regulation of cytokine production;
MG1_4_vs_N_1_4	1.21024	oebiotech_11295	CDNA clone IMAGE:5749586	GOBP: positive regulation of inflammatory response	4.05353e-05	0.00020884	regulation of inflammatory response;positive regulation of response to external stimulus;positive regulation of defense response;
MG1_4_vs_N_1_4	1.18607	oebiotech_23134	LncRNA:1:231658263-231664302:-	GOBP: adaptive immune response based on somatic recombination of immune receptors built from immunoglobulin superfamily domains	4.05216e-05	0.000208985	adaptive immune response;
MG1_4_vs_N_1_4	3.06838	A_24_P927716	Homo sapiens proteoglycan 3 pseudogene (SLED1), non-coding RNA [NR_003542]	GOBP: response to monosaccharide stimulus	4.05202e-05	0.000209195	response to carbohydrate stimulus;
MG1_4_vs_N_1_4	1.1781	A_21_P0012678	BROAD Institute lincRNA (XLOC_l2_011244), lincRNA [TCONS_l2_00021279]	GOBP: regulation of protein import into nucleus	4.03942e-05	0.000209196	regulation of protein localization to nucleus;regulation of nucleocytoplasmic transport;regulation of transmembrane transport;regulation of intracellular protein transport;
MG1_4_vs_N_1_4	1.1781	A_21_P0012678	BROAD Institute lincRNA (XLOC_l2_011244), lincRNA [TCONS_l2_00021279]	GOBP: negative regulation of lymphocyte activation	4.05173e-05	0.000209397	regulation of lymphocyte activation;negative regulation of leukocyte activation;
MG1_4_vs_N_1_4	2.62133	oebiotech_03926	LncRNA:8:103991012-104012412:+	GOBP: negative regulation of lymphocyte activation	4.05173e-05	0.000209615	regulation of lymphocyte activation;negative regulation of leukocyte activation;
MG1_4_vs_N_1_4	-1.77635	A_21_P0010904	BROAD Institute lincRNA (XLOC_l2_002110), lincRNA [TCONS_l2_00003767]	GOBP: hormone secretion	4.12565e-05	0.000210162	secretion by cell;signal release;hormone transport;
MG1_4_vs_N_1_4	1.20316	oebiotech_28222	intronic	GOBP: regulation of tumor necrosis factor production	4.12236e-05	0.00021021	regulation of cytokine production;
MG1_4_vs_N_1_4	-1.66985	oebiotech_25202	LncRNA:19:29456048-29461177:+	GOBP: feeding behavior	4.08475e-05	0.00021023	behavior;
MG1_4_vs_N_1_4	1.19787	A_21_P0000679	Homo sapiens uncharacterized LOC100507217 (LOC100507217), transcript variant 1, non-coding RNA [NR_037601]	GOBP: regulation of Rho protein signal transduction	4.11971e-05	0.00021029	regulation of Ras protein signal transduction;
MG1_4_vs_N_1_4	-1.77635	A_21_P0010904	BROAD Institute lincRNA (XLOC_l2_002110), lincRNA [TCONS_l2_00003767]	GOBP: positive regulation of hormone secretion	4.13374e-05	0.000210359	positive regulation of secretion;positive regulation of cellular process;regulation of hormone secretion;
MG1_4_vs_N_1_4	-1.94799	oebiotech_03511	LncRNA:4:177590771-177627299:+	GOBP: sensory perception of smell	4.11779e-05	0.000210408	sensory perception of chemical stimulus;
MG1_4_vs_N_1_4	1.31299	A_33_P3265444	Homo sapiens MRS2 magnesium homeostasis factor homolog (S. cerevisiae) pseudogene 2 (MRS2P2), non-coding RNA [NR_024072]	GOBP: learning	4.09347e-05	0.000210462	learning or memory;
MG1_4_vs_N_1_4	1.20109	oebiotech_06623	LncRNA:8:134584413-134586104:+	GOMF: G-protein coupled peptide receptor activity	4.09795e-05	0.000210475	G-protein coupled receptor activity;peptide receptor activity;
MG1_4_vs_N_1_4	1.18251	oebiotech_22043	LncRNA:6:160181290-160183364:-	KEGG: Adipocytokine signaling pathway	4.14075e-05	0.000210501
MG1_4_vs_N_1_4	1.22686	oebiotech_13629	CDNA clone IMAGE:5268046	GOBP: cellular response to lipopolysaccharide	4.10301e-05	0.000210517	cellular response to molecule of bacterial origin;response to lipopolysaccharide;
MG1_4_vs_N_1_4	-1.80393	oebiotech_10609	Skint-like, pseudogene [Source:HGNC Symbol;Acc:33993]	GOMF: hormone binding	4.11779e-05	0.000210624	binding;
MG1_4_vs_N_1_4	-1.80393	oebiotech_10609	Skint-like, pseudogene [Source:HGNC Symbol;Acc:33993]	GOBP: sensory perception of smell	4.11779e-05	0.000210841	sensory perception of chemical stimulus;
MG1_4_vs_N_1_4	-1.87483	A_21_P0006731	K-EST0040859 S12SNU216 Homo sapiens cDNA clone S12SNU216-8-A12 5', mRNA sequence [BM760324]	GOBP: body fluid secretion	4.11491e-05	0.000210911	regulation of body fluid levels;secretion;
MG1_4_vs_N_1_4	-1.82494	A_21_P0001763	PREDICTED: Homo sapiens hypothetical LOC100506929 (LOC100506929), miscRNA [XR_110856]	GOBP: purine nucleotide biosynthetic process	4.16351e-05	0.000211441	purine-containing compound biosynthetic process;nucleotide biosynthetic process;purine nucleotide metabolic process;
MG1_4_vs_N_1_4	-1.94365	A_33_P3382830	Homo sapiens uncharacterized LOC643623 (LOC643623), non-coding RNA [NR_038906]	GOBP: hormone secretion	4.1832e-05	0.000211793	secretion by cell;signal release;hormone transport;
MG1_4_vs_N_1_4	2.9212	oebiotech_19598	LncRNA:4:185719450-185720200:-	GOBP: leukocyte chemotaxis	4.18749e-05	0.000211795	cell chemotaxis;leukocyte migration;
MG1_4_vs_N_1_4	-1.94799	oebiotech_03511	LncRNA:4:177590771-177627299:+	GOMF: neurotransmitter receptor activity	4.18055e-05	0.000211875	signaling receptor activity;
MG1_4_vs_N_1_4	1.29992	A_33_P3358712	Homo sapiens polymerase (RNA) II (DNA directed) polypeptide M (POLR2M), transcript variant 3, non-coding RNA [NR_027390]	GOBP: regulation of synaptic transmission	4.18004e-05	0.000212065	regulation of transmission of nerve impulse;
MG1_4_vs_N_1_4	1.22315	oebiotech_21976	LncRNA:10:22724353-22726858:-	GOBP: learning	4.21674e-05	0.000213058	learning or memory;
MG1_4_vs_N_1_4	1.17936	oebiotech_09452	LncRNA:2:131876943-131883092:+	GOBP: cellular response to inorganic substance	4.23562e-05	0.000213146	cellular response to chemical stimulus;response to inorganic substance;
MG1_4_vs_N_1_4	1.20599	oebiotech_13198	GTP cyclohydrolase 1 (dopa-responsive dystonia)	GOBP: positive regulation of mononuclear cell proliferation	4.22418e-05	0.000213217	positive regulation of leukocyte proliferation;regulation of mononuclear cell proliferation;
MG1_4_vs_N_1_4	1.42814	oebiotech_16993	long intergenic non-protein coding RNA 256B [Source:HGNC Symbol;Acc:21865]	GOBP: positive regulation of protein catabolic process	4.22872e-05	0.00021323	positive regulation of protein metabolic process;regulation of protein catabolic process;positive regulation of catabolic process;
MG1_4_vs_N_1_4	-2.18167	oebiotech_02627	LncRNA:2:105552868-105654954:-	GOBP: positive regulation of MAPK cascade	4.24296e-05	0.0002133	regulation of MAPK cascade;positive regulation of intracellular protein kinase cascade;
MG1_4_vs_N_1_4	-1.74834	A_21_P0008306	BX105435 Soares_testis_NHT Homo sapiens cDNA clone IMAGp998C144462, mRNA sequence [BX105435]	GOCC: intermediate filament	4.23548e-05	0.000213355	intermediate filament cytoskeleton;cytoskeletal part;protein complex;
MG1_4_vs_N_1_4	-1.71323	A_21_P0006010	EST11771 human nasopharynx Homo sapiens cDNA, mRNA sequence [CD695248]	GOBP: regulation of G-protein coupled receptor protein signaling pathway	4.25053e-05	0.000213465	regulation of signal transduction;
MG1_4_vs_N_1_4	-1.65435	A_21_P0001906	Q6VEP8_PANTR (Q6VEP8) F379 retina specific protein, complete [THC2677671]	KEGG: Neuroactive ligand-receptor interaction	4.25758e-05	0.000213603
MG1_4_vs_N_1_4	1.24022	A_21_P0000496	Homo sapiens small nucleolar RNA, C/D box 1A (SNORD1A), small nucleolar RNA [NR_004395]	GOBP: S phase	4.2757e-05	0.000213651	interphase;cell cycle phase;
MG1_4_vs_N_1_4	1.5488	oebiotech_06531	LncRNA:15:52325903-52327822:+	GOBP: regulation of body fluid levels	4.28476e-05	0.000213675	regulation of biological quality;single-multicellular organism process;
MG1_4_vs_N_1_4	1.2226	oebiotech_22184	LncRNA:6:2840911-2857517:-	GOBP: positive regulation of cytokine biosynthetic process	4.27208e-05	0.000213684	positive regulation of protein metabolic process;regulation of cytokine biosynthetic process;positive regulation of cellular biosynthetic process;positive regulation of macromolecule biosynthetic process;
MG1_4_vs_N_1_4	-1.68791	oebiotech_13727	CDNA FLJ26402 fis, clone HRT08981	GOCC: primary cilium	4.28181e-05	0.000213742	cilium;
MG1_4_vs_N_1_4	1.27461	oebiotech_22925	LncRNA:10:35415768-35501886:+	GOBP: cellular response to hypoxia	4.26698e-05	0.000213859	cellular response to decreased oxygen levels;cellular response to stress;response to hypoxia;
MG1_4_vs_N_1_4	1.18251	oebiotech_22043	LncRNA:6:160181290-160183364:-	GOBP: positive regulation of cell death	4.2718e-05	0.000213885	positive regulation of cellular process;regulation of cell death;
MG1_4_vs_N_1_4	-1.91124	oebiotech_12842	Collagen, type IV, alpha 6	GOCC: primary cilium	4.30418e-05	0.000214428	cilium;
MG1_4_vs_N_1_4	1.18134	oebiotech_11079	Cathepsin L1	GOCC: condensed chromosome kinetochore	4.32961e-05	0.000214621	condensed chromosome;condensed chromosome, centromeric region;kinetochore;
MG1_4_vs_N_1_4	1.1781	A_21_P0012678	BROAD Institute lincRNA (XLOC_l2_011244), lincRNA [TCONS_l2_00021279]	GOBP: positive regulation of protein catabolic process	4.32463e-05	0.000214802	positive regulation of protein metabolic process;regulation of protein catabolic process;positive regulation of catabolic process;
MG1_4_vs_N_1_4	-1.92237	A_21_P0010300	BROAD Institute lincRNA (XLOC_014118), lincRNA [TCONS_00029178]	GOBP: morphogenesis of a branching structure	4.32923e-05	0.000214816	single-multicellular organism process;anatomical structure morphogenesis;
MG1_4_vs_N_1_4	1.99353	oebiotech_11658	LncRNA:4:74608855-74609068:+	GOBP: leukocyte chemotaxis	4.32252e-05	0.000214911	cell chemotaxis;leukocyte migration;
MG1_4_vs_N_1_4	3.06838	A_24_P927716	Homo sapiens proteoglycan 3 pseudogene (SLED1), non-coding RNA [NR_003542]	GOBP: leukocyte chemotaxis	4.32252e-05	0.000215126	cell chemotaxis;leukocyte migration;
MG1_4_vs_N_1_4	1.2226	oebiotech_22184	LncRNA:6:2840911-2857517:-	GOBP: myeloid leukocyte differentiation	4.35086e-05	0.00021546	myeloid cell differentiation;leukocyte differentiation;
MG1_4_vs_N_1_4	-1.68791	oebiotech_13727	CDNA FLJ26402 fis, clone HRT08981	GOBP: diencephalon development	4.36133e-05	0.000215763	anatomical structure development;forebrain development;
MG1_4_vs_N_1_4	1.42814	oebiotech_16993	long intergenic non-protein coding RNA 256B [Source:HGNC Symbol;Acc:21865]	GOBP: response to temperature stimulus	4.37398e-05	0.000216175	response to abiotic stimulus;
MG1_4_vs_N_1_4	-1.68508	A_21_P0000995	BROAD Institute lincRNA (XLOC_000299), lincRNA [TCONS_00000247]	GOBP: feeding behavior	4.38216e-05	0.000216364	behavior;
MG1_4_vs_N_1_4	1.1781	A_21_P0012678	BROAD Institute lincRNA (XLOC_l2_011244), lincRNA [TCONS_l2_00021279]	GOBP: positive regulation of leukocyte migration	4.39633e-05	0.000216419	positive regulation of cell migration;regulation of leukocyte migration;positive regulation of immune system process;
MG1_4_vs_N_1_4	2.62133	oebiotech_03926	LncRNA:8:103991012-104012412:+	GOBP: regulation of blood coagulation	4.39633e-05	0.000216634	regulation of hemostasis;regulation of wound healing;regulation of coagulation;regulation of response to external stimulus;
MG1_4_vs_N_1_4	2.62133	oebiotech_03926	LncRNA:8:103991012-104012412:+	GOBP: positive regulation of leukocyte migration	4.39633e-05	0.000216848	positive regulation of cell migration;regulation of leukocyte migration;positive regulation of immune system process;
MG1_4_vs_N_1_4	1.18607	oebiotech_23134	LncRNA:1:231658263-231664302:-	GOBP: regulation of I-kappaB kinase/NF-kappaB cascade	4.41818e-05	0.00021728	regulation of intracellular protein kinase cascade;
MG1_4_vs_N_1_4	2.62133	oebiotech_03926	LncRNA:8:103991012-104012412:+	GOBP: cell chemotaxis	4.43029e-05	0.000217661	cellular response to chemical stimulus;cell migration;chemotaxis;
MG1_4_vs_N_1_4	1.18251	oebiotech_22043	LncRNA:6:160181290-160183364:-	GOBP: defense response to bacterium	4.43928e-05	0.000217887	response to bacterium;defense response;
MG1_4_vs_N_1_4	1.46311	oebiotech_11245	Asp (abnormal spindle) homolog, microcephaly associated (Drosophila)	GOBP: DNA replication	4.45267e-05	0.000218329	cellular macromolecule biosynthetic process;DNA metabolic process;
MG1_4_vs_N_1_4	1.17936	oebiotech_09452	LncRNA:2:131876943-131883092:+	GOBP: S phase	4.46946e-05	0.000218506	interphase;cell cycle phase;
MG1_4_vs_N_1_4	1.25327	A_21_P0010118	BROAD Institute lincRNA (XLOC_013728), lincRNA [TCONS_00028653]	GOBP: membrane depolarization	4.46557e-05	0.000218531	regulation of membrane potential;
MG1_4_vs_N_1_4	1.27198	oebiotech_15270	Homo sapiens, clone IMAGE:6471309, mRNA	GOBP: immune response-regulating cell surface receptor signaling pathway	4.46152e-05	0.000218548	cell surface receptor signaling pathway;immune response-regulating signaling pathway;
MG1_4_vs_N_1_4	1.20109	oebiotech_06623	LncRNA:8:134584413-134586104:+	GOMF: peptide receptor activity	4.49139e-05	0.000218934	signaling receptor activity;
MG1_4_vs_N_1_4	1.18106	oebiotech_24382	LncRNA:X:46404928-46407668:+	GOBP: cellular response to interferon-gamma	4.48713e-05	0.00021894	cellular response to cytokine stimulus;response to interferon-gamma;
MG1_4_vs_N_1_4	2.9212	oebiotech_19598	LncRNA:4:185719450-185720200:-	GOMF: growth factor receptor binding	4.48613e-05	0.000219106	receptor binding;
MG1_4_vs_N_1_4	1.5488	oebiotech_06531	LncRNA:15:52325903-52327822:+	GOBP: DNA packaging	4.52208e-05	0.000220213	cellular component organization at cellular level;DNA conformation change;
MG1_4_vs_N_1_4	-1.89037	oebiotech_24272	LncRNA:8:20812727-20813347:+	GOBP: negative regulation of G-protein coupled receptor protein signaling pathway	4.53552e-05	0.000220222	negative regulation of signal transduction;regulation of G-protein coupled receptor protein signaling pathway;
MG1_4_vs_N_1_4	1.42814	oebiotech_16993	long intergenic non-protein coding RNA 256B [Source:HGNC Symbol;Acc:21865]	GOBP: regulation of inflammatory response	4.53469e-05	0.000220396	regulation of response to external stimulus;regulation of defense response;
MG1_4_vs_N_1_4	1.42814	oebiotech_16993	long intergenic non-protein coding RNA 256B [Source:HGNC Symbol;Acc:21865]	GOBP: regulation of I-kappaB kinase/NF-kappaB cascade	4.53469e-05	0.000220612	regulation of intracellular protein kinase cascade;
MG1_4_vs_N_1_4	1.20226	oebiotech_22571	LncRNA:8:120569316-120605248:-	GOBP: adaptive immune response based on somatic recombination of immune receptors built from immunoglobulin superfamily domains	4.56178e-05	0.000221281	adaptive immune response;
MG1_4_vs_N_1_4	1.22951	oebiotech_05203	LncRNA:12:21912913-21919639:+	GOBP: associative learning	4.57366e-05	0.000221426	learning;
MG1_4_vs_N_1_4	1.35288	A_21_P0002967	BROAD Institute lincRNA (XLOC_002688), lincRNA [TCONS_00005534]	GOBP: regulation of Ras GTPase activity	4.57899e-05	0.000221468	regulation of Ras protein signal transduction;regulation of GTPase activity;
MG1_4_vs_N_1_4	1.38572	oebiotech_25418	LncRNA:22:25959209-25960634:-	GOBP: eye morphogenesis	4.57081e-05	0.000221503	organ morphogenesis;eye development;
MG1_4_vs_N_1_4	-1.92957	A_21_P0005536	BROAD Institute lincRNA (XLOC_006637), lincRNA [TCONS_00013993]	GOBP: feeding behavior	4.60944e-05	0.000222725	behavior;
MG1_4_vs_N_1_4	-1.95392	A_21_P0012853	BROAD Institute lincRNA (XLOC_l2_011798), lincRNA [TCONS_l2_00022559]	GOBP: regulation of JUN kinase activity	4.6463e-05	0.000223637	regulation of JNK cascade;regulation of MAP kinase activity;
MG1_4_vs_N_1_4	-1.69511	A_21_P0007618	BROAD Institute lincRNA (XLOC_009859), lincRNA [TCONS_00021202]	GOBP: positive regulation of hormone secretion	4.63789e-05	0.000223665	positive regulation of secretion;positive regulation of cellular process;regulation of hormone secretion;
MG1_4_vs_N_1_4	3.06838	A_24_P927716	Homo sapiens proteoglycan 3 pseudogene (SLED1), non-coding RNA [NR_003542]	GOMF: growth factor receptor binding	4.64322e-05	0.000223705	receptor binding;
MG1_4_vs_N_1_4	1.18251	oebiotech_22043	LncRNA:6:160181290-160183364:-	GOBP: positive regulation of inflammatory response	4.63558e-05	0.00022377	regulation of inflammatory response;positive regulation of response to external stimulus;positive regulation of defense response;
MG1_4_vs_N_1_4	1.28398	oebiotech_02573	LncRNA:1:26186103-26189911:+	GOCC: receptor complex	4.6689e-05	0.000224508	protein complex;
MG1_4_vs_N_1_4	1.51928	oebiotech_22103	LncRNA:15:93426072-93441977:+	GOBP: dephosphorylation	4.68245e-05	0.000224509	phosphate-containing compound metabolic process;
MG1_4_vs_N_1_4	-1.80905	A_21_P0012531	BX117432 Soares_NFL_T_GBC_S1 Homo sapiens cDNA clone IMAGp998M165850, mRNA sequence [BX117432]	GOMF: G-protein coupled receptor binding	4.67872e-05	0.000224546	receptor binding;
MG1_4_vs_N_1_4	1.24022	A_21_P0000496	Homo sapiens small nucleolar RNA, C/D box 1A (SNORD1A), small nucleolar RNA [NR_004395]	GOBP: DNA packaging	4.6968e-05	0.000224547	cellular component organization at cellular level;DNA conformation change;
MG1_4_vs_N_1_4	-1.71323	A_21_P0006010	EST11771 human nasopharynx Homo sapiens cDNA, mRNA sequence [CD695248]	GOBP: hormone transport	4.6759e-05	0.000224627	regulation of hormone levels;transport;
MG1_4_vs_N_1_4	-1.79502	A_33_P3232702	PREDICTED: Homo sapiens hypothetical LOC100129223 (LOC100129223), miscRNA [XR_111243]	GOBP: feeding behavior	4.69551e-05	0.000224702	behavior;
MG1_4_vs_N_1_4	1.20109	oebiotech_06623	LncRNA:8:134584413-134586104:+	GOBP: feeding behavior	4.69551e-05	0.000224918	behavior;
MG1_4_vs_N_1_4	1.27198	oebiotech_15270	Homo sapiens, clone IMAGE:6471309, mRNA	GOBP: regulation of tumor necrosis factor production	4.72559e-05	0.000225707	regulation of cytokine production;
MG1_4_vs_N_1_4	1.3559	A_21_P0002511	Q2H1E0_CHAGB (Q2H1E0) Predicted protein, partial (5%) [THC2723627]	KEGG: Adipocytokine signaling pathway	4.74792e-05	0.000226339
MG1_4_vs_N_1_4	-1.66009	oebiotech_11237	Interleukin 1 receptor-like 1	GOBP: regulation of JUN kinase activity	4.75972e-05	0.000226468	regulation of JNK cascade;regulation of MAP kinase activity;
MG1_4_vs_N_1_4	-2.08744	oebiotech_04250	maternally expressed 3 (non-protein coding) [Source:HGNC Symbol;Acc:14575]	GOBP: positive regulation of epithelial cell proliferation	4.75535e-05	0.000226476	regulation of epithelial cell proliferation;positive regulation of cell proliferation;
MG1_4_vs_N_1_4	1.3559	A_21_P0002511	Q2H1E0_CHAGB (Q2H1E0) Predicted protein, partial (5%) [THC2723627]	GOBP: erythrocyte homeostasis	4.74792e-05	0.000226556	homeostasis of number of cells;
MG1_4_vs_N_1_4	1.3559	A_21_P0002511	Q2H1E0_CHAGB (Q2H1E0) Predicted protein, partial (5%) [THC2723627]	GOBP: lymphocyte differentiation	4.77332e-05	0.000226898	lymphocyte activation;leukocyte differentiation;
MG1_4_vs_N_1_4	1.18251	oebiotech_22043	LncRNA:6:160181290-160183364:-	GOBP: negative regulation of growth	4.79836e-05	0.00022722	negative regulation of biological process;regulation of growth;
MG1_4_vs_N_1_4	1.18607	oebiotech_23134	LncRNA:1:231658263-231664302:-	GOBP: erythrocyte homeostasis	4.79636e-05	0.000227342	homeostasis of number of cells;
MG1_4_vs_N_1_4	1.54446	oebiotech_11864	Tumor necrosis factor, alpha-induced protein 3	GOBP: learning or memory	4.79619e-05	0.000227551	cognition;single-organism behavior;
MG1_4_vs_N_1_4	1.19787	A_21_P0000679	Homo sapiens uncharacterized LOC100507217 (LOC100507217), transcript variant 1, non-coding RNA [NR_037601]	GOCC: adherens junction	4.7921e-05	0.000227573	anchoring junction;
MG1_4_vs_N_1_4	1.39645	oebiotech_05220	LncRNA:10:47639862-47644793:-	GOBP: embryonic pattern specification	4.82728e-05	0.000228156	embryo development;pattern specification process;
MG1_4_vs_N_1_4	-1.89037	oebiotech_24272	LncRNA:8:20812727-20813347:+	GOCC: cilium part	4.82554e-05	0.00022829	cell projection part;intracellular organelle part;cilium;
MG1_4_vs_N_1_4	-1.91124	oebiotech_12842	Collagen, type IV, alpha 6	GOBP: negative regulation of G-protein coupled receptor protein signaling pathway	4.85408e-05	0.000229205	negative regulation of signal transduction;regulation of G-protein coupled receptor protein signaling pathway;
MG1_4_vs_N_1_4	1.39917	oebiotech_08012	MIR22 host gene (non-protein coding) [Source:HGNC Symbol;Acc:28219]	GOBP: myeloid leukocyte differentiation	4.86818e-05	0.000229435	myeloid cell differentiation;leukocyte differentiation;
MG1_4_vs_N_1_4	1.35455	oebiotech_21963	LncRNA:19:13945329-13947103:-	GOBP: associative learning	4.87365e-05	0.000229475	learning;
MG1_4_vs_N_1_4	1.18106	oebiotech_24382	LncRNA:X:46404928-46407668:+	GOBP: memory	4.86653e-05	0.000229574	learning or memory;
MG1_4_vs_N_1_4	1.3559	A_21_P0002511	Q2H1E0_CHAGB (Q2H1E0) Predicted protein, partial (5%) [THC2723627]	GOMF: chemokine receptor binding	4.89007e-05	0.000229597	cytokine receptor binding;G-protein coupled receptor binding;
MG1_4_vs_N_1_4	-2.12069	oebiotech_23755	LncRNA:4:157555695-157563834:-	KEGG: Neuroactive ligand-receptor interaction	4.88587e-05	0.000229616
MG1_4_vs_N_1_4	1.40747	oebiotech_03973	LncRNA:8:52808516-52808934:-	GOBP: hormone transport	4.8847e-05	0.000229778	regulation of hormone levels;transport;
MG1_4_vs_N_1_4	1.21024	oebiotech_11295	CDNA clone IMAGE:5749586	GOMF: protein dimerization activity	4.92586e-05	0.000230624	protein binding;
MG1_4_vs_N_1_4	2.9212	oebiotech_19598	LncRNA:4:185719450-185720200:-	GOBP: regulation of neuron apoptotic process	4.93454e-05	0.000230814	regulation of neuron death;regulation of apoptotic process;
MG1_4_vs_N_1_4	1.21024	oebiotech_11295	CDNA clone IMAGE:5749586	GOBP: regulation of T cell proliferation	4.92586e-05	0.000230842	regulation of T cell activation;regulation of lymphocyte proliferation;
MG1_4_vs_N_1_4	1.21024	oebiotech_11295	CDNA clone IMAGE:5749586	GOBP: adaptive immune response based on somatic recombination of immune receptors built from immunoglobulin superfamily domains	4.92586e-05	0.000231059	adaptive immune response;
MG1_4_vs_N_1_4	1.20599	oebiotech_13198	GTP cyclohydrolase 1 (dopa-responsive dystonia)	GOBP: response to mechanical stimulus	4.95041e-05	0.000231339	response to abiotic stimulus;response to external stimulus;
MG1_4_vs_N_1_4	1.20599	oebiotech_13198	GTP cyclohydrolase 1 (dopa-responsive dystonia)	GOBP: response to ionizing radiation	4.98049e-05	0.000231657	response to radiation;
MG1_4_vs_N_1_4	1.42007	A_21_P0003868	BROAD Institute lincRNA (XLOC_003807), lincRNA [TCONS_00008951]	GOBP: mesoderm development	4.96876e-05	0.000231761	tissue development;
MG1_4_vs_N_1_4	1.46311	oebiotech_11245	Asp (abnormal spindle) homolog, microcephaly associated (Drosophila)	GOBP: spindle organization	4.9792e-05	0.000231813	M phase;microtubule cytoskeleton organization;
MG1_4_vs_N_1_4	2.9212	oebiotech_19598	LncRNA:4:185719450-185720200:-	GOBP: negative regulation of intracellular protein kinase cascade	4.96605e-05	0.000231852	regulation of intracellular protein kinase cascade;negative regulation of signal transduction;
MG1_4_vs_N_1_4	-1.68971	A_21_P0007105	BROAD Institute lincRNA (XLOC_008844), lincRNA [TCONS_00018945]	KEGG: Neuroactive ligand-receptor interaction	4.97907e-05	0.000232025
MG1_4_vs_N_1_4	1.3226	oebiotech_17434	LncRNA:17:80200542-80203317:+	GOBP: learning or memory	5.01974e-05	0.000233264	cognition;single-organism behavior;
MG1_4_vs_N_1_4	1.42814	oebiotech_16993	long intergenic non-protein coding RNA 256B [Source:HGNC Symbol;Acc:21865]	GOBP: cellular response to hypoxia	5.04077e-05	0.000233805	cellular response to decreased oxygen levels;cellular response to stress;response to hypoxia;
MG1_4_vs_N_1_4	-1.7821	oebiotech_07784	LncRNA:20:59387059-59389267:-	GOMF: transmembrane receptor protein tyrosine kinase activity	5.03831e-05	0.000233909	transmembrane receptor protein kinase activity;protein tyrosine kinase activity;
MG1_4_vs_N_1_4	1.18106	oebiotech_24382	LncRNA:X:46404928-46407668:+	GOBP: cognition	5.07625e-05	0.000234576	neurological system process;
MG1_4_vs_N_1_4	1.20599	oebiotech_13198	GTP cyclohydrolase 1 (dopa-responsive dystonia)	GOBP: myeloid cell differentiation	5.07172e-05	0.000234585	cell differentiation;hemopoiesis;
MG1_4_vs_N_1_4	1.23451	A_23_P427703	Homo sapiens metallothionein 1L (gene/pseudogene) (MT1L), non-coding RNA [NR_001447]	GOBP: regulation of B cell proliferation	5.08624e-05	0.000234602	regulation of B cell activation;regulation of lymphocyte proliferation;
MG1_4_vs_N_1_4	1.51928	oebiotech_22103	LncRNA:15:93426072-93441977:+	GOCC: adherens junction	5.08292e-05	0.000234667	anchoring junction;
MG1_4_vs_N_1_4	1.31444	oebiotech_13707	CDNA: FLJ20932 fis, clone ADSE01312	GOBP: body fluid secretion	5.07151e-05	0.000234793	regulation of body fluid levels;secretion;
MG1_4_vs_N_1_4	-1.8681	A_21_P0011972	Q4SEQ2_TETNG (Q4SEQ2) Chromosome 3 SCAF14614, whole genome shotgun sequence. (Fragment), partial (28%) [THC2651904]	GOBP: feeding behavior	5.07066e-05	0.000234972	behavior;
MG1_4_vs_N_1_4	1.3559	A_21_P0002511	Q2H1E0_CHAGB (Q2H1E0) Predicted protein, partial (5%) [THC2723627]	GOBP: adaptive immune response	5.1273e-05	0.000235622	immune response;
MG1_4_vs_N_1_4	3.06838	A_24_P927716	Homo sapiens proteoglycan 3 pseudogene (SLED1), non-coding RNA [NR_003542]	GOBP: regulation of neuron apoptotic process	5.13318e-05	0.000235675	regulation of neuron death;regulation of apoptotic process;
MG1_4_vs_N_1_4	1.18106	oebiotech_24382	LncRNA:X:46404928-46407668:+	GOBP: cellular response to oxygen levels	5.13803e-05	0.00023568	cellular response to chemical stimulus;response to oxygen levels;
MG1_4_vs_N_1_4	1.20226	oebiotech_22571	LncRNA:8:120569316-120605248:-	GOBP: leukocyte migration	5.12712e-05	0.000235832	cell migration;immune system process;
MG1_4_vs_N_1_4	1.20226	oebiotech_22571	LncRNA:8:120569316-120605248:-	GOBP: regulation of inflammatory response	5.12712e-05	0.00023605	regulation of response to external stimulus;regulation of defense response;
MG1_4_vs_N_1_4	1.22951	oebiotech_05203	LncRNA:12:21912913-21919639:+	GOCC: cell-substrate adherens junction	5.12438e-05	0.000236142	cell-substrate junction;adherens junction;
MG1_4_vs_N_1_4	2.9212	oebiotech_19598	LncRNA:4:185719450-185720200:-	GOBP: regulation of blood coagulation	5.16224e-05	0.000236573	regulation of hemostasis;regulation of wound healing;regulation of coagulation;regulation of response to external stimulus;
MG1_4_vs_N_1_4	-1.73739	oebiotech_10060	LncRNA:10:119991153-120017212:+	GOBP: cognition	5.18008e-05	0.000236737	neurological system process;
MG1_4_vs_N_1_4	1.20599	oebiotech_13198	GTP cyclohydrolase 1 (dopa-responsive dystonia)	GOBP: regulation of chemotaxis	5.17744e-05	0.000236834	regulation of behavior;regulation of locomotion;regulation of response to external stimulus;
MG1_4_vs_N_1_4	-1.94365	A_33_P3382830	Homo sapiens uncharacterized LOC643623 (LOC643623), non-coding RNA [NR_038906]	GOBP: regulation of behavior	5.18973e-05	0.00023696	regulation of response to stimulus;
MG1_4_vs_N_1_4	1.25472	oebiotech_15923	LncRNA:6:163898509-163899785:+	GOBP: S phase of mitotic cell cycle	5.17631e-05	0.000237	interphase of mitotic cell cycle;S phase;mitotic cell cycle;
MG1_4_vs_N_1_4	2.32974	A_21_P0000273	Homo sapiens small nucleolar RNA, H/ACA box 41 (SNORA41), small nucleolar RNA [NR_002590]	GOBP: camera-type eye morphogenesis	5.21075e-05	0.000237267	eye morphogenesis;camera-type eye development;
MG1_4_vs_N_1_4	1.31299	A_33_P3265444	Homo sapiens MRS2 magnesium homeostasis factor homolog (S. cerevisiae) pseudogene 2 (MRS2P2), non-coding RNA [NR_024072]	GOBP: membrane depolarization	5.20997e-05	0.000237448	regulation of membrane potential;
MG1_4_vs_N_1_4	-1.91251	oebiotech_24860	LncRNA:14:90921678-90923558:+	GOMF: hormone binding	5.21971e-05	0.000237458	binding;
MG1_4_vs_N_1_4	1.25327	A_21_P0010118	BROAD Institute lincRNA (XLOC_013728), lincRNA [TCONS_00028653]	GOBP: learning	5.20969e-05	0.000237653	learning or memory;
MG1_4_vs_N_1_4	1.1781	A_21_P0012678	BROAD Institute lincRNA (XLOC_l2_011244), lincRNA [TCONS_l2_00021279]	GOBP: regulation of body fluid levels	5.23565e-05	0.000237965	regulation of biological quality;single-multicellular organism process;
MG1_4_vs_N_1_4	-1.67617	oebiotech_07061	LncRNA:20:10381656-10384178:-	KEGG: Neuroactive ligand-receptor interaction	5.24088e-05	0.000237985
MG1_4_vs_N_1_4	1.28936	oebiotech_20740	LncRNA:7:98870923-98895594:+	GOBP: cellular response to tumor necrosis factor	5.33121e-05	0.000239249	cellular response to cytokine stimulus;response to tumor necrosis factor;
MG1_4_vs_N_1_4	1.28936	oebiotech_20740	LncRNA:7:98870923-98895594:+	GOBP: regulation of smooth muscle cell proliferation	5.33121e-05	0.000239465	regulation of cell proliferation;
MG1_4_vs_N_1_4	-1.717	A_21_P0001037	RST1600 Athersys RAGE Library Homo sapiens cDNA, mRNA sequence [BG182723]	GOBP: hormone transport	5.32646e-05	0.000239468	regulation of hormone levels;transport;
MG1_4_vs_N_1_4	-2.18167	oebiotech_02627	LncRNA:2:105552868-105654954:-	GOMF: transmembrane receptor protein tyrosine kinase activity	5.34169e-05	0.000239504	transmembrane receptor protein kinase activity;protein tyrosine kinase activity;
MG1_4_vs_N_1_4	1.99353	oebiotech_11658	LncRNA:4:74608855-74609068:+	GOBP: regulation of blood coagulation	5.31287e-05	0.000239506	regulation of hemostasis;regulation of wound healing;regulation of coagulation;regulation of response to external stimulus;
MG1_4_vs_N_1_4	2.62133	oebiotech_03926	LncRNA:8:103991012-104012412:+	GOBP: regulation of chemotaxis	5.2792e-05	0.000239507	regulation of behavior;regulation of locomotion;regulation of response to external stimulus;
MG1_4_vs_N_1_4	1.59172	oebiotech_22561	LncRNA:11:125495030-125527042:+	GOBP: regulation of synaptic plasticity	5.32435e-05	0.00023959	regulation of biological quality;regulation of synaptic transmission;
MG1_4_vs_N_1_4	-1.78652	oebiotech_18319	LncRNA:12:67637-69079:+	KEGG: Neuroactive ligand-receptor interaction	5.29664e-05	0.000239643
MG1_4_vs_N_1_4	1.99353	oebiotech_11658	LncRNA:4:74608855-74609068:+	GOBP: positive regulation of leukocyte migration	5.31287e-05	0.000239724	positive regulation of cell migration;regulation of leukocyte migration;positive regulation of immune system process;
MG1_4_vs_N_1_4	1.54446	oebiotech_11864	Tumor necrosis factor, alpha-induced protein 3	GOBP: leukocyte chemotaxis	5.2939e-05	0.000239737	cell chemotaxis;leukocyte migration;
MG1_4_vs_N_1_4	1.27805	oebiotech_12190	Fc fragment of IgA, receptor for	GOBP: wound healing	5.32333e-05	0.000239761	response to wounding;
MG1_4_vs_N_1_4	1.27461	oebiotech_22925	LncRNA:10:35415768-35501886:+	GOBP: cellular response to lipopolysaccharide	5.37219e-05	0.000239791	cellular response to molecule of bacterial origin;response to lipopolysaccharide;
MG1_4_vs_N_1_4	1.35856	oebiotech_20508	LncRNA:22:22569183-22569654:+	GOBP: DNA packaging	5.29158e-05	0.00023985	cellular component organization at cellular level;DNA conformation change;
MG1_4_vs_N_1_4	1.22951	oebiotech_05203	LncRNA:12:21912913-21919639:+	GOBP: regulation of Rho protein signal transduction	5.3113e-05	0.00023987	regulation of Ras protein signal transduction;
MG1_4_vs_N_1_4	1.3559	A_21_P0002511	Q2H1E0_CHAGB (Q2H1E0) Predicted protein, partial (5%) [THC2723627]	GOBP: positive regulation of inflammatory response	5.36949e-05	0.000239886	regulation of inflammatory response;positive regulation of response to external stimulus;positive regulation of defense response;
MG1_4_vs_N_1_4	2.9212	oebiotech_19598	LncRNA:4:185719450-185720200:-	GOBP: cell chemotaxis	5.3655e-05	0.000239923	cellular response to chemical stimulus;cell migration;chemotaxis;
MG1_4_vs_N_1_4	1.1781	A_21_P0012678	BROAD Institute lincRNA (XLOC_l2_011244), lincRNA [TCONS_l2_00021279]	GOBP: regulation of inflammatory response	5.36201e-05	0.000239983	regulation of response to external stimulus;regulation of defense response;
MG1_4_vs_N_1_4	3.29766	oebiotech_11933	G0/G1switch 2	GOBP: intracellular receptor mediated signaling pathway	5.3113e-05	0.000240088	signal transduction;
MG1_4_vs_N_1_4	1.22315	oebiotech_21976	LncRNA:10:22724353-22726858:-	GOBP: nucleosome assembly	5.35992e-05	0.000240105	protein-DNA complex assembly;nucleosome organization;chromatin assembly;
MG1_4_vs_N_1_4	-1.80393	oebiotech_10609	Skint-like, pseudogene [Source:HGNC Symbol;Acc:33993]	GOBP: positive regulation of JUN kinase activity	5.39972e-05	0.000240588	regulation of JUN kinase activity;positive regulation of MAP kinase activity;
MG1_4_vs_N_1_4	1.5488	oebiotech_06531	LncRNA:15:52325903-52327822:+	GOBP: cytosolic calcium ion homeostasis	5.39542e-05	0.000240612	cellular calcium ion homeostasis;
MG1_4_vs_N_1_4	-1.66729	oebiotech_03723	LncRNA:5:123795604-123796242:-	GOBP: nerve development	5.41926e-05	0.000241027	anatomical structure development;nervous system development;
MG1_4_vs_N_1_4	1.25772	oebiotech_10380	LncRNA:1:190753391-190802970:-	GOBP: positive regulation of protein import into nucleus	5.41711e-05	0.000241147	positive regulation of intracellular protein transport;positive regulation of nucleocytoplasmic transport;regulation of protein import into nucleus;positive regulation of transmembrane transport;
MG1_4_vs_N_1_4	1.46914	A_19_P00803960	Homo sapiens uncharacterized LOC100499177 (LOC100499177), transcript variant 1, non-coding RNA [NR_034075]	GOBP: cellular response to inorganic substance	5.44075e-05	0.000241767	cellular response to chemical stimulus;response to inorganic substance;
MG1_4_vs_N_1_4	1.31299	A_33_P3265444	Homo sapiens MRS2 magnesium homeostasis factor homolog (S. cerevisiae) pseudogene 2 (MRS2P2), non-coding RNA [NR_024072]	GOBP: regulation of body fluid levels	5.44657e-05	0.00024181	regulation of biological quality;single-multicellular organism process;
MG1_4_vs_N_1_4	1.35455	oebiotech_21963	LncRNA:19:13945329-13947103:-	GOMF: neurotransmitter receptor activity	5.49457e-05	0.000242643	signaling receptor activity;
MG1_4_vs_N_1_4	1.46914	A_19_P00803960	Homo sapiens uncharacterized LOC100499177 (LOC100499177), transcript variant 1, non-coding RNA [NR_034075]	GOBP: cell maturation	5.49281e-05	0.00024278	cellular developmental process;cell development;developmental maturation;
MG1_4_vs_N_1_4	-1.82917	A_19_P00321478	BROAD Institute lincRNA (XLOC_l2_013734), lincRNA [TCONS_l2_00027287]	GOBP: regulation of ERK1 and ERK2 cascade	5.47538e-05	0.000242873	regulation of MAPK cascade;
MG1_4_vs_N_1_4	1.27198	oebiotech_15270	Homo sapiens, clone IMAGE:6471309, mRNA	GOBP: positive regulation of angiogenesis	5.49125e-05	0.000242927	positive regulation of developmental process;regulation of angiogenesis;
MG1_4_vs_N_1_4	-1.79741	A_21_P0004744	LncRNA:6:30807303-30815936:-	GOMF: protein tyrosine kinase activity	5.48869e-05	0.00024303	protein kinase activity;
MG1_4_vs_N_1_4	-1.68508	A_21_P0000995	BROAD Institute lincRNA (XLOC_000299), lincRNA [TCONS_00000247]	GOBP: regulation of synaptic transmission	5.48564e-05	0.000243111	regulation of transmission of nerve impulse;
MG1_4_vs_N_1_4	1.99353	oebiotech_11658	LncRNA:4:74608855-74609068:+	GOBP: cell chemotaxis	5.55258e-05	0.000244337	cellular response to chemical stimulus;cell migration;chemotaxis;
MG1_4_vs_N_1_4	-2.04279	oebiotech_01459	STK4 antisense RNA 1 (non-protein coding) [Source:HGNC Symbol;Acc:43811]	GOBP: hormone secretion	5.56e-05	0.000244447	secretion by cell;signal release;hormone transport;
MG1_4_vs_N_1_4	3.06838	A_24_P927716	Homo sapiens proteoglycan 3 pseudogene (SLED1), non-coding RNA [NR_003542]	GOBP: cell chemotaxis	5.55258e-05	0.000244553	cellular response to chemical stimulus;cell migration;chemotaxis;
MG1_4_vs_N_1_4	1.27805	oebiotech_12190	Fc fragment of IgA, receptor for	GOMF: protein dimerization activity	5.54467e-05	0.000244638	protein binding;
MG1_4_vs_N_1_4	1.40747	oebiotech_03973	LncRNA:8:52808516-52808934:-	GOBP: ear development	5.55062e-05	0.000244683	sensory organ development;
MG1_4_vs_N_1_4	2.01888	oebiotech_04049	LncRNA:8:103866682-103868303:+	GOBP: negative regulation of growth	5.58187e-05	0.000244976	negative regulation of biological process;regulation of growth;
MG1_4_vs_N_1_4	1.23451	A_23_P427703	Homo sapiens metallothionein 1L (gene/pseudogene) (MT1L), non-coding RNA [NR_001447]	GOBP: regulation of Ras GTPase activity	5.5775e-05	0.000245	regulation of Ras protein signal transduction;regulation of GTPase activity;
MG1_4_vs_N_1_4	1.3559	A_21_P0002511	Q2H1E0_CHAGB (Q2H1E0) Predicted protein, partial (5%) [THC2723627]	GOBP: positive regulation of programmed cell death	5.61678e-05	0.000246291	regulation of programmed cell death;positive regulation of cell death;
MG1_4_vs_N_1_4	1.25472	oebiotech_15923	LncRNA:6:163898509-163899785:+	GOBP: antigen receptor-mediated signaling pathway	5.64721e-05	0.000246972	immune response-activating cell surface receptor signaling pathway;
MG1_4_vs_N_1_4	1.35288	A_21_P0002967	BROAD Institute lincRNA (XLOC_002688), lincRNA [TCONS_00005534]	GOBP: regulation of Rho protein signal transduction	5.64697e-05	0.000247179	regulation of Ras protein signal transduction;
MG1_4_vs_N_1_4	2.62133	oebiotech_03926	LncRNA:8:103991012-104012412:+	GOBP: blood vessel morphogenesis	5.64556e-05	0.000247335	anatomical structure morphogenesis;blood vessel development;
MG1_4_vs_N_1_4	-1.79954	A_21_P0009360	Homo sapiens uncharacterized LOC100499467 (LOC100499467), non-coding RNA [NR_036488]	GOBP: purine nucleotide biosynthetic process	5.66188e-05	0.000247397	purine-containing compound biosynthetic process;nucleotide biosynthetic process;purine nucleotide metabolic process;
MG1_4_vs_N_1_4	1.32732	oebiotech_03478	LncRNA:5:139579747-139582772:+	GOCC: cell-substrate junction	5.68043e-05	0.000247772	cell junction;
MG1_4_vs_N_1_4	1.25472	oebiotech_15923	LncRNA:6:163898509-163899785:+	GOBP: negative regulation of cell death	5.67878e-05	0.000247917	negative regulation of cellular process;regulation of cell death;
MG1_4_vs_N_1_4	1.22315	oebiotech_21976	LncRNA:10:22724353-22726858:-	GOCC: kinetochore	5.69802e-05	0.000248322	chromosomal part;protein complex;intracellular non-membrane-bounded organelle;chromosome, centromeric region;
MG1_4_vs_N_1_4	-2.08744	oebiotech_04250	maternally expressed 3 (non-protein coding) [Source:HGNC Symbol;Acc:14575]	GOBP: regulation of synaptic plasticity	5.72462e-05	0.00024861	regulation of biological quality;regulation of synaptic transmission;
MG1_4_vs_N_1_4	1.18251	oebiotech_22043	LncRNA:6:160181290-160183364:-	GOBP: hair follicle maturation	5.71038e-05	0.000248643	anatomical structure maturation;hair cycle process;hair follicle development;
MG1_4_vs_N_1_4	1.58744	oebiotech_04347	LncRNA:8:79338337-79470728:-	GOBP: positive regulation of MAP kinase activity	5.72097e-05	0.000248669	positive regulation of protein serine/threonine kinase activity;regulation of MAP kinase activity;
MG1_4_vs_N_1_4	-1.92237	A_21_P0010300	BROAD Institute lincRNA (XLOC_014118), lincRNA [TCONS_00029178]	GOMF: protein tyrosine kinase activity	5.71799e-05	0.000248756	protein kinase activity;
MG1_4_vs_N_1_4	1.3154	oebiotech_05864	LncRNA:14:52577839-52596343:-	GOBP: positive regulation of peptide secretion	5.73671e-05	0.000248918	positive regulation of secretion;regulation of peptide secretion;
MG1_4_vs_N_1_4	1.18134	oebiotech_11079	Cathepsin L1	GOCC: kinetochore	5.749e-05	0.000249234	chromosomal part;protein complex;intracellular non-membrane-bounded organelle;chromosome, centromeric region;
MG1_4_vs_N_1_4	1.42007	A_21_P0003868	BROAD Institute lincRNA (XLOC_003807), lincRNA [TCONS_00008951]	GOBP: skeletal muscle tissue development	5.7653e-05	0.000249723	skeletal muscle organ development;striated muscle tissue development;
MG1_4_vs_N_1_4	1.24022	A_21_P0000496	Homo sapiens small nucleolar RNA, C/D box 1A (SNORD1A), small nucleolar RNA [NR_004395]	GOCC: condensed chromosome	5.78335e-05	0.000250287	chromosome;
MG1_4_vs_N_1_4	-2.15139	A_21_P0010222	BROAD Institute lincRNA (XLOC_013866), lincRNA [TCONS_00028969]	GOMF: G-protein coupled peptide receptor activity	5.78948e-05	0.000250335	G-protein coupled receptor activity;peptide receptor activity;
MG1_4_vs_N_1_4	1.21024	oebiotech_11295	CDNA clone IMAGE:5749586	GOBP: regulation of wound healing	5.80359e-05	0.000250727	regulation of response to stress;
MG1_4_vs_N_1_4	-2.10597	oebiotech_19322	LncRNA:2:155292364-155313950:-	GOBP: learning or memory	5.81854e-05	0.000250937	cognition;single-organism behavior;
MG1_4_vs_N_1_4	1.27068	A_21_P0000497	Homo sapiens small nucleolar RNA, C/D box 1B (SNORD1B), small nucleolar RNA [NR_004396]	GOBP: learning	5.82501e-05	0.000250999	learning or memory;
MG1_4_vs_N_1_4	1.5488	oebiotech_06531	LncRNA:15:52325903-52327822:+	GOBP: chromatin assembly	5.81807e-05	0.000251135	cellular component assembly at cellular level;chromatin assembly or disassembly;DNA packaging;
MG1_4_vs_N_1_4	1.1781	A_21_P0012678	BROAD Institute lincRNA (XLOC_l2_011244), lincRNA [TCONS_l2_00021279]	GOBP: monocarboxylic acid transport	5.85119e-05	0.000251691	carboxylic acid transport;
MG1_4_vs_N_1_4	2.62133	oebiotech_03926	LncRNA:8:103991012-104012412:+	GOBP: monocarboxylic acid transport	5.85119e-05	0.000251909	carboxylic acid transport;
MG1_4_vs_N_1_4	-1.94365	A_33_P3382830	Homo sapiens uncharacterized LOC643623 (LOC643623), non-coding RNA [NR_038906]	GOBP: regulation of peptidyl-tyrosine phosphorylation	5.87525e-05	0.00025229	regulation of protein phosphorylation;
MG1_4_vs_N_1_4	-1.85867	A_21_P0001448	BROAD Institute lincRNA (XLOC_000642), lincRNA [TCONS_00001350]	GOCC: nonmotile primary cilium	5.87227e-05	0.000252379	primary cilium;
MG1_4_vs_N_1_4	-1.65939	oebiotech_24310	LncRNA:9:37509147-37510296:+	GOBP: excretion	5.89431e-05	0.00025289	system process;
MG1_4_vs_N_1_4	1.33404	oebiotech_17082	LncRNA:7:86780755-86781736:-	GOCC: condensed chromosome, centromeric region	5.97583e-05	0.000253762	condensed chromosome;chromosome, centromeric region;
MG1_4_vs_N_1_4	1.17936	oebiotech_09452	LncRNA:2:131876943-131883092:+	GOBP: body fluid secretion	5.92747e-05	0.000253875	regulation of body fluid levels;secretion;
MG1_4_vs_N_1_4	-1.89037	oebiotech_24272	LncRNA:8:20812727-20813347:+	GOBP: diencephalon development	5.95311e-05	0.000253881	anatomical structure development;forebrain development;
MG1_4_vs_N_1_4	-1.72459	oebiotech_02276	LncRNA:3:18031514-18037036:+	GOBP: regulation of JUN kinase activity	5.96854e-05	0.000253886	regulation of JNK cascade;regulation of MAP kinase activity;
MG1_4_vs_N_1_4	1.3226	oebiotech_17434	LncRNA:17:80200542-80203317:+	GOBP: body fluid secretion	5.93836e-05	0.000253904	regulation of body fluid levels;secretion;
MG1_4_vs_N_1_4	1.18134	oebiotech_11079	Cathepsin L1	GOBP: regulation of body fluid levels	5.94352e-05	0.000253907	regulation of biological quality;single-multicellular organism process;
MG1_4_vs_N_1_4	1.2226	oebiotech_22184	LncRNA:6:2840911-2857517:-	GOBP: regulation of cytokine biosynthetic process	5.97435e-05	0.000253917	regulation of protein metabolic process;regulation of cellular biosynthetic process;regulation of macromolecule biosynthetic process;regulation of cytokine production;
MG1_4_vs_N_1_4	-1.67617	oebiotech_07061	LncRNA:20:10381656-10384178:-	GOBP: elevation of cytosolic calcium ion concentration	5.96512e-05	0.000253958	cytosolic calcium ion homeostasis;
MG1_4_vs_N_1_4	-1.80393	oebiotech_10609	Skint-like, pseudogene [Source:HGNC Symbol;Acc:33993]	GOBP: regulation of JUN kinase activity	5.92469e-05	0.000253975	regulation of JNK cascade;regulation of MAP kinase activity;
MG1_4_vs_N_1_4	1.42827	oebiotech_21890	LncRNA:4:83814604-83822069:-	GOBP: body fluid secretion	5.95022e-05	0.000253975	regulation of body fluid levels;secretion;
MG1_4_vs_N_1_4	1.46914	A_19_P00803960	Homo sapiens uncharacterized LOC100499177 (LOC100499177), transcript variant 1, non-coding RNA [NR_034075]	GOBP: ovarian follicle development	5.96083e-05	0.000253992	ovulation cycle process;female gonad development;
MG1_4_vs_N_1_4	1.28936	oebiotech_20740	LncRNA:7:98870923-98895594:+	GOBP: adaptive immune response	5.93823e-05	0.000254117	immune response;
MG1_4_vs_N_1_4	1.22686	oebiotech_13629	CDNA clone IMAGE:5268046	GOBP: response to tumor necrosis factor	6.01237e-05	0.000255096	response to cytokine stimulus;
MG1_4_vs_N_1_4	1.70083	oebiotech_17254	LncRNA:3:195634946-195638128:+	GOBP: body fluid secretion	6.04471e-05	0.00025625	regulation of body fluid levels;secretion;
MG1_4_vs_N_1_4	1.70083	oebiotech_17254	LncRNA:3:195634946-195638128:+	GOBP: excretion	6.06817e-05	0.000257026	system process;
MG1_4_vs_N_1_4	1.23451	A_23_P427703	Homo sapiens metallothionein 1L (gene/pseudogene) (MT1L), non-coding RNA [NR_001447]	GOBP: negative regulation of cell death	6.07466e-05	0.000257082	negative regulation of cellular process;regulation of cell death;
MG1_4_vs_N_1_4	-1.95546	A_33_P3379106	Homo sapiens uncharacterized LOC283867 (LOC283867), non-coding RNA [NR_027755]	GOBP: sensory perception of smell	6.13708e-05	0.000259063	sensory perception of chemical stimulus;
MG1_4_vs_N_1_4	1.33806	oebiotech_09576	LncRNA:2:64166987-64168884:-	GOBP: purine nucleotide biosynthetic process	6.14559e-05	0.000259202	purine-containing compound biosynthetic process;nucleotide biosynthetic process;purine nucleotide metabolic process;
MG1_4_vs_N_1_4	1.23129	oebiotech_26058	LncRNA:14:19886460-19921707:-	GOBP: positive regulation of hormone secretion	6.13521e-05	0.000259204	positive regulation of secretion;positive regulation of cellular process;regulation of hormone secretion;
MG1_4_vs_N_1_4	1.46311	oebiotech_11245	Asp (abnormal spindle) homolog, microcephaly associated (Drosophila)	GOBP: sister chromatid segregation	6.13471e-05	0.000259403	chromosome organization;cell cycle process;chromosome segregation;
MG1_4_vs_N_1_4	-1.71323	A_21_P0006010	EST11771 human nasopharynx Homo sapiens cDNA, mRNA sequence [CD695248]	GOBP: negative regulation of G-protein coupled receptor protein signaling pathway	6.19252e-05	0.00025986	negative regulation of signal transduction;regulation of G-protein coupled receptor protein signaling pathway;
MG1_4_vs_N_1_4	1.21996	oebiotech_23676	LncRNA:4:26861431-26861866:-	GOBP: feeding behavior	6.18763e-05	0.000259874	behavior;
MG1_4_vs_N_1_4	-1.92957	A_21_P0005536	BROAD Institute lincRNA (XLOC_006637), lincRNA [TCONS_00013993]	GOBP: excretion	6.18382e-05	0.000259933	system process;
MG1_4_vs_N_1_4	-1.73739	oebiotech_10060	LncRNA:10:119991153-120017212:+	GOBP: positive regulation of hormone secretion	6.17116e-05	0.00026006	positive regulation of secretion;positive regulation of cellular process;regulation of hormone secretion;
MG1_4_vs_N_1_4	-1.87483	A_21_P0006731	K-EST0040859 S12SNU216 Homo sapiens cDNA clone S12SNU216-8-A12 5', mRNA sequence [BM760324]	GOBP: learning	6.18292e-05	0.000260115	learning or memory;
MG1_4_vs_N_1_4	1.17936	oebiotech_09452	LncRNA:2:131876943-131883092:+	GOBP: positive regulation of peptide secretion	6.17963e-05	0.000260197	positive regulation of secretion;regulation of peptide secretion;
MG1_4_vs_N_1_4	1.17899	oebiotech_16156	LncRNA:18:18635360-18637153:-	GOMF: sodium ion transmembrane transporter activity	6.21008e-05	0.000260378	metal ion transmembrane transporter activity;monovalent inorganic cation transmembrane transporter activity;
MG1_4_vs_N_1_4	1.24022	A_21_P0000496	Homo sapiens small nucleolar RNA, C/D box 1A (SNORD1A), small nucleolar RNA [NR_004395]	GOBP: regulation of synaptic plasticity	6.23783e-05	0.000261321	regulation of biological quality;regulation of synaptic transmission;
MG1_4_vs_N_1_4	1.23129	oebiotech_26058	LncRNA:14:19886460-19921707:-	GOBP: regulation of body fluid levels	6.25646e-05	0.000261881	regulation of biological quality;single-multicellular organism process;
MG1_4_vs_N_1_4	1.3559	A_21_P0002511	Q2H1E0_CHAGB (Q2H1E0) Predicted protein, partial (5%) [THC2723627]	KEGG: Cytokine-cytokine receptor interaction	6.27287e-05	0.000262127
MG1_4_vs_N_1_4	1.27068	A_21_P0000497	Homo sapiens small nucleolar RNA, C/D box 1B (SNORD1B), small nucleolar RNA [NR_004396]	GOBP: associative learning	6.26917e-05	0.000262192	learning;
MG1_4_vs_N_1_4	2.62133	oebiotech_03926	LncRNA:8:103991012-104012412:+	GOBP: regulation of interleukin-6 production	6.28197e-05	0.000262287	regulation of cytokine production;
MG1_4_vs_N_1_4	1.27805	oebiotech_12190	Fc fragment of IgA, receptor for	GOBP: positive regulation of leukocyte migration	6.29765e-05	0.000262721	positive regulation of cell migration;regulation of leukocyte migration;positive regulation of immune system process;
MG1_4_vs_N_1_4	1.44822	oebiotech_08035	MIR22 host gene (non-protein coding) [Source:HGNC Symbol;Acc:28219]	GOBP: myeloid leukocyte differentiation	6.31664e-05	0.000263293	myeloid cell differentiation;leukocyte differentiation;
MG1_4_vs_N_1_4	1.28398	oebiotech_02573	LncRNA:1:26186103-26189911:+	GOBP: cellular response to oxidative stress	6.33043e-05	0.000263426	cellular response to chemical stimulus;cellular response to stress;response to oxidative stress;
MG1_4_vs_N_1_4	-1.91251	oebiotech_24860	LncRNA:14:90921678-90923558:+	GOBP: embryonic placenta development	6.34128e-05	0.000263437	embryonic organ development;placenta development;in utero embryonic development;
MG1_4_vs_N_1_4	1.54446	oebiotech_11864	Tumor necrosis factor, alpha-induced protein 3	GOBP: positive regulation of lymphocyte proliferation	6.32603e-05	0.000263463	positive regulation of lymphocyte activation;regulation of lymphocyte proliferation;positive regulation of mononuclear cell proliferation;
MG1_4_vs_N_1_4	-1.78319	oebiotech_07874	LncRNA:16:47892489-47942342:+	GOCC: nonmotile primary cilium	6.34068e-05	0.000263632	primary cilium;
MG1_4_vs_N_1_4	1.54446	oebiotech_11864	Tumor necrosis factor, alpha-induced protein 3	GOBP: regulation of blood coagulation	6.38478e-05	0.000263922	regulation of hemostasis;regulation of wound healing;regulation of coagulation;regulation of response to external stimulus;
MG1_4_vs_N_1_4	-2.15139	A_21_P0010222	BROAD Institute lincRNA (XLOC_013866), lincRNA [TCONS_00028969]	GOMF: peptide receptor activity	6.37443e-05	0.000263933	signaling receptor activity;
MG1_4_vs_N_1_4	1.33404	oebiotech_17082	LncRNA:7:86780755-86781736:-	GOMF: steroid hormone receptor activity	6.36036e-05	0.000264009	signaling receptor activity;
MG1_4_vs_N_1_4	1.39917	oebiotech_08012	MIR22 host gene (non-protein coding) [Source:HGNC Symbol;Acc:28219]	GOBP: adaptive immune response	6.37232e-05	0.000264065	immune response;
MG1_4_vs_N_1_4	-1.91124	oebiotech_12842	Collagen, type IV, alpha 6	GOBP: diencephalon development	6.36847e-05	0.000264126	anatomical structure development;forebrain development;
MG1_4_vs_N_1_4	1.54446	oebiotech_11864	Tumor necrosis factor, alpha-induced protein 3	GOBP: positive regulation of leukocyte migration	6.38478e-05	0.000264142	positive regulation of cell migration;regulation of leukocyte migration;positive regulation of immune system process;
MG1_4_vs_N_1_4	-1.71288	A_32_P129120	Homo sapiens family with sequence similarity 182, member A (FAM182A), non-coding RNA [NR_026713]	GOBP: cognition	6.40886e-05	0.000264698	neurological system process;
MG1_4_vs_N_1_4	1.29452	A_24_P288836	Homo sapiens major histocompatibility complex, class II, DP beta 2 (pseudogene) (HLA-DPB2), non-coding RNA [NR_001435]	KEGG: Cell adhesion molecules (CAMs)	6.43474e-05	0.000265107
MG1_4_vs_N_1_4	1.18251	oebiotech_22043	LncRNA:6:160181290-160183364:-	GOBP: regulation of wound healing	6.43181e-05	0.000265206	regulation of response to stress;
MG1_4_vs_N_1_4	1.20316	oebiotech_28222	intronic	GOBP: cellular response to molecule of bacterial origin	6.42819e-05	0.000265276	cellular response to biotic stimulus;response to molecule of bacterial origin;
MG1_4_vs_N_1_4	1.1781	A_21_P0012678	BROAD Institute lincRNA (XLOC_l2_011244), lincRNA [TCONS_l2_00021279]	GOBP: cellular response to lipopolysaccharide	6.45208e-05	0.000265601	cellular response to molecule of bacterial origin;response to lipopolysaccharide;
MG1_4_vs_N_1_4	-1.75062	oebiotech_26812	LncRNA:21:28731204-28820898:-	KEGG: Calcium signaling pathway	6.47295e-05	0.00026624
MG1_4_vs_N_1_4	1.23658	oebiotech_02471	LncRNA:1:51731524-51732716:+	GOBP: cellular response to oxygen levels	6.48643e-05	0.000266575	cellular response to chemical stimulus;response to oxygen levels;
MG1_4_vs_N_1_4	-1.7483	A_21_P0004126	RST7300 Athersys RAGE Library Homo sapiens cDNA, mRNA sequence [BG188284]	GOMF: growth factor receptor binding	6.49274e-05	0.000266614	receptor binding;
MG1_4_vs_N_1_4	-1.85867	A_21_P0001448	BROAD Institute lincRNA (XLOC_000642), lincRNA [TCONS_00001350]	GOMF: protein tyrosine kinase activity	6.50243e-05	0.000266791	protein kinase activity;
MG1_4_vs_N_1_4	-1.81293	oebiotech_26945	LncRNA:3:165178249-165257047:+	GOBP: feeding behavior	6.55279e-05	0.000267096	behavior;
MG1_4_vs_N_1_4	3.29766	oebiotech_11933	G0/G1switch 2	GOMF: G-protein coupled receptor binding	6.55024e-05	0.000267211	receptor binding;
MG1_4_vs_N_1_4	-1.71288	A_32_P129120	Homo sapiens family with sequence similarity 182, member A (FAM182A), non-coding RNA [NR_026713]	GOBP: membrane depolarization	6.51907e-05	0.000267254	regulation of membrane potential;
MG1_4_vs_N_1_4	1.42814	oebiotech_16993	long intergenic non-protein coding RNA 256B [Source:HGNC Symbol;Acc:21865]	GOBP: cellular response to lipopolysaccharide	6.54615e-05	0.000267263	cellular response to molecule of bacterial origin;response to lipopolysaccharide;
MG1_4_vs_N_1_4	1.27461	oebiotech_22925	LncRNA:10:35415768-35501886:+	GOBP: regulation of neuron apoptotic process	6.53064e-05	0.000267288	regulation of neuron death;regulation of apoptotic process;
MG1_4_vs_N_1_4	1.32693	oebiotech_23973	LncRNA:6:84693447-84717042:+	GOCC: lysosomal membrane	6.52564e-05	0.000267303	vacuolar membrane;lysosome;
MG1_4_vs_N_1_4	-2.05041	A_21_P0004016	DB294021 Y79AA1 Homo sapiens cDNA clone Y79AA1000242 5', mRNA sequence [DB294021]	GOMF: hormone binding	6.5439e-05	0.00026739	binding;
MG1_4_vs_N_1_4	1.46914	A_19_P00803960	Homo sapiens uncharacterized LOC100499177 (LOC100499177), transcript variant 1, non-coding RNA [NR_034075]	GOBP: female gonad development	6.54038e-05	0.000267467	development of primary female sexual characteristics;gonad development;
MG1_4_vs_N_1_4	1.20316	oebiotech_28222	intronic	GOBP: response to vitamin	6.60571e-05	0.000268813	response to nutrient;
MG1_4_vs_N_1_4	1.2226	oebiotech_22184	LncRNA:6:2840911-2857517:-	GOBP: regulation of adaptive immune response	6.60207e-05	0.000268884	regulation of immune response;
MG1_4_vs_N_1_4	1.24022	A_21_P0000496	Homo sapiens small nucleolar RNA, C/D box 1A (SNORD1A), small nucleolar RNA [NR_004395]	GOMF: phosphoprotein phosphatase activity	6.64258e-05	0.000268994	phosphatase activity;
MG1_4_vs_N_1_4	1.23451	A_23_P427703	Homo sapiens metallothionein 1L (gene/pseudogene) (MT1L), non-coding RNA [NR_001447]	GOMF: phosphoprotein phosphatase activity	6.6495e-05	0.000269055	phosphatase activity;
MG1_4_vs_N_1_4	-1.87483	A_21_P0006731	K-EST0040859 S12SNU216 Homo sapiens cDNA clone S12SNU216-8-A12 5', mRNA sequence [BM760324]	GOBP: regulation of synaptic transmission	6.65577e-05	0.00026909	regulation of transmission of nerve impulse;
MG1_4_vs_N_1_4	1.27068	A_21_P0000497	Homo sapiens small nucleolar RNA, C/D box 1B (SNORD1B), small nucleolar RNA [NR_004396]	GOBP: regulation of body fluid levels	6.61953e-05	0.000269155	regulation of biological quality;single-multicellular organism process;
MG1_4_vs_N_1_4	1.23129	oebiotech_26058	LncRNA:14:19886460-19921707:-	GOBP: positive regulation of peptide secretion	6.64174e-05	0.000269178	positive regulation of secretion;regulation of peptide secretion;
MG1_4_vs_N_1_4	1.70083	oebiotech_17254	LncRNA:3:195634946-195638128:+	GOCC: condensed chromosome, centromeric region	6.63271e-05	0.000269251	condensed chromosome;chromosome, centromeric region;
MG1_4_vs_N_1_4	-1.68971	A_21_P0007105	BROAD Institute lincRNA (XLOC_008844), lincRNA [TCONS_00018945]	GOBP: positive regulation of epithelial cell proliferation	6.63862e-05	0.000269271	regulation of epithelial cell proliferation;positive regulation of cell proliferation;
MG1_4_vs_N_1_4	1.20226	oebiotech_22571	LncRNA:8:120569316-120605248:-	GOBP: embryonic placenta development	6.62945e-05	0.000269338	embryonic organ development;placenta development;in utero embryonic development;
MG1_4_vs_N_1_4	1.51928	oebiotech_22103	LncRNA:15:93426072-93441977:+	GOMF: signaling adaptor activity	6.68841e-05	0.00027019	binding, bridging;
MG1_4_vs_N_1_4	-1.65435	A_21_P0001906	Q6VEP8_PANTR (Q6VEP8) F379 retina specific protein, complete [THC2677671]	GOBP: feeding behavior	6.70457e-05	0.000270623	behavior;
MG1_4_vs_N_1_4	1.42814	oebiotech_16993	long intergenic non-protein coding RNA 256B [Source:HGNC Symbol;Acc:21865]	GOBP: regulation of smooth muscle cell proliferation	6.74241e-05	0.00027149	regulation of cell proliferation;
MG1_4_vs_N_1_4	1.31444	oebiotech_13707	CDNA: FLJ20932 fis, clone ADSE01312	GOBP: sister chromatid segregation	6.73719e-05	0.000271499	chromosome organization;cell cycle process;chromosome segregation;
MG1_4_vs_N_1_4	-2.02651	oebiotech_16322	CDNA FLJ39231 fis, clone OCBBF2007520	GOBP: morphogenesis of embryonic epithelium	6.73425e-05	0.000271601	embryonic morphogenesis;morphogenesis of an epithelium;
MG1_4_vs_N_1_4	2.62133	oebiotech_03926	LncRNA:8:103991012-104012412:+	GOBP: cognition	6.78283e-05	0.000272236	neurological system process;
MG1_4_vs_N_1_4	1.99353	oebiotech_11658	LncRNA:4:74608855-74609068:+	GOBP: regulation of body fluid levels	6.7785e-05	0.000272282	regulation of biological quality;single-multicellular organism process;
MG1_4_vs_N_1_4	1.20109	oebiotech_06623	LncRNA:8:134584413-134586104:+	GOBP: positive regulation of hormone secretion	6.77467e-05	0.000272348	positive regulation of secretion;positive regulation of cellular process;regulation of hormone secretion;
MG1_4_vs_N_1_4	-1.94365	A_33_P3382830	Homo sapiens uncharacterized LOC643623 (LOC643623), non-coding RNA [NR_038906]	GOBP: inner ear development	6.80267e-05	0.000272374	anatomical structure development;ear development;
MG1_4_vs_N_1_4	1.35856	oebiotech_20508	LncRNA:22:22569183-22569654:+	GOCC: protein-DNA complex	6.79262e-05	0.00027241	macromolecular complex;
MG1_4_vs_N_1_4	1.42814	oebiotech_16993	long intergenic non-protein coding RNA 256B [Source:HGNC Symbol;Acc:21865]	GOBP: regulation of B cell proliferation	6.77098e-05	0.00027242	regulation of B cell activation;regulation of lymphocyte proliferation;
MG1_4_vs_N_1_4	-2.30275	oebiotech_00144	transmembrane phosphatase with tensin homology pseudogene 1 [Source:HGNC Symbol;Acc:43648]	KEGG: Calcium signaling pathway	6.79906e-05	0.000272448
MG1_4_vs_N_1_4	-1.8681	A_21_P0011972	Q4SEQ2_TETNG (Q4SEQ2) Chromosome 3 SCAF14614, whole genome shotgun sequence. (Fragment), partial (28%) [THC2651904]	GOMF: neurotransmitter receptor activity	6.82567e-05	0.000272856	signaling receptor activity;
MG1_4_vs_N_1_4	1.3559	A_21_P0002511	Q2H1E0_CHAGB (Q2H1E0) Predicted protein, partial (5%) [THC2723627]	GOBP: myeloid leukocyte differentiation	6.82394e-05	0.000273006	myeloid cell differentiation;leukocyte differentiation;
MG1_4_vs_N_1_4	2.9212	oebiotech_19598	LncRNA:4:185719450-185720200:-	GOBP: regulation of I-kappaB kinase/NF-kappaB cascade	6.85291e-05	0.000273505	regulation of intracellular protein kinase cascade;
MG1_4_vs_N_1_4	1.1781	A_21_P0012678	BROAD Institute lincRNA (XLOC_l2_011244), lincRNA [TCONS_l2_00021279]	GOBP: response to corticosteroid stimulus	6.85898e-05	0.000273528	response to steroid hormone stimulus;
MG1_4_vs_N_1_4	-1.72459	oebiotech_02276	LncRNA:3:18031514-18037036:+	GOBP: ear development	6.84987e-05	0.000273603	sensory organ development;
MG1_4_vs_N_1_4	1.32693	oebiotech_23973	LncRNA:6:84693447-84717042:+	GOBP: hair follicle maturation	6.87103e-05	0.000273789	anatomical structure maturation;hair cycle process;hair follicle development;
MG1_4_vs_N_1_4	3.29766	oebiotech_11933	G0/G1switch 2	GOBP: positive regulation of sequence-specific DNA binding transcription factor activity	6.87699e-05	0.000273807	regulation of sequence-specific DNA binding transcription factor activity;positive regulation of molecular function;
MG1_4_vs_N_1_4	1.54446	oebiotech_11864	Tumor necrosis factor, alpha-induced protein 3	GOBP: cell chemotaxis	6.91063e-05	0.000274707	cellular response to chemical stimulus;cell migration;chemotaxis;
MG1_4_vs_N_1_4	1.54446	oebiotech_11864	Tumor necrosis factor, alpha-induced protein 3	GOBP: positive regulation of mononuclear cell proliferation	6.91063e-05	0.000274927	positive regulation of leukocyte proliferation;regulation of mononuclear cell proliferation;
MG1_4_vs_N_1_4	1.35288	A_21_P0002967	BROAD Institute lincRNA (XLOC_002688), lincRNA [TCONS_00005534]	GOMF: phosphatidylinositol binding	6.93219e-05	0.000275125	phospholipid binding;
MG1_4_vs_N_1_4	1.39917	oebiotech_08012	MIR22 host gene (non-protein coding) [Source:HGNC Symbol;Acc:28219]	GOBP: regulation of B cell proliferation	6.92926e-05	0.000275228	regulation of B cell activation;regulation of lymphocyte proliferation;
MG1_4_vs_N_1_4	-1.91972	oebiotech_03643	LncRNA:4:3760474-3765117:-	GOBP: body fluid secretion	6.95033e-05	0.000275625	regulation of body fluid levels;secretion;
MG1_4_vs_N_1_4	1.18106	oebiotech_24382	LncRNA:X:46404928-46407668:+	GOBP: T cell activation	6.96559e-05	0.000275791	lymphocyte activation;
MG1_4_vs_N_1_4	-2.15139	A_21_P0010222	BROAD Institute lincRNA (XLOC_013866), lincRNA [TCONS_00028969]	GOBP: regulation of G-protein coupled receptor protein signaling pathway	6.96262e-05	0.000275893	regulation of signal transduction;
MG1_4_vs_N_1_4	-1.76512	oebiotech_22985	LncRNA:14:57267424-57277194:-	GOMF: G-protein coupled peptide receptor activity	6.98131e-05	0.000276193	G-protein coupled receptor activity;peptide receptor activity;
MG1_4_vs_N_1_4	1.31299	A_33_P3265444	Homo sapiens MRS2 magnesium homeostasis factor homolog (S. cerevisiae) pseudogene 2 (MRS2P2), non-coding RNA [NR_024072]	GOBP: body fluid secretion	7.01012e-05	0.000276673	regulation of body fluid levels;secretion;
MG1_4_vs_N_1_4	1.20316	oebiotech_28222	intronic	GOCC: cell-substrate adherens junction	7.00054e-05	0.000276734	cell-substrate junction;adherens junction;
MG1_4_vs_N_1_4	1.24022	A_21_P0000496	Homo sapiens small nucleolar RNA, C/D box 1A (SNORD1A), small nucleolar RNA [NR_004395]	GOBP: elevation of cytosolic calcium ion concentration	7.01723e-05	0.000276734	cytosolic calcium ion homeostasis;
MG1_4_vs_N_1_4	-2.15139	A_21_P0010222	BROAD Institute lincRNA (XLOC_013866), lincRNA [TCONS_00028969]	GOBP: hormone transport	7.00776e-05	0.0002768	regulation of hormone levels;transport;
MG1_4_vs_N_1_4	1.20599	oebiotech_13198	GTP cyclohydrolase 1 (dopa-responsive dystonia)	GOBP: leukocyte migration	7.04526e-05	0.000277181	cell migration;immune system process;
MG1_4_vs_N_1_4	-1.79313	A_21_P0010245	BROAD Institute lincRNA (XLOC_013942), lincRNA [TCONS_00029019]	GOBP: excretion	7.05963e-05	0.000277308	system process;
MG1_4_vs_N_1_4	1.20599	oebiotech_13198	GTP cyclohydrolase 1 (dopa-responsive dystonia)	GOBP: regulation of I-kappaB kinase/NF-kappaB cascade	7.04526e-05	0.0002774	regulation of intracellular protein kinase cascade;
MG1_4_vs_N_1_4	-1.79313	A_21_P0010245	BROAD Institute lincRNA (XLOC_013942), lincRNA [TCONS_00029019]	GOMF: G-protein coupled peptide receptor activity	7.05829e-05	0.000277474	G-protein coupled receptor activity;peptide receptor activity;
MG1_4_vs_N_1_4	2.62133	oebiotech_03926	LncRNA:8:103991012-104012412:+	GOBP: regulation of fat cell differentiation	7.04397e-05	0.000277569	regulation of cell differentiation;
MG1_4_vs_N_1_4	1.99353	oebiotech_11658	LncRNA:4:74608855-74609068:+	GOBP: leukocyte migration	7.15997e-05	0.000278175	cell migration;immune system process;
MG1_4_vs_N_1_4	-1.92894	oebiotech_19025	LncRNA:15:67152640-67156987:+	GOBP: feeding behavior	7.17841e-05	0.00027824	behavior;
MG1_4_vs_N_1_4	1.25472	oebiotech_15923	LncRNA:6:163898509-163899785:+	GOBP: regulation of B cell proliferation	7.1761e-05	0.000278367	regulation of B cell activation;regulation of lymphocyte proliferation;
MG1_4_vs_N_1_4	1.99353	oebiotech_11658	LncRNA:4:74608855-74609068:+	GOBP: regulation of I-kappaB kinase/NF-kappaB cascade	7.15997e-05	0.000278393	regulation of intracellular protein kinase cascade;
MG1_4_vs_N_1_4	2.01888	oebiotech_04049	LncRNA:8:103866682-103868303:+	GOMF: copper ion binding	7.19074e-05	0.000278501	transition metal ion binding;
MG1_4_vs_N_1_4	2.01888	oebiotech_04049	LncRNA:8:103866682-103868303:+	GOBP: regulation of wound healing	7.12406e-05	0.00027852	regulation of response to stress;
MG1_4_vs_N_1_4	-2.18701	oebiotech_13661	CDNA clone IMAGE:5297433	GOBP: positive regulation of peptide secretion	7.10173e-05	0.000278522	positive regulation of secretion;regulation of peptide secretion;
MG1_4_vs_N_1_4	1.58744	oebiotech_04347	LncRNA:8:79338337-79470728:-	GOMF: sodium ion transmembrane transporter activity	7.09711e-05	0.00027856	metal ion transmembrane transporter activity;monovalent inorganic cation transmembrane transporter activity;
MG1_4_vs_N_1_4	-1.78319	oebiotech_07874	LncRNA:16:47892489-47942342:+	GOCC: primary cilium	7.11398e-05	0.000278563	cilium;
MG1_4_vs_N_1_4	2.9212	oebiotech_19598	LncRNA:4:185719450-185720200:-	GOBP: blood vessel morphogenesis	7.11989e-05	0.000278576	anatomical structure morphogenesis;blood vessel development;
MG1_4_vs_N_1_4	1.25472	oebiotech_15923	LncRNA:6:163898509-163899785:+	GOBP: sister chromatid segregation	7.1761e-05	0.000278585	chromosome organization;cell cycle process;chromosome segregation;
MG1_4_vs_N_1_4	3.06838	A_24_P927716	Homo sapiens proteoglycan 3 pseudogene (SLED1), non-coding RNA [NR_003542]	GOBP: regulation of I-kappaB kinase/NF-kappaB cascade	7.15997e-05	0.00027861	regulation of intracellular protein kinase cascade;
MG1_4_vs_N_1_4	1.2226	oebiotech_22184	LncRNA:6:2840911-2857517:-	GOBP: intracellular receptor mediated signaling pathway	7.13269e-05	0.000278638	signal transduction;
MG1_4_vs_N_1_4	-1.7821	oebiotech_07784	LncRNA:20:59387059-59389267:-	GOBP: hormone secretion	7.15007e-05	0.000278661	secretion by cell;signal release;hormone transport;
MG1_4_vs_N_1_4	2.32974	A_21_P0000273	Homo sapiens small nucleolar RNA, H/ACA box 41 (SNORA41), small nucleolar RNA [NR_002590]	GOBP: eye morphogenesis	7.15765e-05	0.000278738	organ morphogenesis;eye development;
MG1_4_vs_N_1_4	1.19787	A_21_P0000679	Homo sapiens uncharacterized LOC100507217 (LOC100507217), transcript variant 1, non-coding RNA [NR_037601]	GOBP: cellular response to metal ion	7.11291e-05	0.000278741	cellular response to inorganic substance;response to metal ion;
MG1_4_vs_N_1_4	2.62133	oebiotech_03926	LncRNA:8:103991012-104012412:+	GOBP: negative regulation of immune system process	7.20396e-05	0.000278796	negative regulation of biological process;regulation of immune system process;
MG1_4_vs_N_1_4	-1.7876	oebiotech_25019	LncRNA:16:65397128-65397896:-	GOCC: nonmotile primary cilium	7.14831e-05	0.000278811	primary cilium;
MG1_4_vs_N_1_4	1.24022	A_21_P0000496	Homo sapiens small nucleolar RNA, C/D box 1A (SNORD1A), small nucleolar RNA [NR_004395]	GOBP: cell maturation	7.21487e-05	0.000279002	cellular developmental process;cell development;developmental maturation;
MG1_4_vs_N_1_4	1.18251	oebiotech_22043	LncRNA:6:160181290-160183364:-	GOBP: leukocyte chemotaxis	7.14831e-05	0.000279029	cell chemotaxis;leukocyte migration;
MG1_4_vs_N_1_4	1.20599	oebiotech_13198	GTP cyclohydrolase 1 (dopa-responsive dystonia)	GOBP: ovarian follicle development	7.22555e-05	0.000279198	ovulation cycle process;female gonad development;
MG1_4_vs_N_1_4	1.5488	oebiotech_06531	LncRNA:15:52325903-52327822:+	GOBP: homeostasis of number of cells	7.26547e-05	0.000280088	homeostatic process;
MG1_4_vs_N_1_4	1.2226	oebiotech_22184	LncRNA:6:2840911-2857517:-	GOBP: erythrocyte differentiation	7.26437e-05	0.000280263	erythrocyte homeostasis;myeloid cell differentiation;
MG1_4_vs_N_1_4	1.24022	A_21_P0000496	Homo sapiens small nucleolar RNA, C/D box 1A (SNORD1A), small nucleolar RNA [NR_004395]	GOBP: cellular response to hypoxia	7.26162e-05	0.000280374	cellular response to decreased oxygen levels;cellular response to stress;response to hypoxia;
MG1_4_vs_N_1_4	1.23451	A_23_P427703	Homo sapiens metallothionein 1L (gene/pseudogene) (MT1L), non-coding RNA [NR_001447]	GOBP: regulation of body fluid levels	7.28529e-05	0.000280635	regulation of biological quality;single-multicellular organism process;
MG1_4_vs_N_1_4	-1.7821	oebiotech_07784	LncRNA:20:59387059-59389267:-	GOBP: ear development	7.31223e-05	0.00028102	sensory organ development;
MG1_4_vs_N_1_4	-1.72459	oebiotech_02276	LncRNA:3:18031514-18037036:+	GOBP: positive regulation of JUN kinase activity	7.30215e-05	0.000281066	regulation of JUN kinase activity;positive regulation of MAP kinase activity;
MG1_4_vs_N_1_4	-1.82917	A_19_P00321478	BROAD Institute lincRNA (XLOC_l2_013734), lincRNA [TCONS_l2_00027287]	GOBP: regulation of oxidoreductase activity	7.31019e-05	0.000281159	regulation of catalytic activity;
MG1_4_vs_N_1_4	-2.04279	oebiotech_01459	STK4 antisense RNA 1 (non-protein coding) [Source:HGNC Symbol;Acc:43811]	KEGG: Neuroactive ligand-receptor interaction	7.32297e-05	0.000281215
MG1_4_vs_N_1_4	-1.92237	A_21_P0010300	BROAD Institute lincRNA (XLOC_014118), lincRNA [TCONS_00029178]	GOMF: G-protein coupled peptide receptor activity	7.36111e-05	0.000282462	G-protein coupled receptor activity;peptide receptor activity;
MG1_4_vs_N_1_4	-1.79313	A_21_P0010245	BROAD Institute lincRNA (XLOC_013942), lincRNA [TCONS_00029019]	GOBP: regulation of hormone secretion	7.37261e-05	0.000282468	regulation of cellular localization;regulation of secretion;regulation of signaling;regulation of cell communication;
MG1_4_vs_N_1_4	-1.7301	A_21_P0004924	BROAD Institute lincRNA (XLOC_005435), lincRNA [TCONS_00011925]	GOBP: positive regulation of cell projection organization	7.37199e-05	0.000282662	positive regulation of cellular component organization;positive regulation of cellular process;regulation of cell projection organization;
MG1_4_vs_N_1_4	1.51928	oebiotech_22103	LncRNA:15:93426072-93441977:+	GOBP: negative regulation of growth	7.38862e-05	0.000282864	negative regulation of biological process;regulation of growth;
MG1_4_vs_N_1_4	1.25472	oebiotech_15923	LncRNA:6:163898509-163899785:+	GOCC: vacuolar membrane	7.40457e-05	0.000283256	vacuolar part;organelle membrane;
MG1_4_vs_N_1_4	1.32693	oebiotech_23973	LncRNA:6:84693447-84717042:+	GOBP: response to temperature stimulus	7.4142e-05	0.000283407	response to abiotic stimulus;
MG1_4_vs_N_1_4	1.42007	A_21_P0003868	BROAD Institute lincRNA (XLOC_003807), lincRNA [TCONS_00008951]	GOBP: feeding behavior	7.42608e-05	0.000283425	behavior;
MG1_4_vs_N_1_4	1.99353	oebiotech_11658	LncRNA:4:74608855-74609068:+	GOBP: blood vessel morphogenesis	7.42134e-05	0.000283462	anatomical structure morphogenesis;blood vessel development;
MG1_4_vs_N_1_4	1.39645	oebiotech_05220	LncRNA:10:47639862-47644793:-	GOBP: hormone transport	7.44622e-05	0.000283976	regulation of hormone levels;transport;
MG1_4_vs_N_1_4	2.01888	oebiotech_04049	LncRNA:8:103866682-103868303:+	GOBP: negative regulation of neuron apoptotic process	7.46334e-05	0.000284194	negative regulation of neuron death;regulation of neuron apoptotic process;negative regulation of apoptotic process;
MG1_4_vs_N_1_4	1.23451	A_23_P427703	Homo sapiens metallothionein 1L (gene/pseudogene) (MT1L), non-coding RNA [NR_001447]	GOBP: negative regulation of programmed cell death	7.45973e-05	0.000284274	negative regulation of cell death;regulation of programmed cell death;
MG1_4_vs_N_1_4	1.18106	oebiotech_24382	LncRNA:X:46404928-46407668:+	GOBP: response to temperature stimulus	7.47511e-05	0.000284424	response to abiotic stimulus;
MG1_4_vs_N_1_4	-2.0275	oebiotech_10612	LncRNA:1:48291803-48295035:+	GOBP: feeding behavior	7.51027e-05	0.000285326	behavior;
MG1_4_vs_N_1_4	-2.0275	oebiotech_10612	LncRNA:1:48291803-48295035:+	GOBP: learning	7.51027e-05	0.000285544	learning or memory;
MG1_4_vs_N_1_4	-1.79954	A_21_P0009360	Homo sapiens uncharacterized LOC100499467 (LOC100499467), non-coding RNA [NR_036488]	GOMF: G-protein coupled peptide receptor activity	7.53244e-05	0.00028595	G-protein coupled receptor activity;peptide receptor activity;
MG1_4_vs_N_1_4	1.18251	oebiotech_22043	LncRNA:6:160181290-160183364:-	GOBP: positive regulation of MAP kinase activity	7.56513e-05	0.000286753	positive regulation of protein serine/threonine kinase activity;regulation of MAP kinase activity;
MG1_4_vs_N_1_4	1.23129	oebiotech_26058	LncRNA:14:19886460-19921707:-	GOBP: cytosolic calcium ion homeostasis	7.55939e-05	0.000286754	cellular calcium ion homeostasis;
MG1_4_vs_N_1_4	-1.76512	oebiotech_22985	LncRNA:14:57267424-57277194:-	GOMF: peptide receptor activity	7.59937e-05	0.000286959	signaling receptor activity;
MG1_4_vs_N_1_4	-2.30275	oebiotech_00144	transmembrane phosphatase with tensin homology pseudogene 1 [Source:HGNC Symbol;Acc:43648]	GOBP: feeding behavior	7.59529e-05	0.000287022	behavior;
MG1_4_vs_N_1_4	-1.95546	A_33_P3379106	Homo sapiens uncharacterized LOC283867 (LOC283867), non-coding RNA [NR_027755]	GOBP: ossification	7.61379e-05	0.000287067	single-multicellular organism process;
MG1_4_vs_N_1_4	1.28398	oebiotech_02573	LncRNA:1:26186103-26189911:+	GOMF: GTPase binding	7.62111e-05	0.000287126	enzyme binding;
MG1_4_vs_N_1_4	1.99353	oebiotech_11658	LncRNA:4:74608855-74609068:+	GOBP: erythrocyte differentiation	7.5812e-05	0.000287144	erythrocyte homeostasis;myeloid cell differentiation;
MG1_4_vs_N_1_4	-1.71184	oebiotech_03950	LncRNA:5:151133552-151146808:+	GOBP: regulation of synaptic plasticity	7.59384e-05	0.000287185	regulation of biological quality;regulation of synaptic transmission;
MG1_4_vs_N_1_4	1.24022	A_21_P0000496	Homo sapiens small nucleolar RNA, C/D box 1A (SNORD1A), small nucleolar RNA [NR_004395]	GOBP: negative regulation of programmed cell death	7.61231e-05	0.000287229	negative regulation of cell death;regulation of programmed cell death;
MG1_4_vs_N_1_4	-1.8681	A_21_P0011972	Q4SEQ2_TETNG (Q4SEQ2) Chromosome 3 SCAF14614, whole genome shotgun sequence. (Fragment), partial (28%) [THC2651904]	GOBP: skeletal muscle organ development	7.63084e-05	0.000287275	muscle organ development;
MG1_4_vs_N_1_4	-2.12069	oebiotech_23755	LncRNA:4:157555695-157563834:-	GOBP: negative regulation of G-protein coupled receptor protein signaling pathway	7.59229e-05	0.000287345	negative regulation of signal transduction;regulation of G-protein coupled receptor protein signaling pathway;
MG1_4_vs_N_1_4	-1.78652	oebiotech_18319	LncRNA:12:67637-69079:+	GOBP: feeding behavior	7.68115e-05	0.000287862	behavior;
MG1_4_vs_N_1_4	1.23658	oebiotech_02471	LncRNA:1:51731524-51732716:+	GOBP: homeostasis of number of cells	7.70235e-05	0.000288006	homeostatic process;
MG1_4_vs_N_1_4	-1.71819	A_21_P0002151	BROAD Institute lincRNA (XLOC_001300), lincRNA [TCONS_00003526]	GOBP: associative learning	7.69122e-05	0.000288023	learning;
MG1_4_vs_N_1_4	1.27198	oebiotech_15270	Homo sapiens, clone IMAGE:6471309, mRNA	GOBP: immune response-activating cell surface receptor signaling pathway	7.65729e-05	0.000288053	immune response-regulating cell surface receptor signaling pathway;immune response-activating signal transduction;
MG1_4_vs_N_1_4	-1.66009	oebiotech_11237	Interleukin 1 receptor-like 1	GOBP: neural tube closure	7.68113e-05	0.000288079	tube closure;primary neural tube formation;
MG1_4_vs_N_1_4	1.5488	oebiotech_06531	LncRNA:15:52325903-52327822:+	GOBP: regulation of fat cell differentiation	7.66386e-05	0.000288082	regulation of cell differentiation;
MG1_4_vs_N_1_4	1.42007	A_21_P0003868	BROAD Institute lincRNA (XLOC_003807), lincRNA [TCONS_00008951]	GOBP: striated muscle cell differentiation	7.7003e-05	0.000288146	muscle cell differentiation;
MG1_4_vs_N_1_4	-1.68971	A_21_P0007105	BROAD Institute lincRNA (XLOC_008844), lincRNA [TCONS_00018945]	GOBP: negative regulation of G-protein coupled receptor protein signaling pathway	7.67292e-05	0.000288205	negative regulation of signal transduction;regulation of G-protein coupled receptor protein signaling pathway;
MG1_4_vs_N_1_4	-1.82917	A_19_P00321478	BROAD Institute lincRNA (XLOC_l2_013734), lincRNA [TCONS_l2_00027287]	GOBP: positive regulation of cell projection organization	7.6789e-05	0.000288212	positive regulation of cellular component organization;positive regulation of cellular process;regulation of cell projection organization;
MG1_4_vs_N_1_4	-2.0275	oebiotech_10612	LncRNA:1:48291803-48295035:+	GOBP: purine nucleotide biosynthetic process	7.72019e-05	0.00028824	purine-containing compound biosynthetic process;nucleotide biosynthetic process;purine nucleotide metabolic process;
MG1_4_vs_N_1_4	-1.77635	A_21_P0010904	BROAD Institute lincRNA (XLOC_l2_002110), lincRNA [TCONS_l2_00003767]	GOBP: peptide transport	7.7166e-05	0.000288323	organic substance transport;amide transport;
MG1_4_vs_N_1_4	-1.79313	A_21_P0010245	BROAD Institute lincRNA (XLOC_013942), lincRNA [TCONS_00029019]	GOMF: peptide receptor activity	7.76711e-05	0.000289775	signaling receptor activity;
MG1_4_vs_N_1_4	-1.8681	A_21_P0011972	Q4SEQ2_TETNG (Q4SEQ2) Chromosome 3 SCAF14614, whole genome shotgun sequence. (Fragment), partial (28%) [THC2651904]	GOBP: regulation of G-protein coupled receptor protein signaling pathway	7.79239e-05	0.0002905	regulation of signal transduction;
MG1_4_vs_N_1_4	2.62133	oebiotech_03926	LncRNA:8:103991012-104012412:+	GOBP: positive regulation of ERK1 and ERK2 cascade	7.81171e-05	0.000290785	regulation of ERK1 and ERK2 cascade;positive regulation of MAPK cascade;
MG1_4_vs_N_1_4	1.22951	oebiotech_05203	LncRNA:12:21912913-21919639:+	GOBP: negative regulation of growth	7.81069e-05	0.000290964	negative regulation of biological process;regulation of growth;
MG1_4_vs_N_1_4	-1.85867	A_21_P0001448	BROAD Institute lincRNA (XLOC_000642), lincRNA [TCONS_00001350]	KEGG: Neuroactive ligand-receptor interaction	7.83584e-05	0.000291465
MG1_4_vs_N_1_4	-1.88349	oebiotech_13619	Hexokinase 2	GOBP: protein modification by small protein removal	7.85448e-05	0.00029194	protein modification by small protein conjugation or removal;
MG1_4_vs_N_1_4	2.62133	oebiotech_03926	LncRNA:8:103991012-104012412:+	GOBP: response to interleukin-1	7.88165e-05	0.000292731	response to cytokine stimulus;
MG1_4_vs_N_1_4	1.39917	oebiotech_08012	MIR22 host gene (non-protein coding) [Source:HGNC Symbol;Acc:28219]	GOBP: positive regulation of cytokine production	7.91717e-05	0.000293176	positive regulation of multicellular organismal process;regulation of cytokine production;
MG1_4_vs_N_1_4	1.21024	oebiotech_11295	CDNA clone IMAGE:5749586	GOBP: humoral immune response	7.91581e-05	0.000293343	immune response;
MG1_4_vs_N_1_4	1.27198	oebiotech_15270	Homo sapiens, clone IMAGE:6471309, mRNA	GOMF: protein dimerization activity	7.90688e-05	0.000293449	protein binding;
MG1_4_vs_N_1_4	-1.7483	A_21_P0004126	RST7300 Athersys RAGE Library Homo sapiens cDNA, mRNA sequence [BG188284]	GOBP: peptide transport	7.93111e-05	0.000293473	organic substance transport;amide transport;
MG1_4_vs_N_1_4	1.21024	oebiotech_11295	CDNA clone IMAGE:5749586	GOBP: regulation of adaptive immune response	7.91581e-05	0.000293562	regulation of immune response;
MG1_4_vs_N_1_4	-2.15139	A_21_P0010222	BROAD Institute lincRNA (XLOC_013866), lincRNA [TCONS_00028969]	GOCC: nonmotile primary cilium	7.94214e-05	0.000293663	primary cilium;
MG1_4_vs_N_1_4	1.27068	A_21_P0000497	Homo sapiens small nucleolar RNA, C/D box 1B (SNORD1B), small nucleolar RNA [NR_004396]	GOBP: regulation of synaptic transmission	8.04047e-05	0.000294455	regulation of transmission of nerve impulse;
MG1_4_vs_N_1_4	1.44822	oebiotech_08035	MIR22 host gene (non-protein coding) [Source:HGNC Symbol;Acc:28219]	GOBP: DNA packaging	8.03726e-05	0.000294554	cellular component organization at cellular level;DNA conformation change;
MG1_4_vs_N_1_4	1.18607	oebiotech_23134	LncRNA:1:231658263-231664302:-	GOCC: lysosomal membrane	8.0367e-05	0.000294751	vacuolar membrane;lysosome;
MG1_4_vs_N_1_4	1.32693	oebiotech_23973	LncRNA:6:84693447-84717042:+	GOBP: immune response-regulating cell surface receptor signaling pathway	7.98439e-05	0.000294787	cell surface receptor signaling pathway;immune response-regulating signaling pathway;
MG1_4_vs_N_1_4	-1.92237	A_21_P0010300	BROAD Institute lincRNA (XLOC_014118), lincRNA [TCONS_00029178]	GOMF: peptide receptor activity	8.05596e-05	0.000294805	signaling receptor activity;
MG1_4_vs_N_1_4	2.9212	oebiotech_19598	LncRNA:4:185719450-185720200:-	GOBP: cytosolic calcium ion homeostasis	7.97911e-05	0.000294811	cellular calcium ion homeostasis;
MG1_4_vs_N_1_4	1.3226	oebiotech_17434	LncRNA:17:80200542-80203317:+	GOBP: regulation of body fluid levels	8.035e-05	0.000294905	regulation of biological quality;single-multicellular organism process;
MG1_4_vs_N_1_4	1.35288	A_21_P0002967	BROAD Institute lincRNA (XLOC_002688), lincRNA [TCONS_00005534]	GOMF: transition metal ion binding	8.03047e-05	0.000294957	metal ion binding;
MG1_4_vs_N_1_4	1.32732	oebiotech_03478	LncRNA:5:139579747-139582772:+	GOMF: tetrapyrrole binding	8.02564e-05	0.000294997	heterocyclic compound binding;organic cyclic compound binding;
MG1_4_vs_N_1_4	1.17936	oebiotech_09452	LncRNA:2:131876943-131883092:+	GOCC: chromosome, centromeric region	8.06959e-05	0.000295087	chromosomal part;
MG1_4_vs_N_1_4	-1.97757	A_21_P0001581	BROAD Institute lincRNA (XLOC_001025), lincRNA [TCONS_00001679]	GOBP: regulation of synaptic plasticity	8.02561e-05	0.000295214	regulation of biological quality;regulation of synaptic transmission;
MG1_4_vs_N_1_4	1.5488	oebiotech_06531	LncRNA:15:52325903-52327822:+	GOBP: leukocyte migration	8.08755e-05	0.00029531	cell migration;immune system process;
MG1_4_vs_N_1_4	1.21024	oebiotech_11295	CDNA clone IMAGE:5749586	GOBP: response to corticosteroid stimulus	8.00468e-05	0.000295317	response to steroid hormone stimulus;
MG1_4_vs_N_1_4	-1.91972	oebiotech_03643	LncRNA:4:3760474-3765117:-	GOBP: feeding behavior	8.10121e-05	0.000295375	behavior;
MG1_4_vs_N_1_4	1.18106	oebiotech_24382	LncRNA:X:46404928-46407668:+	GOBP: response to purine-containing compound	8.10738e-05	0.000295384	response to organic cyclic compound;response to organic nitrogen;
MG1_4_vs_N_1_4	-1.69511	A_21_P0007618	BROAD Institute lincRNA (XLOC_009859), lincRNA [TCONS_00021202]	GOBP: regulation of synaptic plasticity	8.02561e-05	0.000295432	regulation of biological quality;regulation of synaptic transmission;
MG1_4_vs_N_1_4	1.42007	A_21_P0003868	BROAD Institute lincRNA (XLOC_003807), lincRNA [TCONS_00008951]	GOBP: mesoderm morphogenesis	8.01973e-05	0.000295435	tissue morphogenesis;mesoderm development;
MG1_4_vs_N_1_4	1.32693	oebiotech_23973	LncRNA:6:84693447-84717042:+	GOBP: I-kappaB kinase/NF-kappaB cascade	8.09696e-05	0.000295437	intracellular protein kinase cascade;
MG1_4_vs_N_1_4	3.06838	A_24_P927716	Homo sapiens proteoglycan 3 pseudogene (SLED1), non-coding RNA [NR_003542]	GOBP: negative regulation of cell death	8.01406e-05	0.000295444	negative regulation of cellular process;regulation of cell death;
MG1_4_vs_N_1_4	-1.68791	oebiotech_13727	CDNA FLJ26402 fis, clone HRT08981	KEGG: Neuroactive ligand-receptor interaction	8.08647e-05	0.000295487
MG1_4_vs_N_1_4	1.18798	A_33_P3395028	Homo sapiens uncharacterized LOC152225 (LOC152225), non-coding RNA [NR_026934]	GOBP: response to interferon-gamma	8.1453e-05	0.000296331	innate immune response;response to cytokine stimulus;
MG1_4_vs_N_1_4	2.01888	oebiotech_04049	LncRNA:8:103866682-103868303:+	GOMF: RNA polymerase II core promoter proximal region sequence-specific DNA binding transcription factor activity involved in positive regulation of transcription	8.14298e-05	0.000296464	RNA polymerase II transcription regulatory region sequence-specific DNA binding transcription factor activity involved in positive regulation of transcription;RNA polymerase II core promoter proximal region sequence-specific DNA binding transcription factor activity;
MG1_4_vs_N_1_4	1.21024	oebiotech_11295	CDNA clone IMAGE:5749586	GOBP: leukocyte activation involved in immune response	8.16377e-05	0.000296786	leukocyte activation;immune response;cell activation involved in immune response;
MG1_4_vs_N_1_4	-1.79313	A_21_P0010245	BROAD Institute lincRNA (XLOC_013942), lincRNA [TCONS_00029019]	GOBP: hormone transport	8.17087e-05	0.000296828	regulation of hormone levels;transport;
MG1_4_vs_N_1_4	-1.81293	oebiotech_26945	LncRNA:3:165178249-165257047:+	GOBP: excretion	8.1876e-05	0.000297002	system process;
MG1_4_vs_N_1_4	-1.8681	A_21_P0011972	Q4SEQ2_TETNG (Q4SEQ2) Chromosome 3 SCAF14614, whole genome shotgun sequence. (Fragment), partial (28%) [THC2651904]	KEGG: Neuroactive ligand-receptor interaction	8.18531e-05	0.000297136
MG1_4_vs_N_1_4	1.44822	oebiotech_08035	MIR22 host gene (non-protein coding) [Source:HGNC Symbol;Acc:28219]	GOBP: myeloid cell differentiation	8.22419e-05	0.000298112	cell differentiation;hemopoiesis;
MG1_4_vs_N_1_4	1.3154	oebiotech_05864	LncRNA:14:52577839-52596343:-	GOBP: ossification	8.23966e-05	0.000298455	single-multicellular organism process;
MG1_4_vs_N_1_4	-1.70549	A_33_P3227896	Homo sapiens LIMS3-LOC440895 readthrough (LIMS3-LOC440895), non-coding RNA [NR_027145]	GOBP: hormone transport	8.25397e-05	0.000298756	regulation of hormone levels;transport;
MG1_4_vs_N_1_4	3.06838	A_24_P927716	Homo sapiens proteoglycan 3 pseudogene (SLED1), non-coding RNA [NR_003542]	GOBP: cytosolic calcium ion homeostasis	8.29607e-05	0.000298759	cellular calcium ion homeostasis;
MG1_4_vs_N_1_4	1.28398	oebiotech_02573	LncRNA:1:26186103-26189911:+	GOBP: immune response-activating cell surface receptor signaling pathway	8.26036e-05	0.00029877	immune response-regulating cell surface receptor signaling pathway;immune response-activating signal transduction;
MG1_4_vs_N_1_4	1.20599	oebiotech_13198	GTP cyclohydrolase 1 (dopa-responsive dystonia)	GOBP: positive regulation of cytokine biosynthetic process	8.29174e-05	0.000298819	positive regulation of protein metabolic process;regulation of cytokine biosynthetic process;positive regulation of cellular biosynthetic process;positive regulation of macromolecule biosynthetic process;
MG1_4_vs_N_1_4	1.25472	oebiotech_15923	LncRNA:6:163898509-163899785:+	GOBP: I-kappaB kinase/NF-kappaB cascade	8.27237e-05	0.000298987	intracellular protein kinase cascade;
MG1_4_vs_N_1_4	-2.05041	A_21_P0004016	DB294021 Y79AA1 Homo sapiens cDNA clone Y79AA1000242 5', mRNA sequence [DB294021]	GOCC: cilium part	8.29103e-05	0.00029901	cell projection part;intracellular organelle part;cilium;
MG1_4_vs_N_1_4	-1.79954	A_21_P0009360	Homo sapiens uncharacterized LOC100499467 (LOC100499467), non-coding RNA [NR_036488]	GOMF: peptide receptor activity	8.28734e-05	0.000299094	signaling receptor activity;
MG1_4_vs_N_1_4	-1.89037	oebiotech_24272	LncRNA:8:20812727-20813347:+	GOMF: protein tyrosine kinase activity	8.2839e-05	0.000299187	protein kinase activity;
MG1_4_vs_N_1_4	1.28936	oebiotech_20740	LncRNA:7:98870923-98895594:+	GOMF: cell surface binding	8.31499e-05	0.000299224	binding;
MG1_4_vs_N_1_4	1.19787	A_21_P0000679	Homo sapiens uncharacterized LOC100507217 (LOC100507217), transcript variant 1, non-coding RNA [NR_037601]	GOBP: regulation of cell-substrate adhesion	8.3424e-05	0.000299994	regulation of cell adhesion;
MG1_4_vs_N_1_4	1.24022	A_21_P0000496	Homo sapiens small nucleolar RNA, C/D box 1A (SNORD1A), small nucleolar RNA [NR_004395]	GOBP: positive regulation of lymphocyte proliferation	8.35411e-05	0.000300198	positive regulation of lymphocyte activation;regulation of lymphocyte proliferation;positive regulation of mononuclear cell proliferation;
MG1_4_vs_N_1_4	1.3154	oebiotech_05864	LncRNA:14:52577839-52596343:-	GOBP: learning	8.36685e-05	0.000300439	learning or memory;
MG1_4_vs_N_1_4	-1.79313	A_21_P0010245	BROAD Institute lincRNA (XLOC_013942), lincRNA [TCONS_00029019]	GOBP: regulation of G-protein coupled receptor protein signaling pathway	8.39248e-05	0.000300708	regulation of signal transduction;
MG1_4_vs_N_1_4	1.23451	A_23_P427703	Homo sapiens metallothionein 1L (gene/pseudogene) (MT1L), non-coding RNA [NR_001447]	GOBP: positive regulation of lymphocyte proliferation	8.38918e-05	0.000300806	positive regulation of lymphocyte activation;regulation of lymphocyte proliferation;positive regulation of mononuclear cell proliferation;
MG1_4_vs_N_1_4	3.06838	A_24_P927716	Homo sapiens proteoglycan 3 pseudogene (SLED1), non-coding RNA [NR_003542]	GOBP: negative regulation of programmed cell death	8.38322e-05	0.000300809	negative regulation of cell death;regulation of programmed cell death;
MG1_4_vs_N_1_4	1.39645	oebiotech_05220	LncRNA:10:47639862-47644793:-	GOBP: developmental growth	8.43057e-05	0.000301638	growth;developmental process;
MG1_4_vs_N_1_4	-1.92237	A_21_P0010300	BROAD Institute lincRNA (XLOC_014118), lincRNA [TCONS_00029178]	GOBP: kidney epithelium development	8.42588e-05	0.000301687	epithelium development;kidney development;
MG1_4_vs_N_1_4	-2.0275	oebiotech_10612	LncRNA:1:48291803-48295035:+	GOBP: morphogenesis of embryonic epithelium	8.45431e-05	0.00030227	embryonic morphogenesis;morphogenesis of an epithelium;
MG1_4_vs_N_1_4	1.31444	oebiotech_13707	CDNA: FLJ20932 fis, clone ADSE01312	GOBP: cellular response to inorganic substance	8.4749e-05	0.000302355	cellular response to chemical stimulus;response to inorganic substance;
MG1_4_vs_N_1_4	1.32693	oebiotech_23973	LncRNA:6:84693447-84717042:+	GOBP: carboxylic acid transport	8.46516e-05	0.000302441	organic acid transport;organic anion transport;
MG1_4_vs_N_1_4	1.28936	oebiotech_20740	LncRNA:7:98870923-98895594:+	GOBP: antigen processing and presentation of exogenous antigen	8.47309e-05	0.000302507	antigen processing and presentation;
MG1_4_vs_N_1_4	1.18134	oebiotech_11079	Cathepsin L1	GOCC: chromosome, centromeric region	8.48744e-05	0.000302585	chromosomal part;
MG1_4_vs_N_1_4	1.99353	oebiotech_11658	LncRNA:4:74608855-74609068:+	GOBP: regulation of fat cell differentiation	8.49689e-05	0.000302705	regulation of cell differentiation;
MG1_4_vs_N_1_4	1.32693	oebiotech_23973	LncRNA:6:84693447-84717042:+	GOMF: tetrapyrrole binding	8.52926e-05	0.000302775	heterocyclic compound binding;organic cyclic compound binding;
MG1_4_vs_N_1_4	1.27198	oebiotech_15270	Homo sapiens, clone IMAGE:6471309, mRNA	GOBP: cellular response to oxygen levels	8.52613e-05	0.00030288	cellular response to chemical stimulus;response to oxygen levels;
MG1_4_vs_N_1_4	2.9212	oebiotech_19598	LncRNA:4:185719450-185720200:-	GOBP: response to corticosteroid stimulus	8.5254e-05	0.00030307	response to steroid hormone stimulus;
MG1_4_vs_N_1_4	-1.83159	A_21_P0006934	BROAD Institute lincRNA (XLOC_008659), lincRNA [TCONS_00018381]	GOBP: calcium ion transport	8.52093e-05	0.000303128	divalent metal ion transport;
MG1_4_vs_N_1_4	-1.66046	A_21_P0013596	AGENCOURT_10187047 NIH_MGC_109 Homo sapiens cDNA clone IMAGE:6584686 5', mRNA sequence [BU556905]	GOBP: detection of chemical stimulus involved in sensory perception	8.5464e-05	0.000303167	detection of stimulus involved in sensory perception;detection of chemical stimulus;sensory perception of chemical stimulus;sensory perception;
MG1_4_vs_N_1_4	1.31299	A_33_P3265444	Homo sapiens MRS2 magnesium homeostasis factor homolog (S. cerevisiae) pseudogene 2 (MRS2P2), non-coding RNA [NR_024072]	KEGG: Neuroactive ligand-receptor interaction	8.51915e-05	0.000303282
MG1_4_vs_N_1_4	1.20109	oebiotech_06623	LncRNA:8:134584413-134586104:+	GOBP: regulation of hormone secretion	8.55825e-05	0.000303371	regulation of cellular localization;regulation of secretion;regulation of signaling;regulation of cell communication;
MG1_4_vs_N_1_4	-1.79954	A_21_P0009360	Homo sapiens uncharacterized LOC100499467 (LOC100499467), non-coding RNA [NR_036488]	GOBP: hormone transport	8.59365e-05	0.000304193	regulation of hormone levels;transport;
MG1_4_vs_N_1_4	1.27068	A_21_P0000497	Homo sapiens small nucleolar RNA, C/D box 1B (SNORD1B), small nucleolar RNA [NR_004396]	GOMF: phosphoprotein phosphatase activity	8.59109e-05	0.000304319	phosphatase activity;
MG1_4_vs_N_1_4	2.62133	oebiotech_03926	LncRNA:8:103991012-104012412:+	GOMF: glycosaminoglycan binding	8.60726e-05	0.000304458	carbohydrate derivative binding;
MG1_4_vs_N_1_4	1.80641	A_19_P00329564	Homo sapiens uncharacterized LOC100499177 (LOC100499177), transcript variant 1, non-coding RNA [NR_034075]	GOBP: negative regulation of programmed cell death	8.6144e-05	0.000304494	negative regulation of cell death;regulation of programmed cell death;
MG1_4_vs_N_1_4	1.44822	oebiotech_08035	MIR22 host gene (non-protein coding) [Source:HGNC Symbol;Acc:28219]	GOBP: regulation of B cell proliferation	8.64704e-05	0.000305431	regulation of B cell activation;regulation of lymphocyte proliferation;
MG1_4_vs_N_1_4	-1.77635	A_21_P0010904	BROAD Institute lincRNA (XLOC_l2_002110), lincRNA [TCONS_l2_00003767]	GOBP: hormone transport	8.68178e-05	0.000306441	regulation of hormone levels;transport;
MG1_4_vs_N_1_4	1.18251	oebiotech_22043	LncRNA:6:160181290-160183364:-	GOBP: positive regulation of lymphocyte proliferation	8.75083e-05	0.000306703	positive regulation of lymphocyte activation;regulation of lymphocyte proliferation;positive regulation of mononuclear cell proliferation;
MG1_4_vs_N_1_4	1.18251	oebiotech_22043	LncRNA:6:160181290-160183364:-	KEGG: Cytokine-cytokine receptor interaction	8.74641e-05	0.000306764
MG1_4_vs_N_1_4	1.21024	oebiotech_11295	CDNA clone IMAGE:5749586	GOBP: cellular response to hypoxia	8.74196e-05	0.000306824	cellular response to decreased oxygen levels;cellular response to stress;response to hypoxia;
MG1_4_vs_N_1_4	-2.02898	oebiotech_22482	LncRNA:6:3637185-3640367:+	GOBP: response to osmotic stress	8.76102e-05	0.000306844	response to abiotic stimulus;response to stress;
MG1_4_vs_N_1_4	-1.73898	oebiotech_04677	LncRNA:11:15574400-15612644:+	GOBP: regulation of synaptic plasticity	8.69959e-05	0.000306852	regulation of biological quality;regulation of synaptic transmission;
MG1_4_vs_N_1_4	-1.85867	A_21_P0001448	BROAD Institute lincRNA (XLOC_000642), lincRNA [TCONS_00001350]	GOMF: voltage-gated cation channel activity	8.76777e-05	0.000306864	cation channel activity;voltage-gated ion channel activity;
MG1_4_vs_N_1_4	-1.75062	oebiotech_26812	LncRNA:21:28731204-28820898:-	GOBP: excretion	8.7746e-05	0.000306888	system process;
MG1_4_vs_N_1_4	1.1781	A_21_P0012678	BROAD Institute lincRNA (XLOC_l2_011244), lincRNA [TCONS_l2_00021279]	GOBP: regulation of tumor necrosis factor production	8.80088e-05	0.000306944	regulation of cytokine production;
MG1_4_vs_N_1_4	1.21024	oebiotech_11295	CDNA clone IMAGE:5749586	GOBP: positive regulation of leukocyte chemotaxis	8.74196e-05	0.000307041	positive regulation of chemotaxis;regulation of leukocyte chemotaxis;positive regulation of leukocyte migration;
MG1_4_vs_N_1_4	1.1781	A_21_P0012678	BROAD Institute lincRNA (XLOC_l2_011244), lincRNA [TCONS_l2_00021279]	GOBP: regulation of steroid metabolic process	8.80088e-05	0.000307159	regulation of lipid metabolic process;
MG1_4_vs_N_1_4	1.2322	oebiotech_21472	LncRNA:9:90387829-90401799:+	GOCC: cell-substrate adherens junction	8.83874e-05	0.000307188	cell-substrate junction;adherens junction;
MG1_4_vs_N_1_4	-1.66009	oebiotech_11237	Interleukin 1 receptor-like 1	GOBP: tube closure	8.74052e-05	0.000307207	tube formation;
MG1_4_vs_N_1_4	1.54446	oebiotech_11864	Tumor necrosis factor, alpha-induced protein 3	GOBP: monocarboxylic acid transport	8.79101e-05	0.000307246	carboxylic acid transport;
MG1_4_vs_N_1_4	3.29766	oebiotech_11933	G0/G1switch 2	GOBP: regulation of cytokine biosynthetic process	8.71726e-05	0.000307257	regulation of protein metabolic process;regulation of cellular biosynthetic process;regulation of macromolecule biosynthetic process;regulation of cytokine production;
MG1_4_vs_N_1_4	1.18254	oebiotech_19786	LncRNA:7:39773166-39834221:+	GOCC: synaptic vesicle	8.73824e-05	0.000307344	synapse;synapse part;clathrin-coated vesicle;
MG1_4_vs_N_1_4	-1.65435	A_21_P0001906	Q6VEP8_PANTR (Q6VEP8) F379 retina specific protein, complete [THC2677671]	GOMF: neurotransmitter receptor activity	8.84995e-05	0.000307363	signaling receptor activity;
MG1_4_vs_N_1_4	2.62133	oebiotech_03926	LncRNA:8:103991012-104012412:+	GOBP: regulation of tumor necrosis factor production	8.80088e-05	0.000307375	regulation of cytokine production;
MG1_4_vs_N_1_4	1.2226	oebiotech_22184	LncRNA:6:2840911-2857517:-	GOBP: negative regulation of lymphocyte activation	8.83807e-05	0.000307379	regulation of lymphocyte activation;negative regulation of leukocyte activation;
MG1_4_vs_N_1_4	1.22436	oebiotech_14150	Phospholipase C, eta 1	GOBP: second-messenger-mediated signaling	8.86347e-05	0.000307404	intracellular signal transduction;
MG1_4_vs_N_1_4	-1.77635	A_21_P0010904	BROAD Institute lincRNA (XLOC_l2_002110), lincRNA [TCONS_l2_00003767]	GOBP: regulation of synaptic transmission	8.86987e-05	0.000307411	regulation of transmission of nerve impulse;
MG1_4_vs_N_1_4	1.18254	oebiotech_19786	LncRNA:7:39773166-39834221:+	GOBP: neurotransmitter transport	8.73824e-05	0.000307561	transport;
MG1_4_vs_N_1_4	1.27805	oebiotech_12190	Fc fragment of IgA, receptor for	GOBP: regulation of adaptive immune response	8.8317e-05	0.000307588	regulation of immune response;
MG1_4_vs_N_1_4	1.26361	oebiotech_03743	LncRNA:3:140691585-140692097:+	GOBP: positive regulation of peptide secretion	8.82564e-05	0.000307592	positive regulation of secretion;regulation of peptide secretion;
MG1_4_vs_N_1_4	1.2226	oebiotech_22184	LncRNA:6:2840911-2857517:-	GOBP: positive regulation of lymphocyte proliferation	8.83807e-05	0.000307594	positive regulation of lymphocyte activation;regulation of lymphocyte proliferation;positive regulation of mononuclear cell proliferation;
MG1_4_vs_N_1_4	3.06838	A_24_P927716	Homo sapiens proteoglycan 3 pseudogene (SLED1), non-coding RNA [NR_003542]	GOBP: response to corticosteroid stimulus	8.86341e-05	0.000307616	response to steroid hormone stimulus;
MG1_4_vs_N_1_4	1.22951	oebiotech_05203	LncRNA:12:21912913-21919639:+	GOCC: cell-substrate junction	8.73577e-05	0.000307692	cell junction;
MG1_4_vs_N_1_4	-1.78319	oebiotech_07874	LncRNA:16:47892489-47942342:+	GOCC: cilium part	8.9045e-05	0.000308397	cell projection part;intracellular organelle part;cilium;
MG1_4_vs_N_1_4	-1.79954	A_21_P0009360	Homo sapiens uncharacterized LOC100499467 (LOC100499467), non-coding RNA [NR_036488]	GOBP: regulation of G-protein coupled receptor protein signaling pathway	8.92301e-05	0.000308823	regulation of signal transduction;
MG1_4_vs_N_1_4	-1.71184	oebiotech_03950	LncRNA:5:151133552-151146808:+	GOMF: transmembrane receptor protein tyrosine kinase activity	8.95278e-05	0.000308994	transmembrane receptor protein kinase activity;protein tyrosine kinase activity;
MG1_4_vs_N_1_4	1.25772	oebiotech_10380	LncRNA:1:190753391-190802970:-	GOBP: mesoderm morphogenesis	8.9593e-05	0.000309004	tissue morphogenesis;mesoderm development;
MG1_4_vs_N_1_4	3.29766	oebiotech_11933	G0/G1switch 2	GOBP: regulation of wound healing	8.94719e-05	0.000309015	regulation of response to stress;
MG1_4_vs_N_1_4	1.27461	oebiotech_22925	LncRNA:10:35415768-35501886:+	GOBP: cellular response to molecule of bacterial origin	8.96808e-05	0.000309093	cellular response to biotic stimulus;response to molecule of bacterial origin;
MG1_4_vs_N_1_4	1.42827	oebiotech_21890	LncRNA:4:83814604-83822069:-	GOBP: placenta development	8.94675e-05	0.000309214	organ development;
MG1_4_vs_N_1_4	-1.73739	oebiotech_10060	LncRNA:10:119991153-120017212:+	GOBP: learning or memory	8.98269e-05	0.000309382	cognition;single-organism behavior;
MG1_4_vs_N_1_4	-1.71819	A_21_P0002151	BROAD Institute lincRNA (XLOC_001300), lincRNA [TCONS_00003526]	GOBP: positive regulation of peptide secretion	8.94554e-05	0.000309387	positive regulation of secretion;regulation of peptide secretion;
MG1_4_vs_N_1_4	1.25317	A_21_P0010167	BROAD Institute lincRNA (XLOC_013966), lincRNA [TCONS_00028854]	GOBP: ovarian follicle development	9.04183e-05	0.000310774	ovulation cycle process;female gonad development;
MG1_4_vs_N_1_4	-1.95546	A_33_P3379106	Homo sapiens uncharacterized LOC283867 (LOC283867), non-coding RNA [NR_027755]	GOBP: regulation of synaptic transmission	9.05745e-05	0.000310881	regulation of transmission of nerve impulse;
MG1_4_vs_N_1_4	-2.15139	A_21_P0010222	BROAD Institute lincRNA (XLOC_013866), lincRNA [TCONS_00028969]	GOCC: primary cilium	9.03927e-05	0.000310901	cilium;
MG1_4_vs_N_1_4	-2.39367	A_21_P0002844	DB046247 TESTI2 Homo sapiens cDNA clone TESTI2034733 5', mRNA sequence [DB046247]	GOBP: feeding behavior	9.0538e-05	0.000310971	behavior;
MG1_4_vs_N_1_4	1.54446	oebiotech_11864	Tumor necrosis factor, alpha-induced protein 3	GOBP: regulation of interleukin-6 production	9.09823e-05	0.000310994	regulation of cytokine production;
MG1_4_vs_N_1_4	1.2226	oebiotech_22184	LncRNA:6:2840911-2857517:-	GOBP: regulation of I-kappaB kinase/NF-kappaB cascade	9.03915e-05	0.000311111	regulation of intracellular protein kinase cascade;
MG1_4_vs_N_1_4	2.9212	oebiotech_19598	LncRNA:4:185719450-185720200:-	GOBP: negative regulation of immune system process	9.07066e-05	0.00031112	negative regulation of biological process;regulation of immune system process;
MG1_4_vs_N_1_4	1.54446	oebiotech_11864	Tumor necrosis factor, alpha-induced protein 3	GOBP: erythrocyte differentiation	9.09823e-05	0.000311208	erythrocyte homeostasis;myeloid cell differentiation;
MG1_4_vs_N_1_4	1.23451	A_23_P427703	Homo sapiens metallothionein 1L (gene/pseudogene) (MT1L), non-coding RNA [NR_001447]	GOBP: positive regulation of mononuclear cell proliferation	9.0928e-05	0.000311236	positive regulation of leukocyte proliferation;regulation of mononuclear cell proliferation;
MG1_4_vs_N_1_4	1.38853	oebiotech_02358	LncRNA:3:38144619-38164574:-	GOBP: negative regulation of G-protein coupled receptor protein signaling pathway	9.08311e-05	0.000311333	negative regulation of signal transduction;regulation of G-protein coupled receptor protein signaling pathway;
MG1_4_vs_N_1_4	3.29766	oebiotech_11933	G0/G1switch 2	GOBP: cell maturation	9.11599e-05	0.000311388	cellular developmental process;cell development;developmental maturation;
MG1_4_vs_N_1_4	1.23451	A_23_P427703	Homo sapiens metallothionein 1L (gene/pseudogene) (MT1L), non-coding RNA [NR_001447]	GOBP: regulation of carbohydrate metabolic process	9.0928e-05	0.00031145	regulation of primary metabolic process;
MG1_4_vs_N_1_4	1.24022	A_21_P0000496	Homo sapiens small nucleolar RNA, C/D box 1A (SNORD1A), small nucleolar RNA [NR_004395]	GOBP: positive regulation of mononuclear cell proliferation	9.18476e-05	0.000313522	positive regulation of leukocyte proliferation;regulation of mononuclear cell proliferation;
MG1_4_vs_N_1_4	1.27068	A_21_P0000497	Homo sapiens small nucleolar RNA, C/D box 1B (SNORD1B), small nucleolar RNA [NR_004396]	GOBP: protein dephosphorylation	9.19282e-05	0.000313582	dephosphorylation;cellular protein modification process;
MG1_4_vs_N_1_4	-2.15139	A_21_P0010222	BROAD Institute lincRNA (XLOC_013866), lincRNA [TCONS_00028969]	GOBP: negative regulation of G-protein coupled receptor protein signaling pathway	9.25513e-05	0.000314414	negative regulation of signal transduction;regulation of G-protein coupled receptor protein signaling pathway;
MG1_4_vs_N_1_4	1.20316	oebiotech_28222	intronic	GOBP: T cell costimulation	9.25297e-05	0.000314555	positive regulation of T cell activation;lymphocyte costimulation;
MG1_4_vs_N_1_4	1.30092	A_32_P19840	PREDICTED: Homo sapiens hypothetical LOC100507507 (LOC100507507), miscRNA [XR_108783]	GOBP: learning	9.22944e-05	0.000314615	learning or memory;
MG1_4_vs_N_1_4	-1.66202	A_21_P0010657	LncRNA:1:156422688-156426369:-	GOBP: regulation of ERK1 and ERK2 cascade	9.25274e-05	0.000314762	regulation of MAPK cascade;
MG1_4_vs_N_1_4	1.33404	oebiotech_17082	LncRNA:7:86780755-86781736:-	GOBP: cellular response to inorganic substance	9.24793e-05	0.000314814	cellular response to chemical stimulus;response to inorganic substance;
MG1_4_vs_N_1_4	1.18251	oebiotech_22043	LncRNA:6:160181290-160183364:-	GOBP: negative regulation of intracellular protein kinase cascade	9.24291e-05	0.000314859	regulation of intracellular protein kinase cascade;negative regulation of signal transduction;
MG1_4_vs_N_1_4	-1.74834	A_21_P0008306	BX105435 Soares_testis_NHT Homo sapiens cDNA clone IMAGp998C144462, mRNA sequence [BX105435]	GOBP: feeding behavior	9.30639e-05	0.000315939	behavior;
MG1_4_vs_N_1_4	1.23451	A_23_P427703	Homo sapiens metallothionein 1L (gene/pseudogene) (MT1L), non-coding RNA [NR_001447]	GOBP: positive regulation of B cell activation	9.35071e-05	0.000317012	positive regulation of lymphocyte activation;regulation of B cell activation;
MG1_4_vs_N_1_4	1.1781	A_21_P0012678	BROAD Institute lincRNA (XLOC_l2_011244), lincRNA [TCONS_l2_00021279]	GOBP: cellular response to hypoxia	9.37077e-05	0.000317044	cellular response to decreased oxygen levels;cellular response to stress;response to hypoxia;
MG1_4_vs_N_1_4	-1.91972	oebiotech_03643	LncRNA:4:3760474-3765117:-	KEGG: Neuroactive ligand-receptor interaction	9.36016e-05	0.000317116
MG1_4_vs_N_1_4	1.23451	A_23_P427703	Homo sapiens metallothionein 1L (gene/pseudogene) (MT1L), non-coding RNA [NR_001447]	GOBP: positive regulation of stress-activated MAPK cascade	9.35071e-05	0.000317228	positive regulation of stress-activated protein kinase signaling cascade;positive regulation of MAPK cascade;regulation of stress-activated MAPK cascade;
MG1_4_vs_N_1_4	2.62133	oebiotech_03926	LncRNA:8:103991012-104012412:+	GOBP: cellular response to hypoxia	9.37077e-05	0.000317259	cellular response to decreased oxygen levels;cellular response to stress;response to hypoxia;
MG1_4_vs_N_1_4	-1.89037	oebiotech_24272	LncRNA:8:20812727-20813347:+	GOBP: hormone secretion	9.39739e-05	0.000317298	secretion by cell;signal release;hormone transport;
MG1_4_vs_N_1_4	-1.95392	A_21_P0012853	BROAD Institute lincRNA (XLOC_l2_011798), lincRNA [TCONS_l2_00022559]	GOBP: synapse organization	9.39433e-05	0.00031741	cellular component organization;
MG1_4_vs_N_1_4	1.3226	oebiotech_17434	LncRNA:17:80200542-80203317:+	GOBP: cellular response to oxygen levels	9.38979e-05	0.000317472	cellular response to chemical stimulus;response to oxygen levels;
MG1_4_vs_N_1_4	1.17936	oebiotech_09452	LncRNA:2:131876943-131883092:+	GOBP: homeostasis of number of cells	9.4149e-05	0.000317673	homeostatic process;
MG1_4_vs_N_1_4	1.32693	oebiotech_23973	LncRNA:6:84693447-84717042:+	GOBP: regulation of I-kappaB kinase/NF-kappaB cascade	9.42283e-05	0.000317725	regulation of intracellular protein kinase cascade;
MG1_4_vs_N_1_4	1.99353	oebiotech_11658	LncRNA:4:74608855-74609068:+	GOBP: response to interleukin-1	9.50301e-05	0.000318058	response to cytokine stimulus;
MG1_4_vs_N_1_4	-1.76232	A_21_P0010042	BROAD Institute lincRNA (XLOC_013754), lincRNA [TCONS_00028402]	GOBP: ear development	9.55593e-05	0.000318118	sensory organ development;
MG1_4_vs_N_1_4	3.06838	A_24_P927716	Homo sapiens proteoglycan 3 pseudogene (SLED1), non-coding RNA [NR_003542]	GOBP: response to interleukin-1	9.50301e-05	0.000318272	response to cytokine stimulus;
MG1_4_vs_N_1_4	1.28936	oebiotech_20740	LncRNA:7:98870923-98895594:+	GOBP: positive regulation of cytokine production	9.55465e-05	0.000318288	positive regulation of multicellular organismal process;regulation of cytokine production;
MG1_4_vs_N_1_4	-1.94365	A_33_P3382830	Homo sapiens uncharacterized LOC643623 (LOC643623), non-coding RNA [NR_038906]	GOBP: hormone transport	9.52605e-05	0.000318401	regulation of hormone levels;transport;
MG1_4_vs_N_1_4	1.20599	oebiotech_13198	GTP cyclohydrolase 1 (dopa-responsive dystonia)	GOBP: positive regulation of leukocyte migration	9.48787e-05	0.000318408	positive regulation of cell migration;regulation of leukocyte migration;positive regulation of immune system process;
MG1_4_vs_N_1_4	3.06838	A_24_P927716	Homo sapiens proteoglycan 3 pseudogene (SLED1), non-coding RNA [NR_003542]	GOBP: negative regulation of growth	9.46244e-05	0.000318414	negative regulation of biological process;regulation of growth;
MG1_4_vs_N_1_4	1.24022	A_21_P0000496	Homo sapiens small nucleolar RNA, C/D box 1A (SNORD1A), small nucleolar RNA [NR_004395]	GOBP: negative regulation of cell death	9.50132e-05	0.00031843	negative regulation of cellular process;regulation of cell death;
MG1_4_vs_N_1_4	1.18251	oebiotech_22043	LncRNA:6:160181290-160183364:-	GOBP: cell chemotaxis	9.55264e-05	0.000318435	cellular response to chemical stimulus;cell migration;chemotaxis;
MG1_4_vs_N_1_4	1.27805	oebiotech_12190	Fc fragment of IgA, receptor for	GOBP: cellular response to hypoxia	9.52143e-05	0.000318461	cellular response to decreased oxygen levels;cellular response to stress;response to hypoxia;
MG1_4_vs_N_1_4	1.96233	oebiotech_13550	Echinoderm microtubule associated protein like 4	GOBP: cellular response to metal ion	9.45756e-05	0.000318465	cellular response to inorganic substance;response to metal ion;
MG1_4_vs_N_1_4	3.06838	A_24_P927716	Homo sapiens proteoglycan 3 pseudogene (SLED1), non-coding RNA [NR_003542]	GOBP: negative regulation of immune system process	9.45195e-05	0.000318491	negative regulation of biological process;regulation of immune system process;
MG1_4_vs_N_1_4	-1.72069	A_21_P0007961	BROAD Institute lincRNA (XLOC_010479), lincRNA [TCONS_00021588]	GOBP: detection of chemical stimulus involved in sensory perception	9.48467e-05	0.000318516	detection of stimulus involved in sensory perception;detection of chemical stimulus;sensory perception of chemical stimulus;sensory perception;
MG1_4_vs_N_1_4	1.4147	oebiotech_00997	LncRNA:1:120906608-120935761:+	GOBP: myeloid leukocyte differentiation	9.49781e-05	0.000318527	myeloid cell differentiation;leukocyte differentiation;
MG1_4_vs_N_1_4	-1.91972	oebiotech_03643	LncRNA:4:3760474-3765117:-	GOBP: positive regulation of peptide secretion	9.47281e-05	0.000318547	positive regulation of secretion;regulation of peptide secretion;
MG1_4_vs_N_1_4	-2.08744	oebiotech_04250	maternally expressed 3 (non-protein coding) [Source:HGNC Symbol;Acc:14575]	GOBP: feeding behavior	9.4808e-05	0.000318601	behavior;
MG1_4_vs_N_1_4	1.18251	oebiotech_22043	LncRNA:6:160181290-160183364:-	GOBP: positive regulation of mononuclear cell proliferation	9.55264e-05	0.000318648	positive regulation of leukocyte proliferation;regulation of mononuclear cell proliferation;
MG1_4_vs_N_1_4	1.80641	A_19_P00329564	Homo sapiens uncharacterized LOC100499177 (LOC100499177), transcript variant 1, non-coding RNA [NR_034075]	GOBP: leukocyte migration	9.55102e-05	0.000318808	cell migration;immune system process;
MG1_4_vs_N_1_4	-1.68508	A_21_P0000995	BROAD Institute lincRNA (XLOC_000299), lincRNA [TCONS_00000247]	GOBP: detection of chemical stimulus involved in sensory perception	9.54958e-05	0.000318974	detection of stimulus involved in sensory perception;detection of chemical stimulus;sensory perception of chemical stimulus;sensory perception;
MG1_4_vs_N_1_4	-1.78587	oebiotech_12847	MRNA; cDNA DKFZp564N093 (from clone DKFZp564N093)	GOBP: positive regulation of JAK-STAT cascade	9.60142e-05	0.000319205	regulation of JAK-STAT cascade;positive regulation of intracellular protein kinase cascade;
MG1_4_vs_N_1_4	1.33806	oebiotech_09576	LncRNA:2:64166987-64168884:-	GOBP: regulation of G-protein coupled receptor protein signaling pathway	9.59813e-05	0.000319309	regulation of signal transduction;
MG1_4_vs_N_1_4	-2.15139	A_21_P0010222	BROAD Institute lincRNA (XLOC_013866), lincRNA [TCONS_00028969]	GOBP: ear development	9.6311e-05	0.000319339	sensory organ development;
MG1_4_vs_N_1_4	-1.74707	oebiotech_02534	LncRNA:11:31710729-31789373:-	GOBP: dicarboxylic acid transport	9.62538e-05	0.000319362	carboxylic acid transport;
MG1_4_vs_N_1_4	1.21024	oebiotech_11295	CDNA clone IMAGE:5749586	GOBP: regulation of DNA binding	9.62157e-05	0.000319449	regulation of binding;
MG1_4_vs_N_1_4	1.21024	oebiotech_11295	CDNA clone IMAGE:5749586	GOMF: growth factor receptor binding	9.61846e-05	0.000319559	receptor binding;
MG1_4_vs_N_1_4	-1.94365	A_33_P3382830	Homo sapiens uncharacterized LOC643623 (LOC643623), non-coding RNA [NR_038906]	GOBP: regulation of ERK1 and ERK2 cascade	9.65603e-05	0.000319953	regulation of MAPK cascade;
MG1_4_vs_N_1_4	1.44822	oebiotech_08035	MIR22 host gene (non-protein coding) [Source:HGNC Symbol;Acc:28219]	GOBP: adaptive immune response based on somatic recombination of immune receptors built from immunoglobulin superfamily domains	9.66321e-05	0.000319977	adaptive immune response;
MG1_4_vs_N_1_4	1.23129	oebiotech_26058	LncRNA:14:19886460-19921707:-	GOBP: skeletal muscle tissue development	9.72792e-05	0.000319991	skeletal muscle organ development;striated muscle tissue development;
MG1_4_vs_N_1_4	1.39917	oebiotech_08012	MIR22 host gene (non-protein coding) [Source:HGNC Symbol;Acc:28219]	GOBP: regulation of smooth muscle cell proliferation	9.72466e-05	0.000320095	regulation of cell proliferation;
MG1_4_vs_N_1_4	1.35288	A_21_P0002967	BROAD Institute lincRNA (XLOC_002688), lincRNA [TCONS_00005534]	GOBP: regulation of Rho GTPase activity	9.73846e-05	0.000320126	regulation of Rho protein signal transduction;regulation of Ras GTPase activity;
MG1_4_vs_N_1_4	1.54446	oebiotech_11864	Tumor necrosis factor, alpha-induced protein 3	GOBP: cellular response to lipopolysaccharide	9.68485e-05	0.000320268	cellular response to molecule of bacterial origin;response to lipopolysaccharide;
MG1_4_vs_N_1_4	1.39917	oebiotech_08012	MIR22 host gene (non-protein coding) [Source:HGNC Symbol;Acc:28219]	GOBP: regulation of tumor necrosis factor production	9.72466e-05	0.000320307	regulation of cytokine production;
MG1_4_vs_N_1_4	1.18798	A_33_P3395028	Homo sapiens uncharacterized LOC152225 (LOC152225), non-coding RNA [NR_026934]	GOBP: activation of MAPKK activity	9.68203e-05	0.000320387	regulation of MAPK cascade;activation of protein kinase activity;protein phosphorylation;
MG1_4_vs_N_1_4	1.18251	oebiotech_22043	LncRNA:6:160181290-160183364:-	GOBP: antigen processing and presentation of exogenous peptide antigen via MHC class I	9.71593e-05	0.000320444	exogen;antigen processing and presentation of exogenous peptide antigen;antigen processing and presentation of peptide antigen via MHC class I;
MG1_4_vs_N_1_4	1.2226	oebiotech_22184	LncRNA:6:2840911-2857517:-	KEGG: Cytokine-cytokine receptor interaction	9.69761e-05	0.000320477
MG1_4_vs_N_1_4	1.20316	oebiotech_28222	intronic	GOBP: negative regulation of immune system process	9.72387e-05	0.000320493	negative regulation of biological process;regulation of immune system process;
MG1_4_vs_N_1_4	1.39917	oebiotech_08012	MIR22 host gene (non-protein coding) [Source:HGNC Symbol;Acc:28219]	GOBP: regulation of adaptive immune response	9.7058e-05	0.000320535	regulation of immune response;
MG1_4_vs_N_1_4	-1.7821	oebiotech_07784	LncRNA:20:59387059-59389267:-	GOBP: regulation of G-protein coupled receptor protein signaling pathway	9.75962e-05	0.00032061	regulation of signal transduction;
MG1_4_vs_N_1_4	1.76765	A_21_P0009096	BROAD Institute lincRNA (XLOC_011681), lincRNA [TCONS_00024822]	GOBP: ossification	9.71538e-05	0.000320638	single-multicellular organism process;
MG1_4_vs_N_1_4	-1.65435	A_21_P0001906	Q6VEP8_PANTR (Q6VEP8) F379 retina specific protein, complete [THC2677671]	GOBP: hormone transport	9.78164e-05	0.00032091	regulation of hormone levels;transport;
MG1_4_vs_N_1_4	1.20316	oebiotech_28222	intronic	GOBP: positive regulation of stress-activated protein kinase signaling cascade	9.77765e-05	0.00032099	regulation of stress-activated protein kinase signaling cascade;positive regulation of intracellular protein kinase cascade;
MG1_4_vs_N_1_4	-1.80905	A_21_P0012531	BX117432 Soares_NFL_T_GBC_S1 Homo sapiens cDNA clone IMAGp998M165850, mRNA sequence [BX117432]	KEGG: Calcium signaling pathway	9.84267e-05	0.000322699
MG1_4_vs_N_1_4	1.59172	oebiotech_22561	LncRNA:11:125495030-125527042:+	GOBP: body fluid secretion	9.89466e-05	0.00032419	regulation of body fluid levels;secretion;
MG1_4_vs_N_1_4	1.27461	oebiotech_22925	LncRNA:10:35415768-35501886:+	GOBP: cellular response to oxygen levels	9.96585e-05	0.000325665	cellular response to chemical stimulus;response to oxygen levels;
MG1_4_vs_N_1_4	1.18607	oebiotech_23134	LncRNA:1:231658263-231664302:-	GOBP: immune response-regulating cell surface receptor signaling pathway	9.96154e-05	0.000325738	cell surface receptor signaling pathway;immune response-regulating signaling pathway;
MG1_4_vs_N_1_4	1.3226	oebiotech_17434	LncRNA:17:80200542-80203317:+	GOBP: regulation of synaptic transmission	9.95587e-05	0.000325767	regulation of transmission of nerve impulse;
MG1_4_vs_N_1_4	1.27198	oebiotech_15270	Homo sapiens, clone IMAGE:6471309, mRNA	GOBP: antigen processing and presentation	9.95406e-05	0.000325922	immune system process;
MG1_4_vs_N_1_4	-1.78652	oebiotech_18319	LncRNA:12:67637-69079:+	GOMF: neurotransmitter receptor activity	0.000100433	0.000326908	signaling receptor activity;
MG1_4_vs_N_1_4	1.25581	A_21_P0008441	BROAD Institute lincRNA (XLOC_011030), lincRNA [TCONS_00022750]	KEGG: Calcium signaling pathway	0.000100405	0.000327031
MG1_4_vs_N_1_4	3.29766	oebiotech_11933	G0/G1switch 2	GOBP: positive regulation of cytokine biosynthetic process	0.000100163	0.000327099	positive regulation of protein metabolic process;regulation of cytokine biosynthetic process;positive regulation of cellular biosynthetic process;positive regulation of macromolecule biosynthetic process;
MG1_4_vs_N_1_4	-1.68971	A_21_P0007105	BROAD Institute lincRNA (XLOC_008844), lincRNA [TCONS_00018945]	GOBP: diencephalon development	0.000100361	0.000327101	anatomical structure development;forebrain development;
MG1_4_vs_N_1_4	1.39917	oebiotech_08012	MIR22 host gene (non-protein coding) [Source:HGNC Symbol;Acc:28219]	GOBP: S phase	0.000100232	0.000327109	interphase;cell cycle phase;
MG1_4_vs_N_1_4	-2.18701	oebiotech_13661	CDNA clone IMAGE:5297433	GOBP: positive regulation of hormone secretion	0.000100314	0.000327161	positive regulation of secretion;positive regulation of cellular process;regulation of hormone secretion;
MG1_4_vs_N_1_4	-1.73898	oebiotech_04677	LncRNA:11:15574400-15612644:+	GOBP: positive regulation of peptide secretion	0.000100743	0.000327704	positive regulation of secretion;regulation of peptide secretion;
MG1_4_vs_N_1_4	1.33404	oebiotech_17082	LncRNA:7:86780755-86781736:-	GOCC: condensed chromosome	0.000101073	0.00032856	chromosome;
MG1_4_vs_N_1_4	1.25472	oebiotech_15923	LncRNA:6:163898509-163899785:+	GOBP: leukocyte mediated immunity	0.000101157	0.000328619	immune effector process;
MG1_4_vs_N_1_4	-2.08744	oebiotech_04250	maternally expressed 3 (non-protein coding) [Source:HGNC Symbol;Acc:14575]	GOBP: purine nucleotide biosynthetic process	0.000101492	0.000329278	purine-containing compound biosynthetic process;nucleotide biosynthetic process;purine nucleotide metabolic process;
MG1_4_vs_N_1_4	-1.8681	A_21_P0011972	Q4SEQ2_TETNG (Q4SEQ2) Chromosome 3 SCAF14614, whole genome shotgun sequence. (Fragment), partial (28%) [THC2651904]	GOBP: negative regulation of G-protein coupled receptor protein signaling pathway	0.000101458	0.000329383	negative regulation of signal transduction;regulation of G-protein coupled receptor protein signaling pathway;
MG1_4_vs_N_1_4	1.50938	A_21_P0001310	BROAD Institute lincRNA (XLOC_000223), lincRNA [TCONS_00000964]	GOBP: cell maturation	0.000101603	0.000329423	cellular developmental process;cell development;developmental maturation;
MG1_4_vs_N_1_4	1.2226	oebiotech_22184	LncRNA:6:2840911-2857517:-	GOBP: negative regulation of ion transport	0.000101685	0.000329476	negative regulation of transport;regulation of ion transport;
MG1_4_vs_N_1_4	1.54446	oebiotech_11864	Tumor necrosis factor, alpha-induced protein 3	GOBP: regulation of DNA binding	0.000101925	0.000330037	regulation of binding;
MG1_4_vs_N_1_4	1.27198	oebiotech_15270	Homo sapiens, clone IMAGE:6471309, mRNA	GOBP: regulation of I-kappaB kinase/NF-kappaB cascade	0.000102016	0.000330118	regulation of intracellular protein kinase cascade;
MG1_4_vs_N_1_4	1.1781	A_21_P0012678	BROAD Institute lincRNA (XLOC_l2_011244), lincRNA [TCONS_l2_00021279]	GOBP: regulation of lymphocyte differentiation	0.000102136	0.000330291	regulation of multicellular organismal development;regulation of lymphocyte activation;regulation of cell differentiation;
MG1_4_vs_N_1_4	1.18607	oebiotech_23134	LncRNA:1:231658263-231664302:-	GOBP: negative regulation of lymphocyte activation	0.000102355	0.000330784	regulation of lymphocyte activation;negative regulation of leukocyte activation;
MG1_4_vs_N_1_4	2.9212	oebiotech_19598	LncRNA:4:185719450-185720200:-	GOBP: regulation of tumor necrosis factor production	0.000103101	0.000332333	regulation of cytokine production;
MG1_4_vs_N_1_4	1.20316	oebiotech_28222	intronic	GOBP: regulation of cytokine secretion	0.00010305	0.000332383	regulation of protein secretion;regulation of cytokine production;
MG1_4_vs_N_1_4	1.20316	oebiotech_28222	intronic	GOBP: positive regulation of endocytosis	0.00010305	0.000332599	positive regulation of cellular component organization;positive regulation of transport;positive regulation of cellular process;regulation of endocytosis;
MG1_4_vs_N_1_4	1.1781	A_21_P0012678	BROAD Institute lincRNA (XLOC_l2_011244), lincRNA [TCONS_l2_00021279]	GOBP: cellular response to molecule of bacterial origin	0.00010301	0.000332685	cellular response to biotic stimulus;response to molecule of bacterial origin;
MG1_4_vs_N_1_4	1.32693	oebiotech_23973	LncRNA:6:84693447-84717042:+	GOBP: negative regulation of immune response	0.000103393	0.000333057	regulation of immune response;negative regulation of response to stimulus;negative regulation of immune system process;
MG1_4_vs_N_1_4	2.9212	oebiotech_19598	LncRNA:4:185719450-185720200:-	GOBP: homeostasis of number of cells	0.000103632	0.000333612	homeostatic process;
MG1_4_vs_N_1_4	1.42827	oebiotech_21890	LncRNA:4:83814604-83822069:-	GOMF: G-protein coupled peptide receptor activity	0.0001037	0.000333616	G-protein coupled receptor activity;peptide receptor activity;
MG1_4_vs_N_1_4	1.23451	A_23_P427703	Homo sapiens metallothionein 1L (gene/pseudogene) (MT1L), non-coding RNA [NR_001447]	GOBP: positive regulation of stress-activated protein kinase signaling cascade	0.000104817	0.000335688	regulation of stress-activated protein kinase signaling cascade;positive regulation of intracellular protein kinase cascade;
MG1_4_vs_N_1_4	-1.65435	A_21_P0001906	Q6VEP8_PANTR (Q6VEP8) F379 retina specific protein, complete [THC2677671]	GOBP: regulation of G-protein coupled receptor protein signaling pathway	0.000104418	0.000335706	regulation of signal transduction;
MG1_4_vs_N_1_4	-1.717	A_21_P0001037	RST1600 Athersys RAGE Library Homo sapiens cDNA, mRNA sequence [BG182723]	GOBP: positive regulation of peptide secretion	0.000104765	0.000335738	positive regulation of secretion;regulation of peptide secretion;
MG1_4_vs_N_1_4	1.20226	oebiotech_22571	LncRNA:8:120569316-120605248:-	GOBP: regulation of blood coagulation	0.000104738	0.00033587	regulation of hemostasis;regulation of wound healing;regulation of coagulation;regulation of response to external stimulus;
MG1_4_vs_N_1_4	1.22436	oebiotech_14150	Phospholipase C, eta 1	GOBP: wound healing	0.000104604	0.000335872	response to wounding;
MG1_4_vs_N_1_4	-1.68508	A_21_P0000995	BROAD Institute lincRNA (XLOC_000299), lincRNA [TCONS_00000247]	GOBP: regulation of synaptic plasticity	0.000104565	0.000335964	regulation of biological quality;regulation of synaptic transmission;
MG1_4_vs_N_1_4	1.29452	A_24_P288836	Homo sapiens major histocompatibility complex, class II, DP beta 2 (pseudogene) (HLA-DPB2), non-coding RNA [NR_001435]	GOBP: adult behavior	0.000104977	0.000335986	single-organism behavior;single-multicellular organism process;
MG1_4_vs_N_1_4	-1.717	A_21_P0001037	RST1600 Athersys RAGE Library Homo sapiens cDNA, mRNA sequence [BG182723]	GOMF: transmembrane receptor protein tyrosine kinase activity	0.000105112	0.000335987	transmembrane receptor protein kinase activity;protein tyrosine kinase activity;
MG1_4_vs_N_1_4	1.80641	A_19_P00329564	Homo sapiens uncharacterized LOC100499177 (LOC100499177), transcript variant 1, non-coding RNA [NR_034075]	GOBP: regulation of B cell proliferation	0.000105066	0.000336053	regulation of B cell activation;regulation of lymphocyte proliferation;
MG1_4_vs_N_1_4	1.20226	oebiotech_22571	LncRNA:8:120569316-120605248:-	GOBP: calcium-mediated signaling	0.000104738	0.000336087	second-messenger-mediated signaling;
MG1_4_vs_N_1_4	-1.89037	oebiotech_24272	LncRNA:8:20812727-20813347:+	GOBP: learning	0.000105401	0.000336263	learning or memory;
MG1_4_vs_N_1_4	-1.66447	oebiotech_08281	LncRNA:6:44184698-44185835:+	GOBP: learning	0.000105401	0.000336478	learning or memory;
MG1_4_vs_N_1_4	1.74035	A_21_P0011952	BROAD Institute lincRNA (XLOC_l2_008203), lincRNA [TCONS_l2_00014799]	GOMF: peptidase inhibitor activity	0.000105335	0.000336482	peptidase regulator activity;enzyme inhibitor activity;
MG1_4_vs_N_1_4	1.21024	oebiotech_11295	CDNA clone IMAGE:5749586	GOBP: negative regulation of lymphocyte activation	0.000105818	0.000336942	regulation of lymphocyte activation;negative regulation of leukocyte activation;
MG1_4_vs_N_1_4	1.21024	oebiotech_11295	CDNA clone IMAGE:5749586	GOBP: positive regulation of NF-kappaB transcription factor activity	0.000105818	0.000337158	positive regulation of sequence-specific DNA binding transcription factor activity;
MG1_4_vs_N_1_4	-1.66202	A_21_P0010657	LncRNA:1:156422688-156426369:-	GOBP: excretion	0.000105768	0.000337215	system process;
MG1_4_vs_N_1_4	-1.89037	oebiotech_24272	LncRNA:8:20812727-20813347:+	GOBP: skeletal muscle organ development	0.000106104	0.000337422	muscle organ development;
MG1_4_vs_N_1_4	3.06838	A_24_P927716	Homo sapiens proteoglycan 3 pseudogene (SLED1), non-coding RNA [NR_003542]	GOBP: regulation of tumor necrosis factor production	0.000106065	0.000337513	regulation of cytokine production;
MG1_4_vs_N_1_4	1.23451	A_23_P427703	Homo sapiens metallothionein 1L (gene/pseudogene) (MT1L), non-coding RNA [NR_001447]	GOCC: nucleosome	0.000106504	0.000338261	chromosomal part;protein-DNA complex;chromatin;
MG1_4_vs_N_1_4	-1.76512	oebiotech_22985	LncRNA:14:57267424-57277194:-	GOBP: feeding behavior	0.000106617	0.000338406	behavior;
MG1_4_vs_N_1_4	-1.72069	A_21_P0007961	BROAD Institute lincRNA (XLOC_010479), lincRNA [TCONS_00021588]	GOBP: positive regulation of hormone secretion	0.000106502	0.000338473	positive regulation of secretion;positive regulation of cellular process;regulation of hormone secretion;
MG1_4_vs_N_1_4	1.18607	oebiotech_23134	LncRNA:1:231658263-231664302:-	GOCC: protein-DNA complex	0.000106861	0.000338532	macromolecular complex;
MG1_4_vs_N_1_4	-1.71901	A_21_P0004267	BROAD Institute lincRNA (XLOC_004437), lincRNA [TCONS_00010001]	GOBP: diencephalon development	0.000106846	0.000338701	anatomical structure development;forebrain development;
MG1_4_vs_N_1_4	2.62133	oebiotech_03926	LncRNA:8:103991012-104012412:+	GOMF: steroid hormone receptor activity	0.000106825	0.00033885	signaling receptor activity;
MG1_4_vs_N_1_4	1.80641	A_19_P00329564	Homo sapiens uncharacterized LOC100499177 (LOC100499177), transcript variant 1, non-coding RNA [NR_034075]	GOBP: negative regulation of cell death	0.000108048	0.000340991	negative regulation of cellular process;regulation of cell death;
MG1_4_vs_N_1_4	-1.79313	A_21_P0010245	BROAD Institute lincRNA (XLOC_013942), lincRNA [TCONS_00029019]	GOBP: negative regulation of G-protein coupled receptor protein signaling pathway	0.000107795	0.000341056	negative regulation of signal transduction;regulation of G-protein coupled receptor protein signaling pathway;
MG1_4_vs_N_1_4	2.9212	oebiotech_19598	LncRNA:4:185719450-185720200:-	GOBP: cellular response to hypoxia	0.000108001	0.000341058	cellular response to decreased oxygen levels;cellular response to stress;response to hypoxia;
MG1_4_vs_N_1_4	-2.4266	A_21_P0010030	BROAD Institute lincRNA (XLOC_013714), lincRNA [TCONS_00028359]	GOBP: learning	0.000107971	0.000341181	learning or memory;
MG1_4_vs_N_1_4	-1.68791	oebiotech_13727	CDNA FLJ26402 fis, clone HRT08981	GOBP: purine nucleotide biosynthetic process	0.000108182	0.000341197	purine-containing compound biosynthetic process;nucleotide biosynthetic process;purine nucleotide metabolic process;
MG1_4_vs_N_1_4	1.18251	oebiotech_22043	LncRNA:6:160181290-160183364:-	GOBP: adaptive immune response	0.000107774	0.000341207	immune response;
MG1_4_vs_N_1_4	1.22436	oebiotech_14150	Phospholipase C, eta 1	GOBP: elevation of cytosolic calcium ion concentration	0.000107946	0.000341316	cytosolic calcium ion homeostasis;
MG1_4_vs_N_1_4	-1.89037	oebiotech_24272	LncRNA:8:20812727-20813347:+	GOBP: kidney epithelium development	0.000108301	0.000341355	epithelium development;kidney development;
MG1_4_vs_N_1_4	1.1781	A_21_P0012678	BROAD Institute lincRNA (XLOC_l2_011244), lincRNA [TCONS_l2_00021279]	GOBP: regulation of protein complex assembly	0.000108452	0.000341398	regulation of cellular component organization;regulation of cellular component biogenesis;
MG1_4_vs_N_1_4	1.27461	oebiotech_22925	LncRNA:10:35415768-35501886:+	GOBP: cytosolic calcium ion homeostasis	0.000108443	0.000341586	cellular calcium ion homeostasis;
MG1_4_vs_N_1_4	1.25581	A_21_P0008441	BROAD Institute lincRNA (XLOC_011030), lincRNA [TCONS_00022750]	GOBP: biomineral tissue development	0.000108745	0.000342104	organ development;tissue development;
MG1_4_vs_N_1_4	1.42814	oebiotech_16993	long intergenic non-protein coding RNA 256B [Source:HGNC Symbol;Acc:21865]	GOBP: response to interferon-gamma	0.000109152	0.000342305	innate immune response;response to cytokine stimulus;
MG1_4_vs_N_1_4	1.1781	A_21_P0012678	BROAD Institute lincRNA (XLOC_l2_011244), lincRNA [TCONS_l2_00021279]	GOBP: regulation of interferon-gamma production	0.000109089	0.000342321	regulation of cytokine production;
MG1_4_vs_N_1_4	1.23658	oebiotech_02471	LncRNA:1:51731524-51732716:+	GOBP: placenta development	0.000108895	0.000342361	organ development;
MG1_4_vs_N_1_4	1.42814	oebiotech_16993	long intergenic non-protein coding RNA 256B [Source:HGNC Symbol;Acc:21865]	GOBP: cellular response to molecule of bacterial origin	0.000109003	0.000342484	cellular response to biotic stimulus;response to molecule of bacterial origin;
MG1_4_vs_N_1_4	-2.12069	oebiotech_23755	LncRNA:4:157555695-157563834:-	GOBP: regulation of ERK1 and ERK2 cascade	0.000109282	0.000342495	regulation of MAPK cascade;
MG1_4_vs_N_1_4	2.62133	oebiotech_03926	LncRNA:8:103991012-104012412:+	GOBP: response to heat	0.000109089	0.000342537	response to temperature stimulus;response to stress;
MG1_4_vs_N_1_4	1.3559	A_21_P0002511	Q2H1E0_CHAGB (Q2H1E0) Predicted protein, partial (5%) [THC2723627]	GOBP: positive regulation of cell death	0.000109453	0.000342599	positive regulation of cellular process;regulation of cell death;
MG1_4_vs_N_1_4	1.2322	oebiotech_21472	LncRNA:9:90387829-90401799:+	GOCC: kinetochore	0.000109423	0.000342723	chromosomal part;protein complex;intracellular non-membrane-bounded organelle;chromosome, centromeric region;
MG1_4_vs_N_1_4	1.32693	oebiotech_23973	LncRNA:6:84693447-84717042:+	GOBP: positive regulation of endocytosis	0.000110794	0.000342915	positive regulation of cellular component organization;positive regulation of transport;positive regulation of cellular process;regulation of endocytosis;
MG1_4_vs_N_1_4	1.1989	oebiotech_06871	LncRNA:16:66583182-66585092:+	GOBP: limbic system development	0.000109657	0.000343022	system development;forebrain development;
MG1_4_vs_N_1_4	1.80641	A_19_P00329564	Homo sapiens uncharacterized LOC100499177 (LOC100499177), transcript variant 1, non-coding RNA [NR_034075]	GOBP: cellular response to lipopolysaccharide	0.00011042	0.000343036	cellular response to molecule of bacterial origin;response to lipopolysaccharide;
MG1_4_vs_N_1_4	1.99353	oebiotech_11658	LncRNA:4:74608855-74609068:+	GOBP: cellular response to hypoxia	0.000110783	0.000343094	cellular response to decreased oxygen levels;cellular response to stress;response to hypoxia;
MG1_4_vs_N_1_4	1.3559	A_21_P0002511	Q2H1E0_CHAGB (Q2H1E0) Predicted protein, partial (5%) [THC2723627]	GOBP: cellular response to hypoxia	0.000110254	0.000343165	cellular response to decreased oxygen levels;cellular response to stress;response to hypoxia;
MG1_4_vs_N_1_4	1.5488	oebiotech_06531	LncRNA:15:52325903-52327822:+	GOBP: body fluid secretion	0.000110408	0.000343214	regulation of body fluid levels;secretion;
MG1_4_vs_N_1_4	1.22315	oebiotech_21976	LncRNA:10:22724353-22726858:-	GOCC: condensed nuclear chromosome	0.000110702	0.00034327	nucleus;condensed chromosome;nuclear chromosome;
MG1_4_vs_N_1_4	-1.76984	A_21_P0003002	BROAD Institute lincRNA (XLOC_002735), lincRNA [TCONS_00006134]	GOBP: learning or memory	0.000110227	0.000343297	cognition;single-organism behavior;
MG1_4_vs_N_1_4	3.06838	A_24_P927716	Homo sapiens proteoglycan 3 pseudogene (SLED1), non-coding RNA [NR_003542]	GOBP: cellular response to hypoxia	0.000110783	0.000343307	cellular response to decreased oxygen levels;cellular response to stress;response to hypoxia;
MG1_4_vs_N_1_4	1.21024	oebiotech_11295	CDNA clone IMAGE:5749586	GOBP: response to monosaccharide stimulus	0.000110372	0.000343316	response to carbohydrate stimulus;
MG1_4_vs_N_1_4	-1.95546	A_33_P3379106	Homo sapiens uncharacterized LOC283867 (LOC283867), non-coding RNA [NR_027755]	GOBP: membrane depolarization	0.000110654	0.000343337	regulation of membrane potential;
MG1_4_vs_N_1_4	1.24022	A_21_P0000496	Homo sapiens small nucleolar RNA, C/D box 1A (SNORD1A), small nucleolar RNA [NR_004395]	GOCC: nucleosome	0.00011061	0.000343413	chromosomal part;protein-DNA complex;chromatin;
MG1_4_vs_N_1_4	-1.66985	oebiotech_25202	LncRNA:19:29456048-29461177:+	GOBP: diencephalon development	0.000110221	0.000343492	anatomical structure development;forebrain development;
MG1_4_vs_N_1_4	1.5488	oebiotech_06531	LncRNA:15:52325903-52327822:+	GOBP: negative regulation of growth	0.000109902	0.000343574	negative regulation of biological process;regulation of growth;
MG1_4_vs_N_1_4	1.19787	A_21_P0000679	Homo sapiens uncharacterized LOC100507217 (LOC100507217), transcript variant 1, non-coding RNA [NR_037601]	GOBP: positive regulation of peptide secretion	0.000110121	0.000343609	positive regulation of secretion;regulation of peptide secretion;
MG1_4_vs_N_1_4	1.59172	oebiotech_22561	LncRNA:11:125495030-125527042:+	GOBP: adaptive immune response	0.000110201	0.000343645	immune response;
MG1_4_vs_N_1_4	-1.78652	oebiotech_18319	LncRNA:12:67637-69079:+	GOBP: hormone transport	0.000110003	0.000343674	regulation of hormone levels;transport;
MG1_4_vs_N_1_4	1.39645	oebiotech_05220	LncRNA:10:47639862-47644793:-	GOBP: regulation of smooth muscle cell proliferation	0.000111327	0.000343709	regulation of cell proliferation;
MG1_4_vs_N_1_4	-1.97757	A_21_P0001581	BROAD Institute lincRNA (XLOC_001025), lincRNA [TCONS_00001679]	GOBP: cognition	0.000111428	0.000343807	neurological system process;
MG1_4_vs_N_1_4	1.21996	oebiotech_23676	LncRNA:4:26861431-26861866:-	KEGG: Complement and coagulation cascades	0.000111223	0.000343815
MG1_4_vs_N_1_4	-2.10597	oebiotech_19322	LncRNA:2:155292364-155313950:-	GOBP: regulation of heart contraction	0.00011012	0.000343821	regulation of system process;
MG1_4_vs_N_1_4	1.23451	A_23_P427703	Homo sapiens metallothionein 1L (gene/pseudogene) (MT1L), non-coding RNA [NR_001447]	GOBP: positive regulation of protein catabolic process	0.000111162	0.00034384	positive regulation of protein metabolic process;regulation of protein catabolic process;positive regulation of catabolic process;
MG1_4_vs_N_1_4	1.42827	oebiotech_21890	LncRNA:4:83814604-83822069:-	GOMF: peptide receptor activity	0.000111512	0.000343853	signaling receptor activity;
MG1_4_vs_N_1_4	-1.75455	A_21_P0008564	Q65ED5_BACLD (Q65ED5) YvjD (PDZ/DHR/GLGF domain), partial (5%) [THC2495891]	GOBP: feeding behavior	0.00011187	0.000343894	behavior;
MG1_4_vs_N_1_4	1.39645	oebiotech_05220	LncRNA:10:47639862-47644793:-	GOBP: diencephalon development	0.000111327	0.000343923	anatomical structure development;forebrain development;
MG1_4_vs_N_1_4	1.26361	oebiotech_03743	LncRNA:3:140691585-140692097:+	GOBP: regulation of synaptic transmission	0.000111611	0.000343947	regulation of transmission of nerve impulse;
MG1_4_vs_N_1_4	-1.78319	oebiotech_07874	LncRNA:16:47892489-47942342:+	GOMF: transmembrane receptor protein tyrosine kinase activity	0.000111966	0.000343976	transmembrane receptor protein kinase activity;protein tyrosine kinase activity;
MG1_4_vs_N_1_4	-1.66985	oebiotech_25202	LncRNA:19:29456048-29461177:+	GOBP: regulation of synaptic plasticity	0.000112036	0.000343979	regulation of biological quality;regulation of synaptic transmission;
MG1_4_vs_N_1_4	1.18607	oebiotech_23134	LncRNA:1:231658263-231664302:-	GOBP: phosphatidylinositol-mediated signaling	0.000111693	0.000343987	inositol lipid-mediated signaling;
MG1_4_vs_N_1_4	-1.85867	A_21_P0001448	BROAD Institute lincRNA (XLOC_000642), lincRNA [TCONS_00001350]	GOBP: diencephalon development	0.000111795	0.000344086	anatomical structure development;forebrain development;
MG1_4_vs_N_1_4	-1.75455	A_21_P0008564	Q65ED5_BACLD (Q65ED5) YvjD (PDZ/DHR/GLGF domain), partial (5%) [THC2495891]	GOBP: learning	0.00011187	0.000344106	learning or memory;
MG1_4_vs_N_1_4	-1.88349	oebiotech_13619	Hexokinase 2	GOBP: regulation of microtubule cytoskeleton organization	0.000112719	0.000344799	regulation of cytoskeleton organization;regulation of microtubule-based process;
MG1_4_vs_N_1_4	1.20599	oebiotech_13198	GTP cyclohydrolase 1 (dopa-responsive dystonia)	GOBP: leukocyte chemotaxis	0.000112385	0.000344838	cell chemotaxis;leukocyte migration;
MG1_4_vs_N_1_4	-1.72907	A_21_P0009069	BX109118 Soares_testis_NHT Homo sapiens cDNA clone IMAGp998A024498, mRNA sequence [BX109118]	GOCC: primary cilium	0.000112667	0.000344853	cilium;
MG1_4_vs_N_1_4	-1.85419	A_21_P0002149	BROAD Institute lincRNA (XLOC_002542), lincRNA [TCONS_00003521]	GOBP: morphogenesis of embryonic epithelium	0.000112483	0.000344926	embryonic morphogenesis;morphogenesis of an epithelium;
MG1_4_vs_N_1_4	3.29766	oebiotech_11933	G0/G1switch 2	GOBP: regulation of blood coagulation	0.000113078	0.00034505	regulation of hemostasis;regulation of wound healing;regulation of coagulation;regulation of response to external stimulus;
MG1_4_vs_N_1_4	2.62133	oebiotech_03926	LncRNA:8:103991012-104012412:+	GOBP: cellular response to interferon-gamma	0.000112667	0.000345064	cellular response to cytokine stimulus;response to interferon-gamma;
MG1_4_vs_N_1_4	1.21024	oebiotech_11295	CDNA clone IMAGE:5749586	GOBP: monocarboxylic acid transport	0.000112986	0.000345192	carboxylic acid transport;
MG1_4_vs_N_1_4	-1.91124	oebiotech_12842	Collagen, type IV, alpha 6	GOBP: feeding behavior	0.000113204	0.000345223	behavior;
MG1_4_vs_N_1_4	3.29766	oebiotech_11933	G0/G1switch 2	GOBP: positive regulation of leukocyte migration	0.000113078	0.000345262	positive regulation of cell migration;regulation of leukocyte migration;positive regulation of immune system process;
MG1_4_vs_N_1_4	2.62133	oebiotech_03926	LncRNA:8:103991012-104012412:+	GOMF: RNA polymerase II core promoter proximal region sequence-specific DNA binding transcription factor activity	0.000112667	0.000345277	sequence-specific DNA binding RNA polymerase II transcription factor activity;
MG1_4_vs_N_1_4	-1.66046	A_21_P0013596	AGENCOURT_10187047 NIH_MGC_109 Homo sapiens cDNA clone IMAGE:6584686 5', mRNA sequence [BU556905]	GOBP: detection of stimulus involved in sensory perception	0.000112984	0.000345397	detection of stimulus;sensory perception;
MG1_4_vs_N_1_4	-1.79954	A_21_P0009360	Homo sapiens uncharacterized LOC100499467 (LOC100499467), non-coding RNA [NR_036488]	GOBP: negative regulation of G-protein coupled receptor protein signaling pathway	0.000113331	0.000345398	negative regulation of signal transduction;regulation of G-protein coupled receptor protein signaling pathway;
MG1_4_vs_N_1_4	-1.6589	A_21_P0012761	RST41218 Athersys RAGE Library Homo sapiens cDNA, mRNA sequence [BG221407]	GOBP: regulation of ERK1 and ERK2 cascade	0.000113524	0.000345774	regulation of MAPK cascade;
MG1_4_vs_N_1_4	1.39917	oebiotech_08012	MIR22 host gene (non-protein coding) [Source:HGNC Symbol;Acc:28219]	GOBP: monocarboxylic acid transport	0.000113743	0.000346229	carboxylic acid transport;
MG1_4_vs_N_1_4	-1.85419	A_21_P0002149	BROAD Institute lincRNA (XLOC_002542), lincRNA [TCONS_00003521]	GOCC: adherens junction	0.000114252	0.000347355	anchoring junction;
MG1_4_vs_N_1_4	-1.94799	oebiotech_03511	LncRNA:4:177590771-177627299:+	GOMF: transmembrane receptor protein tyrosine kinase activity	0.000114469	0.000347377	transmembrane receptor protein kinase activity;protein tyrosine kinase activity;
MG1_4_vs_N_1_4	-1.68971	A_21_P0007105	BROAD Institute lincRNA (XLOC_008844), lincRNA [TCONS_00018945]	GOMF: transmembrane receptor protein tyrosine kinase activity	0.000114334	0.00034739	transmembrane receptor protein kinase activity;protein tyrosine kinase activity;
MG1_4_vs_N_1_4	1.27198	oebiotech_15270	Homo sapiens, clone IMAGE:6471309, mRNA	GOBP: homeostasis of number of cells	0.000114203	0.000347417	homeostatic process;
MG1_4_vs_N_1_4	1.23658	oebiotech_02471	LncRNA:1:51731524-51732716:+	GOBP: female gonad development	0.000114428	0.000347464	development of primary female sexual characteristics;gonad development;
MG1_4_vs_N_1_4	-1.8472	A_21_P0004590	Homo sapiens chromosome 6 open reading frame 218 (C6orf218), non-coding RNA [NR_027793]	GOBP: associative learning	0.000114611	0.000347596	learning;
MG1_4_vs_N_1_4	1.26477	oebiotech_27995	LncRNA:Y:20990485-20995792:-	GOBP: nucleosome assembly	0.000114698	0.000347649	protein-DNA complex assembly;nucleosome organization;chromatin assembly;
MG1_4_vs_N_1_4	1.26361	oebiotech_03743	LncRNA:3:140691585-140692097:+	GOBP: hormone secretion	0.000114895	0.00034782	secretion by cell;signal release;hormone transport;
MG1_4_vs_N_1_4	1.35455	oebiotech_21963	LncRNA:19:13945329-13947103:-	GOBP: platelet degranulation	0.00011489	0.000348017	exocytosis;
MG1_4_vs_N_1_4	1.22686	oebiotech_13629	CDNA clone IMAGE:5268046	GOBP: cellular response to tumor necrosis factor	0.000115379	0.00034844	cellular response to cytokine stimulus;response to tumor necrosis factor;
MG1_4_vs_N_1_4	1.22315	oebiotech_21976	LncRNA:10:22724353-22726858:-	GOBP: chromatin assembly or disassembly	0.000115187	0.000348494	chromatin organization;
MG1_4_vs_N_1_4	1.22686	oebiotech_13629	CDNA clone IMAGE:5268046	GOBP: regulation of tumor necrosis factor production	0.000115379	0.000348651	regulation of cytokine production;
MG1_4_vs_N_1_4	1.54446	oebiotech_11864	Tumor necrosis factor, alpha-induced protein 3	GOBP: cognition	0.000115811	0.000348687	neurological system process;
MG1_4_vs_N_1_4	1.25772	oebiotech_10380	LncRNA:1:190753391-190802970:-	GOBP: positive regulation of intracellular protein transport	0.000115325	0.0003487	positive regulation of protein transport;regulation of intracellular protein transport;positive regulation of intracellular transport;
MG1_4_vs_N_1_4	-1.94365	A_33_P3382830	Homo sapiens uncharacterized LOC643623 (LOC643623), non-coding RNA [NR_038906]	GOBP: inner ear morphogenesis	0.000115899	0.000348738	inner ear development;anatomical structure formation involved in morphogenesis;embryonic morphogenesis;ear morphogenesis;
MG1_4_vs_N_1_4	-1.95392	A_21_P0012853	BROAD Institute lincRNA (XLOC_l2_011798), lincRNA [TCONS_l2_00022559]	GOMF: G-protein coupled peptide receptor activity	0.000115772	0.000348779	G-protein coupled receptor activity;peptide receptor activity;
MG1_4_vs_N_1_4	1.38572	oebiotech_25418	LncRNA:22:25959209-25960634:-	GOBP: feeding behavior	0.000115752	0.00034893	behavior;
MG1_4_vs_N_1_4	-1.74834	A_21_P0008306	BX105435 Soares_testis_NHT Homo sapiens cDNA clone IMAGp998C144462, mRNA sequence [BX105435]	KEGG: Neuroactive ligand-receptor interaction	0.000115669	0.000349101
MG1_4_vs_N_1_4	1.38572	oebiotech_25418	LncRNA:22:25959209-25960634:-	GOBP: learning	0.000115752	0.000349141	learning or memory;
MG1_4_vs_N_1_4	2.01888	oebiotech_04049	LncRNA:8:103866682-103868303:+	GOMF: RNA polymerase II transcription regulatory region sequence-specific DNA binding transcription factor activity involved in positive regulation of transcription	0.000116522	0.000350404	sequence-specific DNA binding RNA polymerase II transcription factor activity;
MG1_4_vs_N_1_4	-1.6589	A_21_P0012761	RST41218 Athersys RAGE Library Homo sapiens cDNA, mRNA sequence [BG221407]	GOMF: transmembrane receptor protein tyrosine kinase activity	0.000116744	0.000350647	transmembrane receptor protein kinase activity;protein tyrosine kinase activity;
MG1_4_vs_N_1_4	1.25472	oebiotech_15923	LncRNA:6:163898509-163899785:+	GOBP: T cell receptor signaling pathway	0.000116715	0.000350772	antigen receptor-mediated signaling pathway;
MG1_4_vs_N_1_4	1.54446	oebiotech_11864	Tumor necrosis factor, alpha-induced protein 3	GOBP: positive regulation of ERK1 and ERK2 cascade	0.00011704	0.000351112	regulation of ERK1 and ERK2 cascade;positive regulation of MAPK cascade;
MG1_4_vs_N_1_4	1.21024	oebiotech_11295	CDNA clone IMAGE:5749586	GOBP: negative regulation of ion transport	0.000117019	0.00035126	negative regulation of transport;regulation of ion transport;
MG1_4_vs_N_1_4	1.42814	oebiotech_16993	long intergenic non-protein coding RNA 256B [Source:HGNC Symbol;Acc:21865]	GOBP: cellular response to oxygen levels	0.000117381	0.000351288	cellular response to chemical stimulus;response to oxygen levels;
MG1_4_vs_N_1_4	2.32974	A_21_P0000273	Homo sapiens small nucleolar RNA, H/ACA box 41 (SNORA41), small nucleolar RNA [NR_002590]	GOBP: muscle tissue morphogenesis	0.000117364	0.000351447	tissue morphogenesis;anatomical structure formation involved in morphogenesis;muscle organ morphogenesis;
MG1_4_vs_N_1_4	1.28936	oebiotech_20740	LncRNA:7:98870923-98895594:+	GOBP: antigen processing and presentation of peptide antigen	0.000117334	0.000351568	antigen processing and presentation;
MG1_4_vs_N_1_4	1.58744	oebiotech_04347	LncRNA:8:79338337-79470728:-	GOBP: kidney epithelium development	0.000117318	0.000351734	epithelium development;kidney development;
MG1_4_vs_N_1_4	1.31444	oebiotech_13707	CDNA: FLJ20932 fis, clone ADSE01312	GOBP: positive regulation of lymphocyte proliferation	0.000117868	0.000352534	positive regulation of lymphocyte activation;regulation of lymphocyte proliferation;positive regulation of mononuclear cell proliferation;
MG1_4_vs_N_1_4	1.27805	oebiotech_12190	Fc fragment of IgA, receptor for	GOBP: negative regulation of lymphocyte activation	0.000117958	0.000352591	regulation of lymphocyte activation;negative regulation of leukocyte activation;
MG1_4_vs_N_1_4	-1.69511	A_21_P0007618	BROAD Institute lincRNA (XLOC_009859), lincRNA [TCONS_00021202]	GOBP: negative regulation of ion transport	0.000118274	0.000353323	negative regulation of transport;regulation of ion transport;
MG1_4_vs_N_1_4	1.42007	A_21_P0003868	BROAD Institute lincRNA (XLOC_003807), lincRNA [TCONS_00008951]	GOBP: skeletal muscle organ development	0.000118843	0.000354173	muscle organ development;
MG1_4_vs_N_1_4	1.40747	oebiotech_03973	LncRNA:8:52808516-52808934:-	GOBP: morphogenesis of embryonic epithelium	0.000118708	0.000354195	embryonic morphogenesis;morphogenesis of an epithelium;
MG1_4_vs_N_1_4	1.20316	oebiotech_28222	intronic	GOCC: cell-substrate junction	0.000118795	0.000354241	cell junction;
MG1_4_vs_N_1_4	1.2226	oebiotech_22184	LncRNA:6:2840911-2857517:-	GOBP: body fluid secretion	0.000118656	0.000354251	regulation of body fluid levels;secretion;
MG1_4_vs_N_1_4	1.18251	oebiotech_22043	LncRNA:6:160181290-160183364:-	GOBP: erythrocyte differentiation	0.000119229	0.000354473	erythrocyte homeostasis;myeloid cell differentiation;
MG1_4_vs_N_1_4	1.20599	oebiotech_13198	GTP cyclohydrolase 1 (dopa-responsive dystonia)	GOBP: regulation of body fluid levels	0.000119101	0.000354516	regulation of biological quality;single-multicellular organism process;
MG1_4_vs_N_1_4	-2.18701	oebiotech_13661	CDNA clone IMAGE:5297433	GOBP: detection of chemical stimulus involved in sensory perception	0.000119316	0.000354521	detection of stimulus involved in sensory perception;detection of chemical stimulus;sensory perception of chemical stimulus;sensory perception;
MG1_4_vs_N_1_4	1.23658	oebiotech_02471	LncRNA:1:51731524-51732716:+	GOBP: regulation of protein complex assembly	0.000119043	0.000354557	regulation of cellular component organization;regulation of cellular component biogenesis;
MG1_4_vs_N_1_4	1.30092	A_32_P19840	PREDICTED: Homo sapiens hypothetical LOC100507507 (LOC100507507), miscRNA [XR_108783]	GOBP: cognition	0.000119207	0.000354619	neurological system process;
MG1_4_vs_N_1_4	3.29766	oebiotech_11933	G0/G1switch 2	GOBP: positive regulation of MAP kinase activity	0.000119518	0.00035491	positive regulation of protein serine/threonine kinase activity;regulation of MAP kinase activity;
MG1_4_vs_N_1_4	-1.8472	A_21_P0004590	Homo sapiens chromosome 6 open reading frame 218 (C6orf218), non-coding RNA [NR_027793]	GOBP: diencephalon development	0.00011967	0.000355147	anatomical structure development;forebrain development;
MG1_4_vs_N_1_4	1.42814	oebiotech_16993	long intergenic non-protein coding RNA 256B [Source:HGNC Symbol;Acc:21865]	GOBP: cellular response to interferon-gamma	0.00012017	0.000356419	cellular response to cytokine stimulus;response to interferon-gamma;
MG1_4_vs_N_1_4	1.33806	oebiotech_09576	LncRNA:2:64166987-64168884:-	GOBP: negative regulation of G-protein coupled receptor protein signaling pathway	0.000120294	0.000356575	negative regulation of signal transduction;regulation of G-protein coupled receptor protein signaling pathway;
MG1_4_vs_N_1_4	1.24022	A_21_P0000496	Homo sapiens small nucleolar RNA, C/D box 1A (SNORD1A), small nucleolar RNA [NR_004395]	GOBP: nucleosome assembly	0.000120528	0.000356632	protein-DNA complex assembly;nucleosome organization;chromatin assembly;
MG1_4_vs_N_1_4	-1.78652	oebiotech_18319	LncRNA:12:67637-69079:+	GOBP: regulation of G-protein coupled receptor protein signaling pathway	0.000120391	0.000356649	regulation of signal transduction;
MG1_4_vs_N_1_4	-1.95392	A_21_P0012853	BROAD Institute lincRNA (XLOC_l2_011798), lincRNA [TCONS_l2_00022559]	GOBP: skeletal muscle organ development	0.000120525	0.000356833	muscle organ development;
MG1_4_vs_N_1_4	-1.7876	oebiotech_25019	LncRNA:16:65397128-65397896:-	GOBP: regulation of synaptic transmission	0.000120731	0.000357019	regulation of transmission of nerve impulse;
MG1_4_vs_N_1_4	2.9212	oebiotech_19598	LncRNA:4:185719450-185720200:-	GOBP: mammary gland development	0.000120912	0.000357131	gland development;
MG1_4_vs_N_1_4	-2.15139	A_21_P0010222	BROAD Institute lincRNA (XLOC_013866), lincRNA [TCONS_00028969]	GOBP: diencephalon development	0.000120898	0.000357301	anatomical structure development;forebrain development;
MG1_4_vs_N_1_4	2.62133	oebiotech_03926	LncRNA:8:103991012-104012412:+	GOBP: regulation of anion transport	0.000121408	0.000357535	regulation of ion transport;
MG1_4_vs_N_1_4	1.28936	oebiotech_20740	LncRNA:7:98870923-98895594:+	GOBP: leukocyte migration	0.000121285	0.000357595	cell migration;immune system process;
MG1_4_vs_N_1_4	2.9212	oebiotech_19598	LncRNA:4:185719450-185720200:-	GOBP: positive regulation of MAPK cascade	0.000121513	0.000357631	regulation of MAPK cascade;positive regulation of intracellular protein kinase cascade;
MG1_4_vs_N_1_4	2.01888	oebiotech_04049	LncRNA:8:103866682-103868303:+	GOBP: adaptive immune response	0.000121227	0.000357636	immune response;
MG1_4_vs_N_1_4	2.62133	oebiotech_03926	LncRNA:8:103991012-104012412:+	GOBP: leukocyte homeostasis	0.000121408	0.000357746	homeostasis of number of cells;immune system process;
MG1_4_vs_N_1_4	-1.87654	A_21_P0008937	BROAD Institute lincRNA (XLOC_011720), lincRNA [TCONS_00024397]	GOCC: cell cortex	0.000121223	0.000357836	cell periphery;cytoplasmic part;
MG1_4_vs_N_1_4	-1.82494	A_21_P0001763	PREDICTED: Homo sapiens hypothetical LOC100506929 (LOC100506929), miscRNA [XR_110856]	GOBP: regulation of synaptic plasticity	0.000121667	0.000357874	regulation of biological quality;regulation of synaptic transmission;
MG1_4_vs_N_1_4	1.32693	oebiotech_23973	LncRNA:6:84693447-84717042:+	GOBP: regulation of wound healing	0.000121931	0.000358439	regulation of response to stress;
MG1_4_vs_N_1_4	-1.80353	oebiotech_05566	LncRNA:12:52700399-52702155:-	GOBP: excretion	0.000122171	0.000358932	system process;
MG1_4_vs_N_1_4	-1.80393	oebiotech_10609	Skint-like, pseudogene [Source:HGNC Symbol;Acc:33993]	GOBP: regulation of JNK cascade	0.000122449	0.000359323	regulation of stress-activated MAPK cascade;
MG1_4_vs_N_1_4	1.32693	oebiotech_23973	LncRNA:6:84693447-84717042:+	GOBP: negative regulation of growth	0.000122402	0.000359397	negative regulation of biological process;regulation of growth;
MG1_4_vs_N_1_4	-1.75455	A_21_P0008564	Q65ED5_BACLD (Q65ED5) YvjD (PDZ/DHR/GLGF domain), partial (5%) [THC2495891]	GOBP: ear development	0.000122617	0.000359605	sensory organ development;
MG1_4_vs_N_1_4	-1.88349	oebiotech_13619	Hexokinase 2	GOBP: regulation of microtubule-based process	0.0001231	0.000360809	regulation of cellular process;
MG1_4_vs_N_1_4	1.18251	oebiotech_22043	LncRNA:6:160181290-160183364:-	KEGG: Toll-like receptor signaling pathway	0.000123444	0.000361391
MG1_4_vs_N_1_4	-1.66985	oebiotech_25202	LncRNA:19:29456048-29461177:+	GOBP: positive regulation of peptide secretion	0.000123407	0.000361495	positive regulation of secretion;regulation of peptide secretion;
MG1_4_vs_N_1_4	1.3559	A_21_P0002511	Q2H1E0_CHAGB (Q2H1E0) Predicted protein, partial (5%) [THC2723627]	GOBP: regulation of fat cell differentiation	0.000124024	0.000362875	regulation of cell differentiation;
MG1_4_vs_N_1_4	1.28936	oebiotech_20740	LncRNA:7:98870923-98895594:+	GOCC: sarcolemma	0.000124452	0.000363916	plasma membrane;
MG1_4_vs_N_1_4	-2.4266	A_21_P0010030	BROAD Institute lincRNA (XLOC_013714), lincRNA [TCONS_00028359]	GOBP: placenta development	0.000124745	0.00036413	organ development;
MG1_4_vs_N_1_4	-1.71323	A_21_P0006010	EST11771 human nasopharynx Homo sapiens cDNA, mRNA sequence [CD695248]	GOBP: hormone secretion	0.000124606	0.000364149	secretion by cell;signal release;hormone transport;
MG1_4_vs_N_1_4	3.29766	oebiotech_11933	G0/G1switch 2	GOBP: positive regulation of NF-kappaB transcription factor activity	0.00012483	0.000364165	positive regulation of sequence-specific DNA binding transcription factor activity;
MG1_4_vs_N_1_4	1.22315	oebiotech_21976	LncRNA:10:22724353-22726858:-	GOCC: chromosome, centromeric region	0.000124716	0.00036426	chromosomal part;
MG1_4_vs_N_1_4	1.18251	oebiotech_22043	LncRNA:6:160181290-160183364:-	GOBP: leukocyte mediated immunity	0.000125256	0.000364979	immune effector process;
MG1_4_vs_N_1_4	3.06838	A_24_P927716	Homo sapiens proteoglycan 3 pseudogene (SLED1), non-coding RNA [NR_003542]	GOBP: mammary gland development	0.000125354	0.00036505	gland development;
MG1_4_vs_N_1_4	1.27198	oebiotech_15270	Homo sapiens, clone IMAGE:6471309, mRNA	GOBP: positive regulation of cell division	0.000125233	0.000365125	regulation of cell division;positive regulation of cellular process;
MG1_4_vs_N_1_4	-2.0275	oebiotech_10612	LncRNA:1:48291803-48295035:+	GOCC: nonmotile primary cilium	0.000126053	0.000365163	primary cilium;
MG1_4_vs_N_1_4	1.26361	oebiotech_03743	LncRNA:3:140691585-140692097:+	GOCC: adherens junction	0.000125701	0.000365208	anchoring junction;
MG1_4_vs_N_1_4	1.5488	oebiotech_06531	LncRNA:15:52325903-52327822:+	GOCC: protein-DNA complex	0.000125775	0.000365209	macromolecular complex;
MG1_4_vs_N_1_4	1.39917	oebiotech_08012	MIR22 host gene (non-protein coding) [Source:HGNC Symbol;Acc:28219]	GOBP: regulation of interferon-gamma production	0.000125924	0.000365215	regulation of cytokine production;
MG1_4_vs_N_1_4	-1.79741	A_21_P0004744	LncRNA:6:30807303-30815936:-	GOBP: regulation of epithelial cell differentiation	0.000125637	0.000365234	regulation of multicellular organismal development;regulation of cell differentiation;
MG1_4_vs_N_1_4	-1.92957	A_21_P0005536	BROAD Institute lincRNA (XLOC_006637), lincRNA [TCONS_00013993]	GOBP: regulation of synaptic plasticity	0.00012601	0.00036525	regulation of biological quality;regulation of synaptic transmission;
MG1_4_vs_N_1_4	-1.67617	oebiotech_07061	LncRNA:20:10381656-10384178:-	GOBP: regulation of G-protein coupled receptor protein signaling pathway	0.000125888	0.000365323	regulation of signal transduction;
MG1_4_vs_N_1_4	-1.66985	oebiotech_25202	LncRNA:19:29456048-29461177:+	GOMF: transmembrane receptor protein tyrosine kinase activity	0.000125526	0.000365337	transmembrane receptor protein kinase activity;protein tyrosine kinase activity;
MG1_4_vs_N_1_4	-1.74707	oebiotech_02534	LncRNA:11:31710729-31789373:-	GOBP: regulation of oxidoreductase activity	0.000125637	0.000365448	regulation of catalytic activity;
MG1_4_vs_N_1_4	3.06838	A_24_P927716	Homo sapiens proteoglycan 3 pseudogene (SLED1), non-coding RNA [NR_003542]	GOMF: steroid hormone receptor activity	0.000126233	0.000365473	signaling receptor activity;
MG1_4_vs_N_1_4	1.30092	A_32_P19840	PREDICTED: Homo sapiens hypothetical LOC100507507 (LOC100507507), miscRNA [XR_108783]	GOBP: positive regulation of hormone secretion	0.000126331	0.000365542	positive regulation of secretion;positive regulation of cellular process;regulation of hormone secretion;
MG1_4_vs_N_1_4	1.18251	oebiotech_22043	LncRNA:6:160181290-160183364:-	GOBP: response to vitamin	0.000126443	0.000365653	response to nutrient;
MG1_4_vs_N_1_4	-1.95392	A_21_P0012853	BROAD Institute lincRNA (XLOC_l2_011798), lincRNA [TCONS_l2_00022559]	GOMF: peptide receptor activity	0.000126547	0.000365741	signaling receptor activity;
MG1_4_vs_N_1_4	1.24022	A_21_P0000496	Homo sapiens small nucleolar RNA, C/D box 1A (SNORD1A), small nucleolar RNA [NR_004395]	GOBP: regulation of oxidoreductase activity	0.000127155	0.00036686	regulation of catalytic activity;
MG1_4_vs_N_1_4	1.54446	oebiotech_11864	Tumor necrosis factor, alpha-induced protein 3	GOBP: regulation of tumor necrosis factor production	0.000127114	0.000366955	regulation of cytokine production;
MG1_4_vs_N_1_4	1.26361	oebiotech_03743	LncRNA:3:140691585-140692097:+	GOBP: positive regulation of hormone secretion	0.000127071	0.000367045	positive regulation of secretion;positive regulation of cellular process;regulation of hormone secretion;
MG1_4_vs_N_1_4	1.39917	oebiotech_08012	MIR22 host gene (non-protein coding) [Source:HGNC Symbol;Acc:28219]	GOBP: cellular response to lipopolysaccharide	0.000127399	0.000367139	cellular response to molecule of bacterial origin;response to lipopolysaccharide;
MG1_4_vs_N_1_4	1.3226	oebiotech_17434	LncRNA:17:80200542-80203317:+	GOBP: cognition	0.000127331	0.000367155	neurological system process;
MG1_4_vs_N_1_4	1.18251	oebiotech_22043	LncRNA:6:160181290-160183364:-	GOBP: carboxylic acid transport	0.000127753	0.000367521	organic acid transport;organic anion transport;
MG1_4_vs_N_1_4	1.20316	oebiotech_28222	intronic	GOBP: regulation of endocytosis	0.000127734	0.000367678	regulation of vesicle-mediated transport;regulation of cellular component organization;
MG1_4_vs_N_1_4	1.31444	oebiotech_13707	CDNA: FLJ20932 fis, clone ADSE01312	GOBP: positive regulation of mononuclear cell proliferation	0.000127668	0.000367702	positive regulation of leukocyte proliferation;regulation of mononuclear cell proliferation;
MG1_4_vs_N_1_4	1.3226	oebiotech_17434	LncRNA:17:80200542-80203317:+	GOBP: mammary gland development	0.00012806	0.00036819	gland development;
MG1_4_vs_N_1_4	1.25472	oebiotech_15923	LncRNA:6:163898509-163899785:+	KEGG: Antigen processing and presentation	0.000128649	0.000368608
MG1_4_vs_N_1_4	1.20599	oebiotech_13198	GTP cyclohydrolase 1 (dopa-responsive dystonia)	GOBP: regulation of cytokine biosynthetic process	0.000128541	0.000368723	regulation of protein metabolic process;regulation of cellular biosynthetic process;regulation of macromolecule biosynthetic process;regulation of cytokine production;
MG1_4_vs_N_1_4	1.25472	oebiotech_15923	LncRNA:6:163898509-163899785:+	GOCC: condensed chromosome, centromeric region	0.000128649	0.000368821	condensed chromosome;chromosome, centromeric region;
MG1_4_vs_N_1_4	1.25472	oebiotech_15923	LncRNA:6:163898509-163899785:+	GOBP: negative regulation of myeloid cell differentiation	0.000128363	0.000368849	regulation of myeloid cell differentiation;negative regulation of cell differentiation;
MG1_4_vs_N_1_4	1.20599	oebiotech_13198	GTP cyclohydrolase 1 (dopa-responsive dystonia)	GOBP: regulation of mitosis	0.000128541	0.000368935	regulation of nuclear division;regulation of cell cycle process;regulation of mitotic cell cycle;
MG1_4_vs_N_1_4	-1.65435	A_21_P0001906	Q6VEP8_PANTR (Q6VEP8) F379 retina specific protein, complete [THC2677671]	GOBP: negative regulation of G-protein coupled receptor protein signaling pathway	0.000128877	0.000369046	negative regulation of signal transduction;regulation of G-protein coupled receptor protein signaling pathway;
MG1_4_vs_N_1_4	-1.68791	oebiotech_13727	CDNA FLJ26402 fis, clone HRT08981	GOMF: neurotransmitter receptor activity	0.000128516	0.000369075	signaling receptor activity;
MG1_4_vs_N_1_4	1.74035	A_21_P0011952	BROAD Institute lincRNA (XLOC_l2_008203), lincRNA [TCONS_l2_00014799]	GOBP: cyclic nucleotide metabolic process	0.000129329	0.000370129	nucleotide metabolic process;
MG1_4_vs_N_1_4	1.40747	oebiotech_03973	LncRNA:8:52808516-52808934:-	GOBP: hormone secretion	0.000129603	0.000370275	secretion by cell;signal release;hormone transport;
MG1_4_vs_N_1_4	2.9212	oebiotech_19598	LncRNA:4:185719450-185720200:-	GOBP: Ras protein signal transduction	0.000129598	0.000370473	small GTPase mediated signal transduction;
MG1_4_vs_N_1_4	2.07006	oebiotech_16308	Macrophage scavenger receptor 1	GOCC: ruffle	0.000129544	0.000370532	cell projection;cell leading edge;
MG1_4_vs_N_1_4	1.42814	oebiotech_16993	long intergenic non-protein coding RNA 256B [Source:HGNC Symbol;Acc:21865]	GOBP: lipid transport	0.000129909	0.000370936	organic substance transport;lipid localization;
MG1_4_vs_N_1_4	-1.68971	A_21_P0007105	BROAD Institute lincRNA (XLOC_008844), lincRNA [TCONS_00018945]	GOBP: positive regulation of MAPK cascade	0.000130538	0.000371452	regulation of MAPK cascade;positive regulation of intracellular protein kinase cascade;
MG1_4_vs_N_1_4	1.18251	oebiotech_22043	LncRNA:6:160181290-160183364:-	GOBP: cellular response to metal ion	0.000130216	0.000371599	cellular response to inorganic substance;response to metal ion;
MG1_4_vs_N_1_4	-2.10597	oebiotech_19322	LncRNA:2:155292364-155313950:-	GOBP: positive regulation of hormone secretion	0.000130385	0.000371656	positive regulation of secretion;positive regulation of cellular process;regulation of hormone secretion;
MG1_4_vs_N_1_4	1.26361	oebiotech_03743	LncRNA:3:140691585-140692097:+	GOBP: phospholipase C-activating G-protein coupled receptor signaling pathway	0.000130535	0.000371656	G-protein coupled receptor signaling pathway;
MG1_4_vs_N_1_4	1.54446	oebiotech_11864	Tumor necrosis factor, alpha-induced protein 3	GOBP: cellular response to hypoxia	0.000130332	0.000371718	cellular response to decreased oxygen levels;cellular response to stress;response to hypoxia;
MG1_4_vs_N_1_4	1.2226	oebiotech_22184	LncRNA:6:2840911-2857517:-	GOBP: positive regulation of angiogenesis	0.000130505	0.000371785	positive regulation of developmental process;regulation of angiogenesis;
MG1_4_vs_N_1_4	1.27198	oebiotech_15270	Homo sapiens, clone IMAGE:6471309, mRNA	GOBP: negative regulation of sequence-specific DNA binding transcription factor activity	0.000130947	0.00037219	regulation of sequence-specific DNA binding transcription factor activity;negative regulation of molecular function;
MG1_4_vs_N_1_4	1.27198	oebiotech_15270	Homo sapiens, clone IMAGE:6471309, mRNA	GOBP: regulation of wound healing	0.000130904	0.000372282	regulation of response to stress;
MG1_4_vs_N_1_4	3.06838	A_24_P927716	Homo sapiens proteoglycan 3 pseudogene (SLED1), non-coding RNA [NR_003542]	KEGG: Complement and coagulation cascades	0.000131349	0.000372696
MG1_4_vs_N_1_4	3.06838	A_24_P927716	Homo sapiens proteoglycan 3 pseudogene (SLED1), non-coding RNA [NR_003542]	GOBP: regulation of oxidoreductase activity	0.000131349	0.000372908	regulation of catalytic activity;
MG1_4_vs_N_1_4	3.06838	A_24_P927716	Homo sapiens proteoglycan 3 pseudogene (SLED1), non-coding RNA [NR_003542]	GOBP: response to heat	0.000131349	0.000373121	response to temperature stimulus;response to stress;
MG1_4_vs_N_1_4	-1.82494	A_21_P0001763	PREDICTED: Homo sapiens hypothetical LOC100506929 (LOC100506929), miscRNA [XR_110856]	GOBP: positive regulation of peptide secretion	0.00013186	0.000373931	positive regulation of secretion;regulation of peptide secretion;
MG1_4_vs_N_1_4	1.27805	oebiotech_12190	Fc fragment of IgA, receptor for	GOBP: regulation of I-kappaB kinase/NF-kappaB cascade	0.000131951	0.000373976	regulation of intracellular protein kinase cascade;
MG1_4_vs_N_1_4	-1.65939	oebiotech_24310	LncRNA:9:37509147-37510296:+	GOMF: transmembrane receptor protein tyrosine kinase activity	0.000132139	0.000374295	transmembrane receptor protein kinase activity;protein tyrosine kinase activity;
MG1_4_vs_N_1_4	-1.85419	A_21_P0002149	BROAD Institute lincRNA (XLOC_002542), lincRNA [TCONS_00003521]	GOMF: G-protein coupled peptide receptor activity	0.00013226	0.000374426	G-protein coupled receptor activity;peptide receptor activity;
MG1_4_vs_N_1_4	1.21996	oebiotech_23676	LncRNA:4:26861431-26861866:-	GOBP: positive regulation of cell development	0.000132433	0.000374704	regulation of cell development;positive regulation of cell differentiation;
MG1_4_vs_N_1_4	1.35856	oebiotech_20508	LncRNA:22:22569183-22569654:+	GOBP: chromatin remodeling	0.000132696	0.000375235	chromatin modification;
MG1_4_vs_N_1_4	1.76765	A_21_P0009096	BROAD Institute lincRNA (XLOC_011681), lincRNA [TCONS_00024822]	GOBP: negative regulation of ion transport	0.000132842	0.000375433	negative regulation of transport;regulation of ion transport;
MG1_4_vs_N_1_4	1.20316	oebiotech_28222	intronic	GOBP: protein autophosphorylation	0.000133788	0.000376185	protein phosphorylation;
MG1_4_vs_N_1_4	-2.02594	A_33_P3383169	PREDICTED: Homo sapiens hypothetical LOC402481 (PP13004), miscRNA [XR_108769]	GOBP: positive regulation of epithelial cell proliferation	0.000133883	0.000376239	regulation of epithelial cell proliferation;positive regulation of cell proliferation;
MG1_4_vs_N_1_4	-1.85419	A_21_P0002149	BROAD Institute lincRNA (XLOC_002542), lincRNA [TCONS_00003521]	GOBP: hormone transport	0.000133203	0.00037624	regulation of hormone levels;transport;
MG1_4_vs_N_1_4	1.5488	oebiotech_06531	LncRNA:15:52325903-52327822:+	GOBP: regulation of cell division	0.000133534	0.000376321	regulation of cellular process;
MG1_4_vs_N_1_4	1.18134	oebiotech_11079	Cathepsin L1	GOBP: S phase of mitotic cell cycle	0.000133776	0.000376363	interphase of mitotic cell cycle;S phase;mitotic cell cycle;
MG1_4_vs_N_1_4	1.17936	oebiotech_09452	LncRNA:2:131876943-131883092:+	GOBP: nucleosome assembly	0.000133625	0.000376365	protein-DNA complex assembly;nucleosome organization;chromatin assembly;
MG1_4_vs_N_1_4	1.26361	oebiotech_03743	LncRNA:3:140691585-140692097:+	GOCC: primary cilium	0.0001335	0.000376438	cilium;
MG1_4_vs_N_1_4	1.3226	oebiotech_17434	LncRNA:17:80200542-80203317:+	GOBP: negative regulation of cell death	0.000133734	0.000376458	negative regulation of cellular process;regulation of cell death;
MG1_4_vs_N_1_4	1.2226	oebiotech_22184	LncRNA:6:2840911-2857517:-	GOBP: response to heat	0.000133381	0.000376528	response to temperature stimulus;response to stress;
MG1_4_vs_N_1_4	1.18251	oebiotech_22043	LncRNA:6:160181290-160183364:-	GOBP: regulation of fibroblast proliferation	0.000133475	0.00037658	regulation of cell proliferation;
MG1_4_vs_N_1_4	1.99353	oebiotech_11658	LncRNA:4:74608855-74609068:+	GOBP: activation of MAPK activity	0.000134349	0.000376699	positive regulation of MAP kinase activity;activation of protein kinase activity;protein phosphorylation;
MG1_4_vs_N_1_4	3.06838	A_24_P927716	Homo sapiens proteoglycan 3 pseudogene (SLED1), non-coding RNA [NR_003542]	GOBP: Ras protein signal transduction	0.000134349	0.000376911	small GTPase mediated signal transduction;
MG1_4_vs_N_1_4	-2.18167	oebiotech_02627	LncRNA:2:105552868-105654954:-	GOMF: G-protein coupled receptor binding	0.000134509	0.000376933	receptor binding;
MG1_4_vs_N_1_4	1.76765	A_21_P0009096	BROAD Institute lincRNA (XLOC_011681), lincRNA [TCONS_00024822]	GOBP: cognition	0.000134207	0.000376938	neurological system process;
MG1_4_vs_N_1_4	3.06838	A_24_P927716	Homo sapiens proteoglycan 3 pseudogene (SLED1), non-coding RNA [NR_003542]	GOBP: activation of MAPK activity	0.000134349	0.000377124	positive regulation of MAP kinase activity;activation of protein kinase activity;protein phosphorylation;
MG1_4_vs_N_1_4	1.67147	oebiotech_13782	Clone 23688 mRNA sequence	GOBP: protein modification by small protein removal	0.000135016	0.000378141	protein modification by small protein conjugation or removal;
MG1_4_vs_N_1_4	-1.76826	A_21_P0001213	BROAD Institute lincRNA (XLOC_001147), lincRNA [TCONS_00000712]	GOMF: hormone binding	0.000135418	0.000378628	binding;
MG1_4_vs_N_1_4	-1.82061	A_19_P00808473	PREDICTED: Homo sapiens hypothetical LOC100652997 (LOC100652997), miscRNA [XR_132575]	GOBP: purine nucleotide biosynthetic process	0.000135289	0.000378694	purine-containing compound biosynthetic process;nucleotide biosynthetic process;purine nucleotide metabolic process;
MG1_4_vs_N_1_4	1.5488	oebiotech_06531	LncRNA:15:52325903-52327822:+	GOBP: regulation of neuron apoptotic process	0.000135382	0.00037874	regulation of neuron death;regulation of apoptotic process;
MG1_4_vs_N_1_4	1.80641	A_19_P00329564	Homo sapiens uncharacterized LOC100499177 (LOC100499177), transcript variant 1, non-coding RNA [NR_034075]	GOBP: positive regulation of ERK1 and ERK2 cascade	0.000135645	0.00037905	regulation of ERK1 and ERK2 cascade;positive regulation of MAPK cascade;
MG1_4_vs_N_1_4	-1.66729	oebiotech_03723	LncRNA:5:123795604-123796242:-	GOBP: skeletal muscle organ development	0.000135734	0.000379086	muscle organ development;
MG1_4_vs_N_1_4	-1.8472	A_21_P0004590	Homo sapiens chromosome 6 open reading frame 218 (C6orf218), non-coding RNA [NR_027793]	GOBP: learning or memory	0.000135971	0.000379323	cognition;single-organism behavior;
MG1_4_vs_N_1_4	1.44822	oebiotech_08035	MIR22 host gene (non-protein coding) [Source:HGNC Symbol;Acc:28219]	GOBP: S phase	0.000135917	0.000379383	interphase;cell cycle phase;
MG1_4_vs_N_1_4	2.9212	oebiotech_19598	LncRNA:4:185719450-185720200:-	GOBP: regulation of hormone secretion	0.000136171	0.000379666	regulation of cellular localization;regulation of secretion;regulation of signaling;regulation of cell communication;
MG1_4_vs_N_1_4	-1.89037	oebiotech_24272	LncRNA:8:20812727-20813347:+	GOBP: regulation of G-protein coupled receptor protein signaling pathway	0.000136663	0.000380188	regulation of signal transduction;
MG1_4_vs_N_1_4	-1.66447	oebiotech_08281	LncRNA:6:44184698-44185835:+	GOBP: regulation of G-protein coupled receptor protein signaling pathway	0.000136663	0.0003804	regulation of signal transduction;
MG1_4_vs_N_1_4	1.17899	oebiotech_16156	LncRNA:18:18635360-18637153:-	GOMF: SMAD binding	0.000136569	0.000380564	protein binding;
MG1_4_vs_N_1_4	-1.94365	A_33_P3382830	Homo sapiens uncharacterized LOC643623 (LOC643623), non-coding RNA [NR_038906]	GOBP: ear morphogenesis	0.000136883	0.000380587	embryonic organ morphogenesis;ear development;
MG1_4_vs_N_1_4	1.5488	oebiotech_06531	LncRNA:15:52325903-52327822:+	GOBP: protein-DNA complex assembly	0.000136662	0.00038061	protein-DNA complex subunit organization;cellular macromolecular complex assembly;
MG1_4_vs_N_1_4	1.20316	oebiotech_28222	intronic	GOCC: lysosomal membrane	0.000137247	0.000381174	vacuolar membrane;lysosome;
MG1_4_vs_N_1_4	-1.91972	oebiotech_03643	LncRNA:4:3760474-3765117:-	GOBP: positive regulation of hormone secretion	0.000137232	0.000381345	positive regulation of secretion;positive regulation of cellular process;regulation of hormone secretion;
MG1_4_vs_N_1_4	1.46311	oebiotech_11245	Asp (abnormal spindle) homolog, microcephaly associated (Drosophila)	GOBP: antigen processing and presentation	0.000137421	0.000381442	immune system process;
MG1_4_vs_N_1_4	-2.15139	A_21_P0010222	BROAD Institute lincRNA (XLOC_013866), lincRNA [TCONS_00028969]	GOMF: transmembrane receptor protein tyrosine kinase activity	0.000137641	0.000381839	transmembrane receptor protein kinase activity;protein tyrosine kinase activity;
MG1_4_vs_N_1_4	-1.89037	oebiotech_24272	LncRNA:8:20812727-20813347:+	GOBP: regulation of synaptic transmission	0.00013778	0.000382013	regulation of transmission of nerve impulse;
MG1_4_vs_N_1_4	-2.15139	A_21_P0010222	BROAD Institute lincRNA (XLOC_013866), lincRNA [TCONS_00028969]	GOBP: inner ear morphogenesis	0.00013817	0.000382243	inner ear development;anatomical structure formation involved in morphogenesis;embryonic morphogenesis;ear morphogenesis;
MG1_4_vs_N_1_4	1.27068	A_21_P0000497	Homo sapiens small nucleolar RNA, C/D box 1B (SNORD1B), small nucleolar RNA [NR_004396]	GOBP: regulation of synaptic plasticity	0.000138141	0.000382376	regulation of biological quality;regulation of synaptic transmission;
MG1_4_vs_N_1_4	3.06838	A_24_P927716	Homo sapiens proteoglycan 3 pseudogene (SLED1), non-coding RNA [NR_003542]	GOMF: RNA polymerase II core promoter proximal region sequence-specific DNA binding transcription factor activity	0.000138087	0.000382439	sequence-specific DNA binding RNA polymerase II transcription factor activity;
MG1_4_vs_N_1_4	1.42827	oebiotech_21890	LncRNA:4:83814604-83822069:-	GOBP: positive regulation of epithelial cell proliferation	0.00013802	0.000382466	regulation of epithelial cell proliferation;positive regulation of cell proliferation;
MG1_4_vs_N_1_4	1.32693	oebiotech_23973	LncRNA:6:84693447-84717042:+	GOBP: negative regulation of immune system process	0.000138967	0.000384235	negative regulation of biological process;regulation of immune system process;
MG1_4_vs_N_1_4	1.22686	oebiotech_13629	CDNA clone IMAGE:5268046	GOBP: negative regulation of immune system process	0.000139294	0.000384711	negative regulation of biological process;regulation of immune system process;
MG1_4_vs_N_1_4	1.2322	oebiotech_21472	LncRNA:9:90387829-90401799:+	GOCC: cell-substrate junction	0.000139408	0.000384813	cell junction;
MG1_4_vs_N_1_4	-1.91251	oebiotech_24860	LncRNA:14:90921678-90923558:+	GOBP: diencephalon development	0.000139259	0.000384829	anatomical structure development;forebrain development;
MG1_4_vs_N_1_4	1.17899	oebiotech_16156	LncRNA:18:18635360-18637153:-	GOCC: nonmotile primary cilium	0.000139583	0.000385081	primary cilium;
MG1_4_vs_N_1_4	2.9212	oebiotech_19598	LncRNA:4:185719450-185720200:-	GOBP: regulation of B cell proliferation	0.00013982	0.000385308	regulation of B cell activation;regulation of lymphocyte proliferation;
MG1_4_vs_N_1_4	-1.7483	A_21_P0004126	RST7300 Athersys RAGE Library Homo sapiens cDNA, mRNA sequence [BG188284]	GOBP: diencephalon development	0.00013982	0.000385521	anatomical structure development;forebrain development;
MG1_4_vs_N_1_4	1.19787	A_21_P0000679	Homo sapiens uncharacterized LOC100507217 (LOC100507217), transcript variant 1, non-coding RNA [NR_037601]	GOCC: cell-substrate adherens junction	0.000140586	0.000387204	cell-substrate junction;adherens junction;
MG1_4_vs_N_1_4	1.42814	oebiotech_16993	long intergenic non-protein coding RNA 256B [Source:HGNC Symbol;Acc:21865]	GOBP: regulation of lymphocyte differentiation	0.000141125	0.000388474	regulation of multicellular organismal development;regulation of lymphocyte activation;regulation of cell differentiation;
MG1_4_vs_N_1_4	-1.71184	oebiotech_03950	LncRNA:5:151133552-151146808:+	GOBP: learning	0.000141284	0.000388698	learning or memory;
MG1_4_vs_N_1_4	1.3154	oebiotech_05864	LncRNA:14:52577839-52596343:-	GOBP: camera-type eye morphogenesis	0.000141824	0.000389536	eye morphogenesis;camera-type eye development;
MG1_4_vs_N_1_4	3.06838	A_24_P927716	Homo sapiens proteoglycan 3 pseudogene (SLED1), non-coding RNA [NR_003542]	GOBP: regulation of hormone secretion	0.000141822	0.000389746	regulation of cellular localization;regulation of secretion;regulation of signaling;regulation of cell communication;
MG1_4_vs_N_1_4	1.20599	oebiotech_13198	GTP cyclohydrolase 1 (dopa-responsive dystonia)	GOBP: negative regulation of neuron apoptotic process	0.000141753	0.000389772	negative regulation of neuron death;regulation of neuron apoptotic process;negative regulation of apoptotic process;
MG1_4_vs_N_1_4	1.3559	A_21_P0002511	Q2H1E0_CHAGB (Q2H1E0) Predicted protein, partial (5%) [THC2723627]	GOBP: positive regulation of lymphocyte proliferation	0.000142099	0.000390077	positive regulation of lymphocyte activation;regulation of lymphocyte proliferation;positive regulation of mononuclear cell proliferation;
MG1_4_vs_N_1_4	1.18251	oebiotech_22043	LncRNA:6:160181290-160183364:-	GOBP: regulation of I-kappaB kinase/NF-kappaB cascade	0.000142873	0.000391554	regulation of intracellular protein kinase cascade;
MG1_4_vs_N_1_4	-1.66985	oebiotech_25202	LncRNA:19:29456048-29461177:+	GOBP: regulation of synapse structure and activity	0.000142864	0.000391746	regulation of biological quality;synaptic transmission;
MG1_4_vs_N_1_4	1.27461	oebiotech_22925	LncRNA:10:35415768-35501886:+	GOBP: homeostasis of number of cells	0.000142828	0.000391863	homeostatic process;
MG1_4_vs_N_1_4	1.1989	oebiotech_06871	LncRNA:16:66583182-66585092:+	GOCC: Golgi lumen	0.000143196	0.000392007	intracellular organelle lumen;Golgi apparatus part;
MG1_4_vs_N_1_4	1.19787	A_21_P0000679	Homo sapiens uncharacterized LOC100507217 (LOC100507217), transcript variant 1, non-coding RNA [NR_037601]	GOBP: hormone secretion	0.000143166	0.00039214	secretion by cell;signal release;hormone transport;
MG1_4_vs_N_1_4	1.99353	oebiotech_11658	LncRNA:4:74608855-74609068:+	GOBP: regulation of anion transport	0.000143401	0.000392353	regulation of ion transport;
MG1_4_vs_N_1_4	3.29766	oebiotech_11933	G0/G1switch 2	GOBP: regulation of neuron apoptotic process	0.000143713	0.000392775	regulation of neuron death;regulation of apoptotic process;
MG1_4_vs_N_1_4	-1.80393	oebiotech_10609	Skint-like, pseudogene [Source:HGNC Symbol;Acc:33993]	GOBP: inner ear development	0.000143651	0.000392822	anatomical structure development;ear development;
MG1_4_vs_N_1_4	-1.74834	A_21_P0008306	BX105435 Soares_testis_NHT Homo sapiens cDNA clone IMAGp998C144462, mRNA sequence [BX105435]	GOMF: protein tyrosine kinase activity	0.00014426	0.000394053	protein kinase activity;
MG1_4_vs_N_1_4	1.35288	A_21_P0002967	BROAD Institute lincRNA (XLOC_002688), lincRNA [TCONS_00005534]	GOMF: sodium ion transmembrane transporter activity	0.00014437	0.000394136	metal ion transmembrane transporter activity;monovalent inorganic cation transmembrane transporter activity;
MG1_4_vs_N_1_4	1.46311	oebiotech_11245	Asp (abnormal spindle) homolog, microcephaly associated (Drosophila)	GOMF: GTPase binding	0.000144663	0.000394504	enzyme binding;
MG1_4_vs_N_1_4	1.18798	A_33_P3395028	Homo sapiens uncharacterized LOC152225 (LOC152225), non-coding RNA [NR_026934]	GOBP: regulation of bone mineralization	0.000144601	0.000394552	regulation of biomineral tissue development;regulation of ossification;
MG1_4_vs_N_1_4	-1.78652	oebiotech_18319	LncRNA:12:67637-69079:+	GOBP: negative regulation of G-protein coupled receptor protein signaling pathway	0.000144807	0.000394681	negative regulation of signal transduction;regulation of G-protein coupled receptor protein signaling pathway;
MG1_4_vs_N_1_4	-1.85419	A_21_P0002149	BROAD Institute lincRNA (XLOC_002542), lincRNA [TCONS_00003521]	GOMF: peptide receptor activity	0.000145272	0.000395732	signaling receptor activity;
MG1_4_vs_N_1_4	1.42007	A_21_P0003868	BROAD Institute lincRNA (XLOC_003807), lincRNA [TCONS_00008951]	KEGG: Neuroactive ligand-receptor interaction	0.000145451	0.000396003
MG1_4_vs_N_1_4	-1.71323	A_21_P0006010	EST11771 human nasopharynx Homo sapiens cDNA, mRNA sequence [CD695248]	GOBP: feeding behavior	0.000146224	0.000397455	behavior;
MG1_4_vs_N_1_4	-1.71323	A_21_P0006010	EST11771 human nasopharynx Homo sapiens cDNA, mRNA sequence [CD695248]	GOBP: learning	0.000146224	0.000397672	learning or memory;
MG1_4_vs_N_1_4	1.39917	oebiotech_08012	MIR22 host gene (non-protein coding) [Source:HGNC Symbol;Acc:28219]	GOBP: positive regulation of mononuclear cell proliferation	0.000146191	0.0003978	positive regulation of leukocyte proliferation;regulation of mononuclear cell proliferation;
MG1_4_vs_N_1_4	1.44822	oebiotech_08035	MIR22 host gene (non-protein coding) [Source:HGNC Symbol;Acc:28219]	GOBP: monocarboxylic acid transport	0.00014672	0.000398584	carboxylic acid transport;
MG1_4_vs_N_1_4	1.3559	A_21_P0002511	Q2H1E0_CHAGB (Q2H1E0) Predicted protein, partial (5%) [THC2723627]	GOBP: leukocyte homeostasis	0.000147355	0.000399656	homeostasis of number of cells;immune system process;
MG1_4_vs_N_1_4	-1.7821	oebiotech_07784	LncRNA:20:59387059-59389267:-	GOBP: inner ear development	0.000147283	0.000399678	anatomical structure development;ear development;
MG1_4_vs_N_1_4	1.24022	A_21_P0000496	Homo sapiens small nucleolar RNA, C/D box 1A (SNORD1A), small nucleolar RNA [NR_004395]	GOBP: positive regulation of peptide secretion	0.00014722	0.000399725	positive regulation of secretion;regulation of peptide secretion;
MG1_4_vs_N_1_4	-2.0275	oebiotech_10612	LncRNA:1:48291803-48295035:+	GOCC: primary cilium	0.000147649	0.000400235	cilium;
MG1_4_vs_N_1_4	1.35455	oebiotech_21963	LncRNA:19:13945329-13947103:-	GOBP: learning	0.000148223	0.000401572	learning or memory;
MG1_4_vs_N_1_4	1.30802	oebiotech_08117	MIR22 host gene (non-protein coding) [Source:HGNC Symbol;Acc:28219]	GOCC: lysosomal membrane	0.000148545	0.000402007	vacuolar membrane;lysosome;
MG1_4_vs_N_1_4	1.1781	A_21_P0012678	BROAD Institute lincRNA (XLOC_l2_011244), lincRNA [TCONS_l2_00021279]	GOBP: memory	0.000148468	0.000402017	learning or memory;
MG1_4_vs_N_1_4	1.3559	A_21_P0002511	Q2H1E0_CHAGB (Q2H1E0) Predicted protein, partial (5%) [THC2723627]	GOBP: carboxylic acid transport	0.000148807	0.000402277	organic acid transport;organic anion transport;
MG1_4_vs_N_1_4	-1.8681	A_21_P0011972	Q4SEQ2_TETNG (Q4SEQ2) Chromosome 3 SCAF14614, whole genome shotgun sequence. (Fragment), partial (28%) [THC2651904]	GOBP: skeletal muscle tissue development	0.00014878	0.000402425	skeletal muscle organ development;striated muscle tissue development;
MG1_4_vs_N_1_4	1.18251	oebiotech_22043	LncRNA:6:160181290-160183364:-	GOBP: response to interleukin-1	0.000149106	0.000402869	response to cytokine stimulus;
MG1_4_vs_N_1_4	-1.75455	A_21_P0008564	Q65ED5_BACLD (Q65ED5) YvjD (PDZ/DHR/GLGF domain), partial (5%) [THC2495891]	GOBP: regulation of synaptic transmission	0.000149371	0.000403145	regulation of transmission of nerve impulse;
MG1_4_vs_N_1_4	-1.79313	A_21_P0010245	BROAD Institute lincRNA (XLOC_013942), lincRNA [TCONS_00029019]	GOBP: regulation of synaptic transmission	0.000149343	0.000403288	regulation of transmission of nerve impulse;
MG1_4_vs_N_1_4	1.2226	oebiotech_22184	LncRNA:6:2840911-2857517:-	GOBP: phagocytosis	0.000149613	0.000403579	endocytosis;
MG1_4_vs_N_1_4	-2.12069	oebiotech_23755	LncRNA:4:157555695-157563834:-	GOBP: hormone secretion	0.000149882	0.000403867	secretion by cell;signal release;hormone transport;
MG1_4_vs_N_1_4	-2.02898	oebiotech_22482	LncRNA:6:3637185-3640367:+	GOBP: negative regulation of lipid metabolic process	0.000149801	0.000403869	regulation of lipid metabolic process;negative regulation of metabolic process;
MG1_4_vs_N_1_4	1.80641	A_19_P00329564	Homo sapiens uncharacterized LOC100499177 (LOC100499177), transcript variant 1, non-coding RNA [NR_034075]	GOBP: feeding behavior	0.000149992	0.000403945	behavior;
MG1_4_vs_N_1_4	1.28936	oebiotech_20740	LncRNA:7:98870923-98895594:+	GOBP: hair follicle maturation	0.000150174	0.000404216	anatomical structure maturation;hair cycle process;hair follicle development;
MG1_4_vs_N_1_4	1.96233	oebiotech_13550	Echinoderm microtubule associated protein like 4	GOBP: negative regulation of growth	0.000151077	0.000406429	negative regulation of biological process;regulation of growth;
MG1_4_vs_N_1_4	1.29452	A_24_P288836	Homo sapiens major histocompatibility complex, class II, DP beta 2 (pseudogene) (HLA-DPB2), non-coding RNA [NR_001435]	GOBP: locomotory behavior	0.000151182	0.00040649	single-organism behavior;
MG1_4_vs_N_1_4	1.23451	A_23_P427703	Homo sapiens metallothionein 1L (gene/pseudogene) (MT1L), non-coding RNA [NR_001447]	GOBP: DNA packaging	0.000151274	0.000406519	cellular component organization at cellular level;DNA conformation change;
MG1_4_vs_N_1_4	1.46914	A_19_P00803960	Homo sapiens uncharacterized LOC100499177 (LOC100499177), transcript variant 1, non-coding RNA [NR_034075]	GOBP: regulation of smooth muscle cell proliferation	0.000151536	0.000406565	regulation of cell proliferation;
MG1_4_vs_N_1_4	-1.71288	A_32_P129120	Homo sapiens family with sequence similarity 182, member A (FAM182A), non-coding RNA [NR_026713]	GOBP: positive regulation of hormone secretion	0.000151467	0.000406598	positive regulation of secretion;positive regulation of cellular process;regulation of hormone secretion;
MG1_4_vs_N_1_4	-2.10597	oebiotech_19322	LncRNA:2:155292364-155313950:-	GOBP: detection of chemical stimulus involved in sensory perception	0.000151405	0.00040665	detection of stimulus involved in sensory perception;detection of chemical stimulus;sensory perception of chemical stimulus;sensory perception;
MG1_4_vs_N_1_4	1.42814	oebiotech_16993	long intergenic non-protein coding RNA 256B [Source:HGNC Symbol;Acc:21865]	GOBP: positive regulation of stress-activated protein kinase signaling cascade	0.0001518	0.000407052	regulation of stress-activated protein kinase signaling cascade;positive regulation of intracellular protein kinase cascade;
MG1_4_vs_N_1_4	1.30802	oebiotech_08117	MIR22 host gene (non-protein coding) [Source:HGNC Symbol;Acc:28219]	GOBP: adaptive immune response	0.000151917	0.000407148	immune response;
MG1_4_vs_N_1_4	1.18106	oebiotech_24382	LncRNA:X:46404928-46407668:+	GOBP: cellular response to lipopolysaccharide	0.000152381	0.000408171	cellular response to molecule of bacterial origin;response to lipopolysaccharide;
MG1_4_vs_N_1_4	-1.91251	oebiotech_24860	LncRNA:14:90921678-90923558:+	GOBP: positive regulation of peptide secretion	0.000153035	0.000409703	positive regulation of secretion;regulation of peptide secretion;
MG1_4_vs_N_1_4	1.27068	A_21_P0000497	Homo sapiens small nucleolar RNA, C/D box 1B (SNORD1B), small nucleolar RNA [NR_004396]	GOBP: negative regulation of translation	0.000154043	0.000410413	negative regulation of cellular macromolecule biosynthetic process;negative regulation of cellular protein metabolic process;regulation of translation;
MG1_4_vs_N_1_4	1.46914	A_19_P00803960	Homo sapiens uncharacterized LOC100499177 (LOC100499177), transcript variant 1, non-coding RNA [NR_034075]	GOBP: response to interferon-gamma	0.000153416	0.000410503	innate immune response;response to cytokine stimulus;
MG1_4_vs_N_1_4	-1.89404	A_21_P0004443	BROAD Institute lincRNA (XLOC_004991), lincRNA [TCONS_00010470]	GOBP: extracellular matrix organization	0.000153523	0.000410566	extracellular structure organization;
MG1_4_vs_N_1_4	1.21024	oebiotech_11295	CDNA clone IMAGE:5749586	GOBP: positive regulation of ERK1 and ERK2 cascade	0.000154043	0.000410633	regulation of ERK1 and ERK2 cascade;positive regulation of MAPK cascade;
MG1_4_vs_N_1_4	1.54446	oebiotech_11864	Tumor necrosis factor, alpha-induced protein 3	GOBP: cellular response to molecule of bacterial origin	0.000153909	0.000410716	cellular response to biotic stimulus;response to molecule of bacterial origin;
MG1_4_vs_N_1_4	1.21024	oebiotech_11295	CDNA clone IMAGE:5749586	GOBP: positive regulation of angiogenesis	0.000154043	0.000410853	positive regulation of developmental process;regulation of angiogenesis;
MG1_4_vs_N_1_4	-1.92237	A_21_P0010300	BROAD Institute lincRNA (XLOC_014118), lincRNA [TCONS_00029178]	GOCC: nonmotile primary cilium	0.000153902	0.000410919	primary cilium;
MG1_4_vs_N_1_4	-1.85867	A_21_P0001448	BROAD Institute lincRNA (XLOC_000642), lincRNA [TCONS_00001350]	GOBP: learning	0.000153875	0.000411066	learning or memory;
MG1_4_vs_N_1_4	1.37412	oebiotech_12859	Septin 6	GOBP: feeding behavior	0.000153875	0.000411287	behavior;
MG1_4_vs_N_1_4	-1.7821	oebiotech_07784	LncRNA:20:59387059-59389267:-	GOCC: cilium part	0.000155122	0.000412847	cell projection part;intracellular organelle part;cilium;
MG1_4_vs_N_1_4	1.27461	oebiotech_22925	LncRNA:10:35415768-35501886:+	GOBP: regulation of wound healing	0.000155055	0.000412889	regulation of response to stress;
MG1_4_vs_N_1_4	1.21024	oebiotech_11295	CDNA clone IMAGE:5749586	GOBP: regulation of interferon-gamma production	0.000155422	0.000413425	regulation of cytokine production;
MG1_4_vs_N_1_4	-1.7483	A_21_P0004126	RST7300 Athersys RAGE Library Homo sapiens cDNA, mRNA sequence [BG188284]	GOMF: transmembrane receptor protein tyrosine kinase activity	0.000155636	0.000413772	transmembrane receptor protein kinase activity;protein tyrosine kinase activity;
MG1_4_vs_N_1_4	1.18607	oebiotech_23134	LncRNA:1:231658263-231664302:-	GOBP: carboxylic acid transport	0.00015584	0.000414094	organic acid transport;organic anion transport;
MG1_4_vs_N_1_4	1.3559	A_21_P0002511	Q2H1E0_CHAGB (Q2H1E0) Predicted protein, partial (5%) [THC2723627]	GOBP: positive regulation of mononuclear cell proliferation	0.000156007	0.000414316	positive regulation of leukocyte proliferation;regulation of mononuclear cell proliferation;
MG1_4_vs_N_1_4	1.17936	oebiotech_09452	LncRNA:2:131876943-131883092:+	GOBP: negative regulation of cell death	0.000156134	0.000414432	negative regulation of cellular process;regulation of cell death;
MG1_4_vs_N_1_4	1.54882	A_24_P170439	Homo sapiens triggering receptor expressed on myeloid cells-like 3 (TREML3), non-coding RNA [NR_027256]	GOBP: cyclic nucleotide metabolic process	0.000156351	0.000414786	nucleotide metabolic process;
MG1_4_vs_N_1_4	1.59172	oebiotech_22561	LncRNA:11:125495030-125527042:+	GOBP: regulation of body fluid levels	0.000156513	0.000414996	regulation of biological quality;single-multicellular organism process;
MG1_4_vs_N_1_4	-2.02651	oebiotech_16322	CDNA FLJ39231 fis, clone OCBBF2007520	GOBP: diencephalon development	0.000156842	0.000415425	anatomical structure development;forebrain development;
MG1_4_vs_N_1_4	1.21024	oebiotech_11295	CDNA clone IMAGE:5749586	GOBP: regulation of behavior	0.000157004	0.000415632	regulation of response to stimulus;
MG1_4_vs_N_1_4	1.33806	oebiotech_09576	LncRNA:2:64166987-64168884:-	GOBP: diencephalon development	0.000156842	0.000415646	anatomical structure development;forebrain development;
MG1_4_vs_N_1_4	1.18251	oebiotech_22043	LncRNA:6:160181290-160183364:-	GOBP: positive regulation of ERK1 and ERK2 cascade	0.000157141	0.000415774	regulation of ERK1 and ERK2 cascade;positive regulation of MAPK cascade;
MG1_4_vs_N_1_4	1.54446	oebiotech_11864	Tumor necrosis factor, alpha-induced protein 3	GOBP: regulation of oxidoreductase activity	0.000157272	0.000415901	regulation of catalytic activity;
MG1_4_vs_N_1_4	-1.91251	oebiotech_24860	LncRNA:14:90921678-90923558:+	GOBP: cellular response to insulin stimulus	0.000157368	0.000415933	cellular response to peptide hormone stimulus;response to insulin stimulus;
MG1_4_vs_N_1_4	1.28398	oebiotech_02573	LncRNA:1:26186103-26189911:+	GOBP: antigen processing and presentation of peptide antigen	0.000157476	0.000415997	antigen processing and presentation;
MG1_4_vs_N_1_4	1.27198	oebiotech_15270	Homo sapiens, clone IMAGE:6471309, mRNA	GOBP: female gonad development	0.000157679	0.000416313	development of primary female sexual characteristics;gonad development;
MG1_4_vs_N_1_4	1.3559	A_21_P0002511	Q2H1E0_CHAGB (Q2H1E0) Predicted protein, partial (5%) [THC2723627]	GOBP: regulation of tumor necrosis factor production	0.000158099	0.000417201	regulation of cytokine production;
MG1_4_vs_N_1_4	1.27461	oebiotech_22925	LncRNA:10:35415768-35501886:+	GOBP: regulation of cytokine biosynthetic process	0.000158237	0.000417344	regulation of protein metabolic process;regulation of cellular biosynthetic process;regulation of macromolecule biosynthetic process;regulation of cytokine production;
MG1_4_vs_N_1_4	-2.0275	oebiotech_10612	LncRNA:1:48291803-48295035:+	GOBP: embryonic epithelial tube formation	0.000158423	0.000417391	epithelial tube formation;morphogenesis of embryonic epithelium;
MG1_4_vs_N_1_4	1.23451	A_23_P427703	Homo sapiens metallothionein 1L (gene/pseudogene) (MT1L), non-coding RNA [NR_001447]	GOBP: cellular response to lipopolysaccharide	0.00015852	0.000417426	cellular response to molecule of bacterial origin;response to lipopolysaccharide;
MG1_4_vs_N_1_4	1.3559	A_21_P0002511	Q2H1E0_CHAGB (Q2H1E0) Predicted protein, partial (5%) [THC2723627]	GOBP: cognition	0.000158362	0.00041745	neurological system process;
MG1_4_vs_N_1_4	1.99353	oebiotech_11658	LncRNA:4:74608855-74609068:+	GOBP: positive regulation of MAP kinase activity	0.000158637	0.000417514	positive regulation of protein serine/threonine kinase activity;regulation of MAP kinase activity;
MG1_4_vs_N_1_4	1.3226	oebiotech_17434	LncRNA:17:80200542-80203317:+	GOBP: negative regulation of growth	0.000158834	0.000417589	negative regulation of biological process;regulation of growth;
MG1_4_vs_N_1_4	1.18798	A_33_P3395028	Homo sapiens uncharacterized LOC152225 (LOC152225), non-coding RNA [NR_026934]	GOBP: positive regulation of cytokine biosynthetic process	0.000159075	0.000417782	positive regulation of protein metabolic process;regulation of cytokine biosynthetic process;positive regulation of cellular biosynthetic process;positive regulation of macromolecule biosynthetic process;
MG1_4_vs_N_1_4	-1.68791	oebiotech_13727	CDNA FLJ26402 fis, clone HRT08981	GOBP: regulation of G-protein coupled receptor protein signaling pathway	0.000158828	0.000417793	regulation of signal transduction;
MG1_4_vs_N_1_4	1.25327	A_21_P0010118	BROAD Institute lincRNA (XLOC_013728), lincRNA [TCONS_00028653]	GOBP: cognition	0.000159006	0.00041782	neurological system process;
MG1_4_vs_N_1_4	-1.66009	oebiotech_11237	Interleukin 1 receptor-like 1	GOMF: hormone binding	0.000159274	0.000417865	binding;
MG1_4_vs_N_1_4	1.20316	oebiotech_28222	intronic	GOBP: positive regulation of JUN kinase activity	0.000159251	0.000418024	regulation of JUN kinase activity;positive regulation of MAP kinase activity;
MG1_4_vs_N_1_4	3.29766	oebiotech_11933	G0/G1switch 2	GOBP: regulation of interleukin-6 production	0.000160404	0.000418403	regulation of cytokine production;
MG1_4_vs_N_1_4	1.42814	oebiotech_16993	long intergenic non-protein coding RNA 256B [Source:HGNC Symbol;Acc:21865]	GOBP: positive regulation of protein complex assembly	0.000159689	0.000418512	positive regulation of cellular component organization;regulation of protein complex assembly;
MG1_4_vs_N_1_4	-2.15139	A_21_P0010222	BROAD Institute lincRNA (XLOC_013866), lincRNA [TCONS_00028969]	GOBP: inner ear development	0.0001602	0.000418527	anatomical structure development;ear development;
MG1_4_vs_N_1_4	1.22686	oebiotech_13629	CDNA clone IMAGE:5268046	GOBP: immunoglobulin mediated immune response	0.000160139	0.00041859	B cell mediated immunity;
MG1_4_vs_N_1_4	-1.89037	oebiotech_24272	LncRNA:8:20812727-20813347:+	GOMF: neurotransmitter receptor activity	0.000160393	0.000418594	signaling receptor activity;
MG1_4_vs_N_1_4	2.9212	oebiotech_19598	LncRNA:4:185719450-185720200:-	GOBP: learning or memory	0.000160317	0.000418614	cognition;single-organism behavior;
MG1_4_vs_N_1_4	1.1989	oebiotech_06871	LncRNA:16:66583182-66585092:+	GOBP: hippocampus development	0.000159651	0.000418632	anatomical structure development;limbic system development;pallium development;
MG1_4_vs_N_1_4	1.46914	A_19_P00803960	Homo sapiens uncharacterized LOC100499177 (LOC100499177), transcript variant 1, non-coding RNA [NR_034075]	GOBP: endosomal transport	0.000159936	0.000418716	intracellular transport;vesicle-mediated transport;
MG1_4_vs_N_1_4	-1.73898	oebiotech_04677	LncRNA:11:15574400-15612644:+	GOBP: learning	0.000160129	0.000418782	learning or memory;
MG1_4_vs_N_1_4	-1.79313	A_21_P0010245	BROAD Institute lincRNA (XLOC_013942), lincRNA [TCONS_00029019]	GOMF: transmembrane receptor protein tyrosine kinase activity	0.000160049	0.000418794	transmembrane receptor protein kinase activity;protein tyrosine kinase activity;
MG1_4_vs_N_1_4	-2.05041	A_21_P0004016	DB294021 Y79AA1 Homo sapiens cDNA clone Y79AA1000242 5', mRNA sequence [DB294021]	GOBP: diencephalon development	0.000159886	0.000418806	anatomical structure development;forebrain development;
MG1_4_vs_N_1_4	1.18251	oebiotech_22043	LncRNA:6:160181290-160183364:-	GOBP: negative regulation of programmed cell death	0.000160877	0.000419416	negative regulation of cell death;regulation of programmed cell death;
MG1_4_vs_N_1_4	1.2322	oebiotech_21472	LncRNA:9:90387829-90401799:+	GOCC: adherens junction	0.000160968	0.000419432	anchoring junction;
MG1_4_vs_N_1_4	-1.7821	oebiotech_07784	LncRNA:20:59387059-59389267:-	GOBP: hormone transport	0.00016115	0.000419467	regulation of hormone levels;transport;
MG1_4_vs_N_1_4	-1.79954	A_21_P0009360	Homo sapiens uncharacterized LOC100499467 (LOC100499467), non-coding RNA [NR_036488]	GOBP: regulation of synaptic transmission	0.000161088	0.000419527	regulation of transmission of nerve impulse;
MG1_4_vs_N_1_4	1.3226	oebiotech_17434	LncRNA:17:80200542-80203317:+	GOBP: regulation of synaptic plasticity	0.000161484	0.000420119	regulation of biological quality;regulation of synaptic transmission;
MG1_4_vs_N_1_4	1.27198	oebiotech_15270	Homo sapiens, clone IMAGE:6471309, mRNA	GOBP: chromosome segregation	0.000161823	0.000420561	cellular process;
MG1_4_vs_N_1_4	-2.04279	oebiotech_01459	STK4 antisense RNA 1 (non-protein coding) [Source:HGNC Symbol;Acc:43811]	GOBP: negative regulation of G-protein coupled receptor protein signaling pathway	0.000161822	0.000420778	negative regulation of signal transduction;regulation of G-protein coupled receptor protein signaling pathway;
MG1_4_vs_N_1_4	1.37412	oebiotech_12859	Septin 6	GOBP: positive regulation of peptide secretion	0.000162269	0.000421498	positive regulation of secretion;regulation of peptide secretion;
MG1_4_vs_N_1_4	-2.12069	oebiotech_23755	LncRNA:4:157555695-157563834:-	GOBP: positive regulation of ERK1 and ERK2 cascade	0.00016255	0.00042201	regulation of ERK1 and ERK2 cascade;positive regulation of MAPK cascade;
MG1_4_vs_N_1_4	1.25472	oebiotech_15923	LncRNA:6:163898509-163899785:+	KEGG: Cytokine-cytokine receptor interaction	0.000162742	0.000422287
MG1_4_vs_N_1_4	1.20109	oebiotech_06623	LncRNA:8:134584413-134586104:+	GOBP: regulation of peptide hormone secretion	0.000163103	0.000422562	regulation of hormone secretion;regulation of peptide secretion;
MG1_4_vs_N_1_4	-1.79502	A_33_P3232702	PREDICTED: Homo sapiens hypothetical LOC100129223 (LOC100129223), miscRNA [XR_111243]	GOBP: regulation of synaptic transmission	0.000163053	0.000422654	regulation of transmission of nerve impulse;
MG1_4_vs_N_1_4	2.07006	oebiotech_16308	Macrophage scavenger receptor 1	GOMF: protein tyrosine phosphatase activity	0.000163013	0.000422769	phosphoprotein phosphatase activity;
MG1_4_vs_N_1_4	-1.6589	A_21_P0012761	RST41218 Athersys RAGE Library Homo sapiens cDNA, mRNA sequence [BG221407]	GOBP: positive regulation of cell projection organization	0.000164384	0.000423457	positive regulation of cellular component organization;positive regulation of cellular process;regulation of cell projection organization;
MG1_4_vs_N_1_4	1.32693	oebiotech_23973	LncRNA:6:84693447-84717042:+	GOMF: antiporter activity	0.000163537	0.000423468	secondary active transmembrane transporter activity;
MG1_4_vs_N_1_4	1.32732	oebiotech_03478	LncRNA:5:139579747-139582772:+	GOBP: cellular response to interferon-gamma	0.000164356	0.000423603	cellular response to cytokine stimulus;response to interferon-gamma;
MG1_4_vs_N_1_4	-1.66729	oebiotech_03723	LncRNA:5:123795604-123796242:-	GOBP: inner ear development	0.000164223	0.0004237	anatomical structure development;ear development;
MG1_4_vs_N_1_4	1.23129	oebiotech_26058	LncRNA:14:19886460-19921707:-	GOBP: skeletal muscle organ development	0.000163801	0.000423709	muscle organ development;
MG1_4_vs_N_1_4	1.46311	oebiotech_11245	Asp (abnormal spindle) homolog, microcephaly associated (Drosophila)	KEGG: Antigen processing and presentation	0.000164356	0.000423823
MG1_4_vs_N_1_4	-2.12069	oebiotech_23755	LncRNA:4:157555695-157563834:-	GOMF: protein tyrosine kinase activity	0.000163768	0.000423845	protein kinase activity;
MG1_4_vs_N_1_4	2.62133	oebiotech_03926	LncRNA:8:103991012-104012412:+	GOBP: positive regulation of inflammatory response	0.00016396	0.000423901	regulation of inflammatory response;positive regulation of response to external stimulus;positive regulation of defense response;
MG1_4_vs_N_1_4	-1.89404	A_21_P0004443	BROAD Institute lincRNA (XLOC_004991), lincRNA [TCONS_00010470]	GOBP: extracellular structure organization	0.000164223	0.000423919	cellular component organization at cellular level;
MG1_4_vs_N_1_4	-1.71901	A_21_P0004267	BROAD Institute lincRNA (XLOC_004437), lincRNA [TCONS_00010001]	KEGG: Neuroactive ligand-receptor interaction	0.000164665	0.00042396
MG1_4_vs_N_1_4	2.01888	oebiotech_04049	LncRNA:8:103866682-103868303:+	GOBP: regulation of I-kappaB kinase/NF-kappaB cascade	0.0001642	0.00042408	regulation of intracellular protein kinase cascade;
MG1_4_vs_N_1_4	2.01888	oebiotech_04049	LncRNA:8:103866682-103868303:+	GOBP: nucleotide biosynthetic process	0.0001642	0.0004243	nucleoside phosphate biosynthetic process;nucleotide metabolic process;
[truncated: 28,724 more rows]

## Sheet: MG5-8vs normal
diff	Fold change	LncRNA probe	LncRNA Description	Term	P value	FDR	Additional context
[truncated: 37,636 more rows]

## Sheet: MG1-4vs MG5-8
diff	Fold change	LncRNA probe	LncRNA Description	Term	P value	FDR	Additional context
[truncated: 25,085 more rows]
