# Supplementary material for: Systems biology of myasthenia gravis, integration of aberrant lncRNA and mRNA expression changes
Source: BMC Med Genomics. 2015 Mar 18;8:13. doi: 10.1186/s12920-015-0087-z (PMC4380247; doi:10.1186/s12920-015-0087-z)
Supplement: Additional file 4: — The dyexpression lncRNAs cis analysis. [file 12920_2015_87_MOESM4_ESM.xls]

## Sheet: MG1-4 vs normal 
SN	Fold change	Probe	Neighbor gene ID	Neighbor gene probe	Neighbor gene symbol	Neighbor gene description	Expression correlation (rho)	P-value	Genomic distance
1	-1.02	A_19_P00315705	84461	A_23_P360179	NEURL4	neuralized homolog 4 (Drosophila)	0.832186	0.000785052	93
2	-1.02	A_19_P00315705	482	A_24_P31275	ATP1B2	ATPase, Na+/K+ transporting, beta 2 polypeptide	0.850776	0.000451079	-249
3	-1.02	A_19_P00315705	340267	A_33_P3398236	COL28A1	collagen, type XXVIII, alpha 1	0.712583	0.009303	-159
4	-1.02	A_19_P00315705	432	A_33_P3404525	ASGR1	asialoglycoprotein receptor 1	0.783673	0.00256122	231
5	-1.04039	A_19_P00321000	3976	A_24_P122137	LIF	leukemia inhibitory factor (cholinergic differentiation factor)	0.762948	0.00389683	-64
6	-1.04039	A_19_P00321000	8897	A_33_P3235335	MTMR3	myotubularin related protein 3	0.779058	0.00282258	150
7	-1.04039	A_19_P00321000	550631	A_33_P3317103	CCDC157	coiled-coil domain containing 157	0.912133	3.55382e-05	-199
8	1.01846	A_21_P0000622	2636	A_24_P309069	GBX1	gastrulation brain homeobox 1	-0.770159	0.0033834	262
9	1.01846	A_21_P0000622	100131176	A_32_P138396	LOC100131176	uncharacterized LOC100131176	0.909228	4.16055e-05	-3
10	-1.68508	A_21_P0000995		A_21_P0000031	KDM4DL	lysine (K)-specific demethylase 4D-like	0.75538	0.00449707	-150
11	-1.68508	A_21_P0000995	154810	A_24_P401768	AMOTL1	angiomotin like 1	-0.840212	0.000623247	52
12	-1.06455	A_21_P0001255	6497	A_23_P325631	SKI	v-ski sarcoma viral oncogene homolog (avian)	-0.714146	0.00907926	245
13	-1.06455	A_21_P0001255	7054	A_33_P3252414	TH	tyrosine hydroxylase	0.826539	0.00091706	299
14	-1.06455	A_21_P0001255	79906	A_33_P3308432	MORN1	MORN repeat containing 1	0.910691	3.84552e-05	174
15	-1.06455	A_21_P0001255	127281	A_33_P3367332	C1orf93	chromosome 1 open reading frame 93	0.776093	0.00300093	-38
16	-1.06455	A_21_P0001255	79258	A_33_P3777207	MMEL1	membrane metallo-endopeptidase-like 1	0.723181	0.00786358	-40
17	-1.97757	A_21_P0001581	55793	A_23_P160546	FAM63A	family with sequence similarity 63, member A	0.879214	0.000164754	153
18	-1.97757	A_21_P0001581	9869	A_33_P3252479	SETDB1	SET domain, bifurcated 1	0.833143	0.000764201	205
19	-1.1794	A_21_P0001727	55929	A_23_P388780	DMAP1	DNA methyltransferase 1 associated protein 1	-0.722002	0.00801484	-185
20	-1.1794	A_21_P0001727	55929	A_33_P3321417	DMAP1	DNA methyltransferase 1 associated protein 1	-0.725255	0.0076026	-185
21	-1.54234	A_21_P0001859	9119	A_23_P64854	KRT75	keratin 75	-0.712683	0.00928864	-214
22	-1.54234	A_21_P0001859	3853	A_33_P3292886	KRT6A	keratin 6A	0.710304	0.0096366	-272
23	-1.27609	A_21_P0001893	9392	A_23_P120146	TGFBRAP1	transforming growth factor, beta receptor associated protein 1	-0.790873	0.00219084	-123
24	-1.27609	A_21_P0001893	79074	A_24_P883629	C2orf49	chromosome 2 open reading frame 49	-0.74425	0.00550381	-203
25	-1.27609	A_21_P0001893	9392	A_33_P3226039	TGFBRAP1	transforming growth factor, beta receptor associated protein 1	-0.795276	0.00198544	-121
26	-1.27609	A_21_P0001893	2274	A_33_P3362326	FHL2	four and a half LIM domains 2	-0.743373	0.0055897	-213
27	-1.65435	A_21_P0001906		A_21_P0012084	LOC572558	uncharacterized LOC572558	0.712583	0.00930302	49
28	-1.65435	A_21_P0001906	11159	A_24_P911094	RABL2A	RAB, member of RAS oncogene family-like 2A	-0.787112	0.00237879	-60
29	-1.44627	A_21_P0002031		A_21_P0014023	LOC100288602	peptidyl-prolyl cis-trans isomerase A-like	-0.869572	0.000237836	-68
30	-1.44627	A_21_P0002031		A_21_P0014929	BCR	breakpoint cluster region	-0.761731	0.00398903	-105
31	-1.44627	A_21_P0002031	27156	A_33_P3287418	RTDR1	rhabdoid tumor deletion region gene 1	0.750386	0.00492985	76
32	-1.00466	A_21_P0002040	29951	A_23_P105651	PDZRN4	PDZ domain containing ring finger 4	0.749806	0.00498205	280
33	-1.00466	A_21_P0002040	4809	A_24_P382765	NHP2L1	NHP2 non-histone chromosome protein 2-like 1 (S. cerevisiae)	-0.806142	0.00154148	177
34	-1.00466	A_21_P0002040	440829	A_33_P3222932	SHISA8	shisa homolog 8 (Xenopus laevis)	0.724573	0.00768769	-58
35	-1.85419	A_21_P0002149	643905	A_24_P178300	PRR21	proline rich 21	0.902954	5.74877e-05	200
36	-1.85419	A_21_P0002149	51281	A_33_P3315554	ANKMY1	ankyrin repeat and MYND domain containing 1	0.775927	0.00301116	-238
37	-1.85419	A_21_P0002149	51281	A_33_P3629247	ANKMY1	ankyrin repeat and MYND domain containing 1	0.884075	0.000135307	-282
38	-1.2209	A_21_P0002153	6540	A_23_P64980	SLC6A13	solute carrier family 6 (neurotransmitter transporter, GABA), member 13	-0.72221	0.00798801	140
39	-1.2209	A_21_P0002153	283358	A_24_P306892	B4GALNT3	beta-1,4-N-acetyl-galactosaminyl transferase 3	0.713007	0.00924193	-192
40	-1.12026	A_21_P0002163	10971	A_23_P131723	YWHAQ	tyrosine 3-monooxygenase/tryptophan 5-monooxygenase activation protein, theta polypeptide	-0.745487	0.00538422	-15
41	-1.12026	A_21_P0002163	969	A_23_P87879	CD69	CD69 molecule	-0.728311	0.00723003	-196
42	-1.12026	A_21_P0002163	969	A_33_P3241021	CD69	CD69 molecule	-0.712188	0.00936029	-198
43	-1.062	A_21_P0002288	196383	A_23_P76109	RILPL2	Rab interacting lysosomal protein-like 2	-0.755612	0.00447774	291
44	-1.062	A_21_P0002288	387893	A_32_P191527	SETD8	SET domain containing (lysine methyltransferase) 8	-0.866185	0.000268766	299
45	-1.09336	A_21_P0002439	100130429	A_33_P3230926	LOC100130429	uncharacterized LOC100130429	0.830648	0.000819432	31
46	-1.09336	A_21_P0002439	81539	A_33_P3288871	SLC38A1	solute carrier family 38, member 1	0.862266	0.000308359	247
47	-1.09336	A_21_P0002439	388946	A_33_P3664161	LOC388946	transmembrane protein ENSP00000343375	0.85623	0.000378079	203
48	-1.09336	A_21_P0002439	284926	A_33_P3741678	LOC284926	uncharacterized LOC284926	0.71332	0.00919708	261
49	-1.29558	A_21_P0002478		A_19_P00319745	RFX8		0.855736	0.000384289	141
50	-1.29558	A_21_P0002478	200407	A_23_P394986	CREG2	cellular repressor of E1A-stimulated genes 2	0.853075	0.000419092	209
51	-1.29558	A_21_P0002478	731220	A_33_P3281741	RFX8	regulatory factor X, 8	0.816068	0.00120654	152
52	-1.2737	A_21_P0002657	3976	A_24_P122137	LIF	leukemia inhibitory factor (cholinergic differentiation factor)	0.851143	0.000445855	-117
53	-1.2737	A_21_P0002657	8897	A_33_P3235335	MTMR3	myotubularin related protein 3	0.736274	0.00632341	98
54	-1.2737	A_21_P0002657	550631	A_33_P3317103	CCDC157	coiled-coil domain containing 157	0.96235	5.59246e-07	-252
55	-1.00534	A_21_P0002693	51281	A_33_P3315554	ANKMY1	ankyrin repeat and MYND domain containing 1	0.720602	0.00819737	-97
56	-1.00534	A_21_P0002693	285193	A_33_P3383656	DUSP28	dual specificity phosphatase 28	-0.827128	0.000902531	-182
57	-1.00534	A_21_P0002693	51281	A_33_P3629247	ANKMY1	ankyrin repeat and MYND domain containing 1	0.924954	1.65116e-05	-142
58	-1.01579	A_21_P0002763	84692	A_23_P109964	CCDC54	coiled-coil domain containing 54	0.832606	0.000775836	-115
59	-1.01579	A_21_P0002763	1948	A_24_P355944	EFNB2	ephrin-B2	0.804457	0.00160479	-161
60	-1.22246	A_21_P0003084	1370	A_24_P137461	CPN2	carboxypeptidase N, polypeptide 2	0.800007	0.00178155	-141
61	-1.22246	A_21_P0003084	79572	A_24_P183094	ATP13A3	ATPase type 13A3	-0.717299	0.00864018	-203
62	1.08524	A_21_P0004119	26585	A_33_P3319870	GREM1	gremlin 1	-0.812729	0.00131223	-11
63	1.08524	A_21_P0004119	342184	A_33_P3404749	FMN1	formin 1	-0.83207	0.000787599	-52
64	-1.71901	A_21_P0004267	145957	A_23_P334727	NRG4	neuregulin 4	0.869052	0.000242401	146
65	-1.71901	A_21_P0004267	92912	A_33_P3333826	UBE2Q2	ubiquitin-conjugating enzyme E2Q family member 2	-0.83793	0.00066634	255
66	-1.79741	A_21_P0004744	170679	A_23_P133902	PSORS1C1	psoriasis susceptibility 1 candidate 1	0.744481	0.00548132	-296
67	-1.79741	A_21_P0004744	9726	A_33_P3239790	ZNF646	zinc finger protein 646	0.848246	0.000488449	-280
68	-1.39419	A_21_P0004756		A_19_P00316453	P39194		0.769083	0.00345655	-253
69	-1.39419	A_21_P0004756	55227	A_23_P215024	LRRC1	leucine rich repeat containing 1	0.805042	0.00158259	-180
70	-1.34347	A_21_P0004888	222611	A_23_P167872	GPR111	G protein-coupled receptor 111	0.837258	0.000679466	-235
71	-1.34347	A_21_P0004888	221393	A_23_P7866	GPR115	G protein-coupled receptor 115	0.815061	0.00123771	-268
72	-1.02839	A_21_P0005010	79838	A_23_P15101	TMC5	transmembrane channel-like 5	-0.729771	0.00705694	226
73	-1.02839	A_21_P0005010	51573	A_23_P54758	GDE1	glycerophosphodiester phosphodiesterase 1	-0.831602	0.000797976	222
74	-1.59727	A_21_P0005297	3866	A_23_P27133	KRT15	keratin 15	0.802488	0.00168125	-75
75	-1.59727	A_21_P0005297	728318	A_33_P3406806	KRTAP9-1	keratin associated protein 9-1	0.765736	0.00369177	249
76	-1.04274	A_21_P0005611	6742	A_23_P31536	SSBP1	single-stranded DNA binding protein 1	-0.750988	0.00487605	-231
77	-1.04274	A_21_P0005611	401410	A_33_P3287952	LOC401410	uncharacterized LOC401410	-0.797426	0.0018907	102
78	-1.04274	A_21_P0005611	57189	A_33_P3421626	KIAA1147	KIAA1147	-0.806369	0.00153312	-142
79	-1.05158	A_21_P0005633	115908	A_23_P111888	CTHRC1	collagen triple helix repeat containing 1	0.917997	2.54157e-05	-133
80	-1.05158	A_21_P0005633	79870	A_33_P3233995	BAALC	brain and acute leukemia, cytoplasmic	0.758304	0.00425749	47
81	-1.19691	A_21_P0006004		A_21_P0013633	ANKRD18B	ankyrin repeat domain 18B	0.759747	0.00414279	152
82	-1.19691	A_21_P0006004	56301	A_23_P108075	SLC7A10	solute carrier family 7 (neutral amino acid transporter light chain, asc system), member 10	-0.715802	0.00884658	21
83	-1.19691	A_21_P0006004	85415	A_23_P119464	RHPN2	rhophilin, Rho GTPase binding protein 2	-0.774442	0.00310383	250
84	-1.71323	A_21_P0006010	1549	A_23_P27528	CYP2A7	cytochrome P450, family 2, subfamily A, polypeptide 7	0.804748	0.00159373	157
85	-1.71323	A_21_P0006010	1553	A_23_P55779	CYP2A13	cytochrome P450, family 2, subfamily A, polypeptide 13	0.949553	2.36352e-06	-62
86	-1.11342	A_21_P0006141	2867	A_23_P397391	FFAR2	free fatty acid receptor 2	0.824772	0.000961693	-27
87	-1.11342	A_21_P0006141	495	A_23_P430728	ATP4A	ATPase, H+/K+ exchanging, alpha polypeptide	0.843299	0.000568429	-127
88	-1.11342	A_21_P0006141	26330	A_23_P67646	GAPDHS	glyceraldehyde-3-phosphate dehydrogenase, spermatogenic	0.805684	0.0015585	-115
89	-1.11342	A_21_P0006141	8434	A_23_P83028	RECK	reversion-inducing-cysteine-rich protein with kazal motifs	-0.766125	0.00366386	-210
90	-1.11342	A_21_P0006141	148109	A_32_P225415	FAM187B	family with sequence similarity 187, member B	0.745875	0.0053471	197
91	-1.11342	A_21_P0006141	2116	A_33_P3370848	ETV2	ets variant 2	0.734109	0.00656085	-220
92	-1.02971	A_21_P0006244		A_21_P0012673	PMPCA	peptidase (mitochondrial processing) alpha	-0.752353	0.0047558	227
93	-1.02971	A_21_P0006244	54461	A_23_P112397	FBXW5	F-box and WD repeat domain containing 5	-0.733904	0.00658376	-293
94	-1.01647	A_21_P0006253	11018	A_24_P164731	TMED1	transmembrane emp24 protein transport domain containing 1	0.833143	0.000764219	223
95	-1.01647	A_21_P0006253	126075	A_24_P75920	CCDC159	coiled-coil domain containing 159	-0.745445	0.0053882	-294
96	-1.66202	A_21_P0010657	128229	A_32_P41553	C1orf182	chromosome 1 open reading frame 182	0.905563	5.03915e-05	108
97	-1.66202	A_21_P0010657	128240	A_33_P3257708	APOA1BP	apolipoprotein A-I binding protein	0.709848	0.00970442	-139
98	-1.66202	A_21_P0010657	10763	A_33_P3358233	NES	nestin	0.787976	0.00233459	-215
99	-1.07442	A_21_P0011852	653784	A_23_P165676	MZT2A	mitotic spindle organizing protein 2A	-0.752916	0.00470688	151
100	-1.07442	A_21_P0011852	8408	A_24_P73370	ULK1	unc-51-like kinase 1 (C. elegans)	-0.810121	0.00139963	-8
101	-1.00857	A_21_P0012067	51350	A_23_P61498	KRT76	keratin 76	0.779746	0.00278237	-119
102	-1.00857	A_21_P0012067	3890	A_33_P3273524	KRT84	keratin 84	0.802285	0.00168927	272
103	-1.00857	A_21_P0012067	3850	A_33_P3287611	KRT3	keratin 3	0.856587	0.000373641	-140
104	-1.00857	A_21_P0012067	3853	A_33_P3292886	KRT6A	keratin 6A	0.909177	4.17187e-05	162
105	-1.02096	A_21_P0012470	131118	A_23_P121396	DNAJC19	DnaJ (Hsp40) homolog, subfamily C, member 19	-0.783684	0.00256061	-205
106	-1.02096	A_21_P0012470	8087	A_23_P132784	FXR1	fragile X mental retardation, autosomal homolog 1	-0.713686	0.00914472	-197
107	-1.33405	A_21_P0012770	26533	A_33_P3225378	OR10G3	olfactory receptor, family 10, subfamily G, member 3	0.797071	0.00190611	103
108	-1.33405	A_21_P0012770	84932	A_33_P3295803	RAB2B	RAB2B, member RAS oncogene family	0.788037	0.00233146	213
109	-1.0075	A_21_P0012836	9154	A_23_P14667	SLC28A1	solute carrier family 28 (sodium-coupled nucleoside transporter), member 1	0.729681	0.00706752	-99
110	-1.0075	A_21_P0012836	84942	A_23_P99917	WDR73	WD repeat domain 73	0.721312	0.00810438	198
111	-1.02751	A_21_P0012982		A_21_P0011175	CASC4	cancer susceptibility candidate 4	-0.798934	0.0018263	-200
112	-1.02751	A_21_P0012982	113201	A_24_P398940	CASC4	cancer susceptibility candidate 4	-0.788476	0.00230929	-202
113	-1.38095	A_21_P0013379	284076	A_24_P10444	TTLL6	tubulin tyrosine ligase-like family, member 6	0.722393	0.00796441	198
114	-1.38095	A_21_P0013379	284076	A_24_P361408	TTLL6	tubulin tyrosine ligase-like family, member 6	0.763482	0.0038569	176
115	-1.05295	A_21_P0014848	10874	A_23_P69537	NMU	neuromedin U	-0.750801	0.00489272	-171
116	-1.05295	A_21_P0014848	3895	A_33_P3348639	KTN1	kinectin 1 (kinesin receptor)	-0.792315	0.00212185	144
117	-1.20487	A_23_P70998	3000	A_23_P130259	GUCY2D	guanylate cyclase 2D, membrane (retina-specific)	0.870923	0.000226312	-119
118	-1.20487	A_23_P70998	54785	A_23_P152963	C17orf59	chromosome 17 open reading frame 59	-0.842818	0.000576723	-293
119	-1.20487	A_23_P70998	247	A_23_P60627	ALOX15B	arachidonate 15-lipoxygenase, type B	0.79952	0.00180177	-153
120	-1.20487	A_23_P70998	482	A_24_P31275	ATP1B2	ATPase, Na+/K+ transporting, beta 2 polypeptide	0.865633	0.000274085	239
121	1.54882	A_24_P170439		A_21_P0000178	TREM1	triggering receptor expressed on myeloid cells 1	0.877599	0.000175573	-66
122	1.54882	A_24_P170439	54210	A_23_P19333	TREM1	triggering receptor expressed on myeloid cells 1	0.823635	0.00099127	-65
123	1.54882	A_24_P170439	285852	A_24_P655458	TREML4	triggering receptor expressed on myeloid cells-like 4	0.784887	0.00249568	-25
124	1.54882	A_24_P170439	54210	A_33_P3319905	TREM1	triggering receptor expressed on myeloid cells 1	0.822731	0.0010153	-63
125	-1.63705	A_24_P280983	9618	A_23_P15654	TRAF4	TNF receptor-associated factor 4	-0.729386	0.00710225	150
126	-1.63705	A_24_P280983	51268	A_23_P164258	PIPOX	pipecolic acid oxidase	0.792711	0.00210321	-156
127	-1.63705	A_24_P280983	116238	A_23_P420417	TLCD1	TLC domain containing 1	0.730625	0.00695707	175
128	-1.63705	A_24_P280983	6147	A_24_P91140	RPL23A	ribosomal protein L23a	-0.779122	0.00281885	176
129	-1.63705	A_24_P280983	124923	A_33_P3338449	SGK494	uncharacterized serine/threonine-protein kinase SgK494	-0.720736	0.00817973	290
130	1.29452	A_24_P288836	3108	A_23_P42306	HLA-DMA	major histocompatibility complex, class II, DM alpha	0.771692	0.00328125	172
131	1.29452	A_24_P288836	3115	A_24_P166443	HLA-DPB1	major histocompatibility complex, class II, DP beta 1	0.799971	0.00178305	35
132	1.29452	A_24_P288836	3113	A_33_P3234277	HLA-DPA1	major histocompatibility complex, class II, DP alpha 1	0.71599	0.00882047	52
133	1.29452	A_24_P288836	3115	A_33_P3271635	HLA-DPB1	major histocompatibility complex, class II, DP beta 1	0.859901	0.000334367	40
134	1.29452	A_24_P288836	3115	A_33_P3271651	HLA-DPB1	major histocompatibility complex, class II, DP beta 1	0.790792	0.00219477	36
135	1.07172	A_24_P506977	5814	A_23_P134517	PURB	purine-rich element binding protein B	0.861181	0.000320091	102
136	1.07172	A_24_P506977	5814	A_24_P286465	PURB	purine-rich element binding protein B	0.715215	0.00892862	108
137	1.07172	A_24_P506977	5478	A_24_P920125	PPIA	peptidylprolyl isomerase A (cyclophilin A)	0.836994	0.000684675	182
138	3.06838	A_24_P927716	2180	A_23_P110212	ACSL1	acyl-CoA synthetase long-chain family member 1	0.726149	0.00749211	43
139	3.06838	A_24_P927716	731424	A_33_P3381671	LOC731424	uncharacterized LOC731424	0.874358	0.000198949	-57
140	1.30092	A_32_P19840	373156	A_23_P20107	GSTK1	glutathione S-transferase kappa 1	0.86748	0.000256592	115
141	1.30092	A_32_P19840	835	A_33_P3308387	CASP2	caspase 2, apoptosis-related cysteine peptidase	-0.804615	0.00159877	87
142	-1.34381	A_32_P539599	136242	A_23_P93960	PRSS37	protease, serine, 37	0.771002	0.00332693	-115
143	-1.34381	A_32_P539599	57189	A_33_P3421626	KIAA1147	KIAA1147	-0.747815	0.00516454	64
144	-1.70549	A_33_P3227896	4867	A_24_P88801	NPHP1	nephronophthisis 1 (juvenile)	0.800959	0.00174254	-190
145	-1.70549	A_33_P3227896	88455	A_24_P98975	ANKRD13A	ankyrin repeat domain 13A	-0.752859	0.00471184	214
146	1.16782	A_33_P3306078	10095	A_23_P20196	ARPC1B	actin related protein 2/3 complex, subunit 1B, 41kDa	0.81551	0.00122373	-105
147	1.16782	A_33_P3306078	8896	A_23_P31602	BUD31	BUD31 homolog (S. cerevisiae)	0.733708	0.00660561	-125
148	1.16782	A_33_P3306078	10552	A_24_P72479	ARPC1A	actin related protein 2/3 complex, subunit 1A, 41kDa	0.711542	0.00945435	-79
149	1.16782	A_33_P3306078	285989	A_33_P3311775	ZNF789	zinc finger protein 789	-0.902711	5.81852e-05	-197
150	-1.03125	A_33_P3369829	7434	A_23_P145978	VIPR2	vasoactive intestinal peptide receptor 2	0.741985	0.00572783	-17
151	-1.03125	A_33_P3369829	7434	A_32_P153071	VIPR2	vasoactive intestinal peptide receptor 2	0.790177	0.00222472	-11
152	-1.03125	A_33_P3369829	55112	A_33_P3349927	WDR60	WD repeat domain 60	0.868295	0.000249154	115
153	-1.30876	A_33_P3469673	25778	A_32_P71943	DSTYK	dual serine/threonine and tyrosine protein kinase	0.91315	3.35871e-05	237
154	-1.30876	A_33_P3469673	81788	A_33_P3338166	NUAK2	NUAK family, SNF1-like kinase, 2	0.736522	0.00629662	78
155	-1.47648	A_33_P3653271	116511	A_23_P214565	MAS1L	MAS1 oncogene-like	0.818847	0.00112369	44
156	-1.47648	A_33_P3653271	7932	A_23_P307274	OR2H2	olfactory receptor, family 2, subfamily H, member 2	0.831516	0.000799881	-57
157	-1.47648	A_33_P3653271	23475	A_23_P34233	QPRT	quinolinate phosphoribosyltransferase	0.741445	0.00578228	-209
158	-1.47648	A_33_P3653271	26529	A_23_P93295	OR12D2	olfactory receptor, family 12, subfamily D, member 2	0.773277	0.00317807	135
159	-1.47648	A_33_P3653271	442194	A_24_P60680	OR10C1	olfactory receptor, family 10, subfamily C, member 1	0.887314	0.000118096	91
160	-1.23135	A_33_P3766913	284217	A_24_P100613	LAMA1	laminin, alpha 1	-0.733449	0.00663466	-131
161	-1.23135	A_33_P3766913	724067	A_33_P3298173	DEFA7P	defensin, alpha 7 pseudogene	0.869944	0.000234621	-70
162	-1.02786	oebiotech_00278	7037	A_23_P212617	TFRC	transferrin receptor (p90, CD71)	-0.768064	0.00352694	-213
163	-1.02786	oebiotech_00278	23300	A_33_P3414883	ATMIN	ATM interactor	0.744236	0.00550509	-105
164	1.4147	oebiotech_00997		A_21_P0010561	FCGR1B	Fc fragment of IgG, high affinity Ib, receptor (CD64)	0.763876	0.00382769	-9
165	1.4147	oebiotech_00997		A_21_P0010728	FCGR1B	Fc fragment of IgG, high affinity Ib, receptor (CD64)	0.761027	0.00404309	-9
166	1.4147	oebiotech_00997	2210	A_23_P63390	FCGR1B	Fc fragment of IgG, high affinity Ib, receptor (CD64)	0.736386	0.00631126	-6
167	1.4147	oebiotech_00997	2900	A_33_P3280074	GRIK4	glutamate receptor, ionotropic, kainate 4	0.795887	0.00195817	64
168	1.4147	oebiotech_00997	653464	A_33_P3441576	SRGAP2P1	SLIT-ROBO Rho GTPase activating protein 2 pseudogene 1	0.869214	0.000240971	-210
169	-1.35735	oebiotech_01208	5631	A_33_P3209457	PRPS1	phosphoribosyl pyrophosphate synthetase 1	-0.810866	0.0013742	274
170	-1.35735	oebiotech_01208	5716	A_33_P3335621	PSMD10	proteasome (prosome, macropain) 26S subunit, non-ATPase, 10	-0.782239	0.00264038	-173
171	-1.06072	oebiotech_01296	11333	A_23_P123256	PDAP1	PDGFA associated protein 1	-0.783976	0.00254474	206
172	-1.06072	oebiotech_01296	84124	A_33_P3290085	ZNF394	zinc finger protein 394	-0.834303	0.000739543	111
173	-1.03567	oebiotech_01422	56675	A_23_P47682	NRIP3	nuclear receptor interacting protein 3	0.816182	0.00120306	-138
174	-1.03567	oebiotech_01422	56675	A_32_P486693	NRIP3	nuclear receptor interacting protein 3	0.754665	0.00455724	-137
175	-1.38377	oebiotech_01516	375791	A_33_P3232504	C9orf169	chromosome 9 open reading frame 169	-0.781788	0.00266566	-166
176	-1.38377	oebiotech_01516	401565	A_33_P3295870	FAM166A	family with sequence similarity 166, member A	-0.793098	0.00208513	-184
177	-1.38377	oebiotech_01516	441478	A_33_P3337267	NRARP	NOTCH-regulated ankyrin repeat protein	-0.719203	0.00838272	-242
178	-1.38377	oebiotech_01516	27158	A_33_P3403666	NDOR1	NADPH dependent diflavin oxidoreductase 1	-0.844656	0.000545556	-158
179	-1.1887	oebiotech_01791	55900	A_24_P159837	ZNF302	zinc finger protein 302	0.870236	0.000232113	-194
180	-1.1887	oebiotech_01791	148103	A_33_P3285122	ZNF599	zinc finger protein 599	0.780926	0.00271448	-275
181	-1.1887	oebiotech_01791	6363	A_33_P3377151	CCL19	chemokine (C-C motif) ligand 19	0.856539	0.000374244	291
182	-1.29358	oebiotech_02214	130540	A_23_P349343	ALS2CR12	amyotrophic lateral sclerosis 2 (juvenile) chromosome region, candidate 12	-0.813854	0.00127587	-187
183	-1.29358	oebiotech_02214	100129888	A_33_P3242778	LOC100129888	uncharacterized LOC100129888	0.73937	0.00599502	197
184	-1.27177	oebiotech_02370	391002	A_23_P126658	PRAMEF8	PRAME family member 8	0.76805	0.00352789	-1
185	-1.27177	oebiotech_02370	653619	A_33_P3394554	PRAMEF15	PRAME family member 15	0.727392	0.00734056	-39
186	-1.42578	oebiotech_02924	5803	A_23_P168761	PTPRZ1	protein tyrosine phosphatase, receptor-type, Z polypeptide 1	0.782342	0.00263463	292
187	-1.42578	oebiotech_02924	10157	A_23_P8754	AASS	aminoadipate-semialdehyde synthase	-0.774556	0.00309667	276
188	-1.31306	oebiotech_03011	84692	A_23_P109964	CCDC54	coiled-coil domain containing 54	0.88183	0.000148345	-115
189	-1.31306	oebiotech_03011	1948	A_24_P355944	EFNB2	ephrin-B2	0.750004	0.00496419	-161
190	1.16374	oebiotech_03413	2549	A_23_P335239	GAB1	GRB2-associated binding protein 1	0.76902	0.00346089	-288
191	1.16374	oebiotech_03413	84640	A_33_P3378509	USP38	ubiquitin specific peptidase 38	0.73445	0.00652309	-40
192	1.32732	oebiotech_03478	84418	A_23_P259506	C5orf32	chromosome 5 open reading frame 32	0.737391	0.00620337	-42
193	1.32732	oebiotech_03478	1839	A_24_P140608	HBEGF	heparin-binding EGF-like growth factor	0.726561	0.00744161	-132
194	2.62133	oebiotech_03926	79870	A_33_P3282973	BAALC	brain and acute leukemia, cytoplasmic	-0.768476	0.00349835	-211
195	2.62133	oebiotech_03926	51582	A_33_P3319491	AZIN1	antizyme inhibitor 1	0.938994	6.00411e-06	163
196	-1.71184	oebiotech_03950	2196	A_23_P81507	FAT2	FAT tumor suppressor homolog 2 (Drosophila)	0.78231	0.00263643	256
197	-1.71184	oebiotech_03950	100652758	A_33_P3409261	LOC100652758	uncharacterized protein LOC100652758	-0.817769	0.00115529	-10
198	2.01888	oebiotech_04049	528	A_23_P146058	ATP6V1C1	ATPase, H+ transporting, lysosomal 42kDa, V1 subunit C1	0.716612	0.00873446	-214
199	2.01888	oebiotech_04049	7071	A_23_P168828	KLF10	Kruppel-like factor 10	0.740916	0.005836	206
200	2.01888	oebiotech_04049	51582	A_33_P3319491	AZIN1	antizyme inhibitor 1	0.7188	0.00843674	29
201	-1.3468	oebiotech_04595	284217	A_24_P100613	LAMA1	laminin, alpha 1	-0.737437	0.00619853	-171
202	-1.3468	oebiotech_04595	724067	A_33_P3298173	DEFA7P	defensin, alpha 7 pseudogene	0.913155	3.35779e-05	-109
203	-1.26875	oebiotech_05051	26239	A_24_P207828	LCE2B	late cornified envelope 2B	0.731449	0.00686181	-31
204	-1.26875	oebiotech_05051	199834	A_33_P3226109	LCE4A	late cornified envelope 4A	0.821484	0.00104918	-53
205	-1.26875	oebiotech_05051	353145	A_33_P3264179	LCE3E	late cornified envelope 3E	0.751192	0.00485793	90
206	1.10524	oebiotech_06984	4790	A_23_P30024	NFKB1	nuclear factor of kappa light polypeptide gene enhancer in B-cells 1	0.787434	0.00236226	-116
207	1.10524	oebiotech_06984	7127	A_23_P421423	TNFAIP2	tumor necrosis factor, alpha-induced protein 2	0.859588	0.000337932	-181
208	1.10524	oebiotech_06984	7323	A_23_P58293	UBE2D3	ubiquitin-conjugating enzyme E2D 3	0.731167	0.00689437	-299
209	1.10524	oebiotech_06984	7323	A_24_P363005	UBE2D3	ubiquitin-conjugating enzyme E2D 3	0.850691	0.0004523	-296
210	-1.3034	oebiotech_07277	79054	A_23_P403991	TRPM8	transient receptor potential cation channel, subfamily M, member 8	-0.769528	0.00342616	204
211	-1.3034	oebiotech_07277	6694	A_23_P412932	SPP2	secreted phosphoprotein 2, 24kDa	0.731787	0.00682303	155
212	1.02453	oebiotech_07708	9689	A_24_P713668	BZW1	basic leucine zipper and W2 domains 1	0.807659	0.00148616	3
213	1.02453	oebiotech_07708	100129888	A_33_P3242778	LOC100129888	uncharacterized LOC100129888	-0.741153	0.00581192	-79
214	1.02453	oebiotech_07708	9689	A_33_P3334548	BZW1	basic leucine zipper and W2 domains 1	0.85243	0.000427884	4
215	-1.66447	oebiotech_08281	988	A_23_P156471	CDC5L	CDC5 cell division cycle 5-like (S. pombe)	-0.803719	0.00163312	-228
216	-1.66447	oebiotech_08281	3326	A_24_P823684	HSP90AB1	heat shock protein 90kDa alpha (cytosolic), class B member 1	-0.762348	0.00394211	-34
217	-1.66447	oebiotech_08281	202500	A_32_P203099	TCTE1	t-complex-associated-testis-expressed 1	0.854272	0.000403142	-63
218	-1.03237	oebiotech_08362	5973	A_23_P137157	RENBP	renin binding protein	0.933952	8.85363e-06	9
219	-1.03237	oebiotech_08362	6748	A_23_P259172	SSR4	signal sequence receptor, delta	0.712357	0.00933571	153
220	-1.03237	oebiotech_08362	57595	A_24_P265088	PDZD4	PDZ domain containing 4	0.812049	0.0013346	148
221	-1.03237	oebiotech_08362	3654	A_33_P3286616	IRAK1	interleukin-1 receptor-associated kinase 1	0.855158	0.000391653	-62
222	-1.03661	oebiotech_08492	375757	A_23_P392222	SWI5	SWI5 recombination repair homolog (yeast)	0.950793	2.09128e-06	204
223	-1.03661	oebiotech_08492	2801	A_33_P3307068	GOLGA2	golgin A2	0.835577	0.000713155	230
224	-1.31818	oebiotech_08597		A_21_P0013992	LOC100509686	protein FAM27D1-like	-0.840333	0.000621033	-118
225	-1.31818	oebiotech_08597	9310	A_33_P3418055	ZNF235	zinc finger protein 235	0.784213	0.00253191	-22
226	-1.00244	oebiotech_08649	60680	A_23_P60775	CELF5	CUGBP, Elav-like family member 5	0.935873	7.66398e-06	-110
227	-1.00244	oebiotech_08649	5991	A_23_P9289	RFX3	regulatory factor X, 3 (influences HLA class II expression)	-0.800659	0.00175476	-77
228	-1.00244	oebiotech_08649	60680	A_33_P3386156	CELF5	CUGBP, Elav-like family member 5	0.745758	0.00535829	-105
229	-1.20532	oebiotech_08890	197322	A_32_P218332	ACSF3	acyl-CoA synthetase family member 3	0.726564	0.00744125	-94
230	-1.20532	oebiotech_08890	197320	A_32_P78783	ZNF778	zinc finger protein 778	0.790313	0.00221808	-169
231	1.07412	oebiotech_08941		A_21_P0000178	TREM1	triggering receptor expressed on myeloid cells 1	0.908896	4.23481e-05	-31
232	1.07412	oebiotech_08941	54210	A_23_P19333	TREM1	triggering receptor expressed on myeloid cells 1	0.801904	0.00170445	-30
233	1.07412	oebiotech_08941	285852	A_24_P655458	TREML4	triggering receptor expressed on myeloid cells-like 4	0.800011	0.00178138	10
234	1.07412	oebiotech_08941	54210	A_33_P3319905	TREM1	triggering receptor expressed on myeloid cells 1	0.830384	0.000825451	-28
235	-1.65075	oebiotech_09002	9516	A_23_P3532	LITAF	lipopolysaccharide-induced TNF factor	-0.784422	0.00252065	-85
236	-1.65075	oebiotech_09002	51061	A_33_P3386995	TXNDC11	thioredoxin domain containing 11	-0.750297	0.00493783	-267
237	-1.17451	oebiotech_09022	124220	A_23_P118203	ZG16B	zymogen granule protein 16 homolog B (rat)	-0.801592	0.00171696	-71
238	-1.17451	oebiotech_09022	23524	A_23_P323166	SRRM2	serine/arginine repetitive matrix 2	-0.717417	0.00862404	-10
239	-1.17451	oebiotech_09022	84256	A_33_P3535649	FLYWCH1	FLYWCH-type zinc finger 1	-0.714626	0.00901132	-190
240	-1.24479	oebiotech_09463	51347	A_23_P2203	TAOK3	TAO kinase 3	-0.711638	0.00944034	-298
241	-1.24479	oebiotech_09463	5985	A_23_P95302	RFC5	replication factor C (activator 1) 5, 36.5kDa	-0.734633	0.00650284	-158
242	-1.00663	oebiotech_09608	150365	A_23_P211561	MEI1	meiosis inhibitor 1	-0.719463	0.00834802	-182
243	-1.00663	oebiotech_09608	23264	A_23_P218807	ZC3H7B	zinc finger CCCH-type containing 7B	-0.709238	0.00979575	257
244	-1.00663	oebiotech_09608	84844	A_23_P253571	PHF5A	PHD finger protein 5A	-0.806341	0.00153415	157
245	-1.00663	oebiotech_09608	10766	A_32_P179676	TOB2	transducer of ERBB2, 2	0.731271	0.00688236	184
246	-1.00663	oebiotech_09608	100131298	A_33_P3547141	LOC100131298	PRO1095	-0.919411	2.33546e-05	-17
247	-1.0994	oebiotech_09611	29951	A_23_P105651	PDZRN4	PDZ domain containing ring finger 4	0.709227	0.00979728	-10
248	-1.0994	oebiotech_09611	100129648	A_24_P187614	LOC100129648	uncharacterized LOC100129648	0.817563	0.00116142	189
249	-1.0994	oebiotech_09611	400950	A_33_P3416682	LOC400950	uncharacterized LOC400950	0.760288	0.00410041	-207
250	-1.25241	oebiotech_09628	4771	A_23_P251051	NF2	neurofibromin 2 (merlin)	-0.745083	0.00542308	-91
251	-1.25241	oebiotech_09628	29796	A_23_P68866	UQCR10	ubiquinol-cytochrome c reductase, complex III subunit X	-0.720011	0.00827532	-162
252	-1.1329	oebiotech_09643	91227	A_32_P319200	GGTLC2	gamma-glutamyltransferase light chain 2	0.831292	0.000804906	141
253	-1.1329	oebiotech_09643	23532	A_33_P3249349	PRAME	preferentially expressed antigen in melanoma	0.751209	0.00485642	238
254	-2.0275	oebiotech_10612	256148	A_23_P13479	OR4S1	olfactory receptor, family 4, subfamily S, member 1	0.762042	0.00396533	-35
255	-2.0275	oebiotech_10612	5795	A_33_P3309561	PTPRJ	protein tyrosine phosphatase, receptor type, J	-0.758799	0.00421788	139
256	1.17094	oebiotech_11134	1493	A_33_P3396139	CTLA4	cytotoxic T-lymphocyte-associated protein 4	0.749912	0.00497249	-4
257	1.17094	oebiotech_11134	1493	A_33_P3401556	CTLA4	cytotoxic T-lymphocyte-associated protein 4	0.877144	0.00017872	-3
258	1.21024	oebiotech_11295	4790	A_23_P30024	NFKB1	nuclear factor of kappa light polypeptide gene enhancer in B-cells 1	0.770889	0.00333445	-116
259	1.21024	oebiotech_11295	7127	A_23_P421423	TNFAIP2	tumor necrosis factor, alpha-induced protein 2	0.848943	0.000477927	-181
260	1.21024	oebiotech_11295	7323	A_23_P58293	UBE2D3	ubiquitin-conjugating enzyme E2D 3	0.754111	0.00460422	-299
261	1.21024	oebiotech_11295	7323	A_24_P363005	UBE2D3	ubiquitin-conjugating enzyme E2D 3	0.866355	0.000267141	-296
262	-1.33835	oebiotech_11607	5973	A_23_P137157	RENBP	renin binding protein	0.968425	2.34399e-07	-292
263	-1.33835	oebiotech_11607	57595	A_24_P265088	PDZD4	PDZ domain containing 4	0.76036	0.0040948	-153
264	-1.33835	oebiotech_11607	215	A_33_P3330236	ABCD1	ATP-binding cassette, sub-family D (ALD), member 1	-0.710951	0.00954106	-80
265	-1.33835	oebiotech_11607	6535	A_33_P3337026	SLC6A8	solute carrier family 6 (neurotransmitter transporter, creatine), member 8	-0.740107	0.00591883	-44
266	1.99353	oebiotech_11658	2919	A_23_P7144	CXCL1	chemokine (C-X-C motif) ligand 1 (melanoma growth stimulating activity, alpha)	0.947789	2.79827e-06	-128
267	1.99353	oebiotech_11658	80127	A_23_P76983	C14orf45	chromosome 14 open reading frame 45	0.709782	0.00971434	77
268	1.99353	oebiotech_11658	2921	A_24_P183150	CXCL3	chemokine (C-X-C motif) ligand 3	0.892731	9.31865e-05	-294
269	1.99353	oebiotech_11658	6374	A_24_P277367	CXCL5	chemokine (C-X-C motif) ligand 5	0.820921	0.00106476	-253
270	1.99353	oebiotech_11658	3576	A_32_P87013	IL8	interleukin 8	0.990759	5.22709e-10	0
271	1.99353	oebiotech_11658	3576	A_33_P3243230	IL8	interleukin 8	0.947919	2.76428e-06	1
272	1.99353	oebiotech_11658	2919	A_33_P3330264	CXCL1	chemokine (C-X-C motif) ligand 1 (melanoma growth stimulating activity, alpha)	0.912584	3.46617e-05	-127
273	1.99353	oebiotech_11658	80127	A_33_P3409337	C14orf45	chromosome 14 open reading frame 45	0.711967	0.00939229	85
274	-1.07905	oebiotech_11804	2736	A_23_P209246	GLI2	GLI family zinc finger 2	0.775674	0.00302675	-108
275	-1.07905	oebiotech_11804	6927	A_33_P3299119	HNF1A	HNF1 homeobox A	0.846003	0.000523558	207
276	-1.07905	oebiotech_11804	84678	A_33_P3529860	KDM2B	lysine (K)-specific demethylase 2B	-0.753279	0.00467553	-227
277	3.29766	oebiotech_11933	148304	A_23_P12147	C1orf74	chromosome 1 open reading frame 74	-0.774854	0.00307793	-107
278	3.29766	oebiotech_11933	50486	A_23_P74609	G0S2	G0/G1switch 2	0.98291	1.11585e-08	0
279	3.29766	oebiotech_11933	80342	A_33_P3268403	TRAF3IP3	TRAF3 interacting protein 3	-0.755803	0.00446182	-101
280	3.29766	oebiotech_11933	80342	A_33_P3421351	TRAF3IP3	TRAF3 interacting protein 3	-0.854378	0.000401748	-104
281	-1.0543	oebiotech_12458	94101	A_23_P120194	ORMDL1	ORM1-like 1 (S. cerevisiae)	-0.767841	0.00354249	-190
282	-1.0543	oebiotech_12458	5378	A_33_P3250463	PMS1	PMS1 postmeiotic segregation increased 1 (S. cerevisiae)	-0.753476	0.00465856	-224
283	-1.23414	oebiotech_12706	56655	A_23_P154234	POLE4	polymerase (DNA-directed), epsilon 4 (p12 subunit)	-0.869395	0.00023938	89
284	-1.23414	oebiotech_12706	6869	A_24_P148590	TACR1	tachykinin receptor 1	0.768107	0.00352397	-33
285	-1.23414	oebiotech_12706	3099	A_33_P3214670	HK2	hexokinase 2	-0.76502	0.00374365	162
286	-1.30447	oebiotech_12721		A_21_P0000163	RNF223	ring finger protein 223	0.78599	0.00243721	-9
287	-1.30447	oebiotech_12721	118424	A_24_P17302	UBE2J2	ubiquitin-conjugating enzyme E2, J2	-0.717419	0.00862379	-192
288	-1.30447	oebiotech_12721	54973	A_24_P328231	CPSF3L	cleavage and polyadenylation specific factor 3-like	-0.843315	0.000568165	-256
289	-1.30447	oebiotech_12721	4586	A_24_P917886	MUC5AC	mucin 5AC, oligomeric mucus/gel-forming	0.776744	0.00296101	-215
290	-1.30447	oebiotech_12721	6888	A_32_P18258	TALDO1	transaldolase 1	-0.803354	0.0016473	234
291	-1.30447	oebiotech_12721	80772	A_33_P3266396	GLTPD1	glycolipid transfer protein domain containing 1	0.856049	0.000380348	-266
292	-1.30447	oebiotech_12721	100130417	A_33_P3285334	LOC100130417	uncharacterized LOC100130417	0.717452	0.00861928	143
293	-1.30447	oebiotech_12721	83756	A_33_P3286973	TAS1R3	taste receptor, type 1, member 3	0.731628	0.00684127	-272
294	-1.91124	oebiotech_12842	115201	A_23_P217367	ATG4A	ATG4 autophagy related 4 homolog A (S. cerevisiae)	0.799451	0.00180464	65
295	-1.91124	oebiotech_12842	5716	A_33_P3335621	PSMD10	proteasome (prosome, macropain) 26S subunit, non-ATPase, 10	-0.759279	0.00417972	130
296	1.37412	oebiotech_12859	63932	A_23_P171223	CXorf56	chromosome X open reading frame 56	0.729746	0.0070599	150
297	1.37412	oebiotech_12859	7737	A_23_P258071	RNF113A	ring finger protein 113A	0.774785	0.00308223	-176
298	1.37412	oebiotech_12859	63932	A_24_P290373	CXorf56	chromosome X open reading frame 56	0.708196	0.00995306	157
299	-1.1271	oebiotech_12888	7267	A_23_P120710	TTC3	tetratricopeptide repeat domain 3	-0.748269	0.00512247	-65
300	-1.1271	oebiotech_12888	53820	A_33_P3254956	DSCR6	Down syndrome critical region gene 6	0.731627	0.0068414	118
301	-1.18132	oebiotech_12896		A_21_P0011480	BCAP31	B-cell receptor-associated protein 31	-0.731207	0.00688966	-121
302	-1.18132	oebiotech_12896	10838	A_24_P194748	ZNF275	zinc finger protein 275	0.727737	0.00729889	233
303	-1.18132	oebiotech_12896	6535	A_33_P3325262	SLC6A8	solute carrier family 6 (neurotransmitter transporter, creatine), member 8	-0.74036	0.00589277	-113
304	-1.08094	oebiotech_13339	722	A_23_P97541	C4BPA	complement component 4 binding protein, alpha	0.81435	0.00126008	-126
305	-1.08094	oebiotech_13339	5284	A_24_P844984	PIGR	polymeric immunoglobulin receptor	0.861365	0.000318084	90
306	1.00679	oebiotech_13350	467	A_23_P34915	ATF3	activating transcription factor 3	0.919154	2.37195e-05	-62
307	1.00679	oebiotech_13350	467	A_24_P33895	ATF3	activating transcription factor 3	0.924292	1.72327e-05	-61
308	-1.08229	oebiotech_13536	54471	A_23_P109547	SMCR7L	Smith-Magenis syndrome chromosome region, candidate 7-like	0.909544	4.09085e-05	-166
309	-1.08229	oebiotech_13536	200316	A_23_P357101	APOBEC3F	apolipoprotein B mRNA editing enzyme, catalytic polypeptide-like 3F	-0.820364	0.00108034	299
310	-1.08229	oebiotech_13536	54471	A_33_P3238074	SMCR7L	Smith-Magenis syndrome chromosome region, candidate 7-like	0.754014	0.00461248	-163
311	-1.68791	oebiotech_13727	7273	A_23_P68219	TTN	titin	-0.745226	0.00540924	-2
312	-1.68791	oebiotech_13727	285025	A_33_P3348884	CCDC141	coiled-coil domain containing 141	0.924105	1.74408e-05	-91
313	1.11609	oebiotech_13762	9689	A_24_P713668	BZW1	basic leucine zipper and W2 domains 1	0.708393	0.0099232	4
314	1.11609	oebiotech_13762	9689	A_33_P3334548	BZW1	basic leucine zipper and W2 domains 1	0.798184	0.00185811	5
315	-1.09605	oebiotech_13956	84650	A_23_P128554	EBPL	emopamil binding protein-like	-0.717373	0.00863007	-293
316	-1.09605	oebiotech_13956	4485	A_24_P148796	MST1	macrophage stimulating 1 (hepatocyte growth factor-like)	0.778283	0.0028684	221
317	-1.09605	oebiotech_13956	389118	A_24_P16143	CDHR4	cadherin-related family member 4	0.803088	0.00165765	106
318	-1.09605	oebiotech_13956	84650	A_33_P3366082	EBPL	emopamil binding protein-like	-0.731451	0.00686156	-295
319	1.11285	oebiotech_14154		A_21_P0000118	LEKR1	leucine, glutamate and lysine rich 1	0.838447	0.000656391	-179
320	1.11285	oebiotech_14154	25976	A_23_P143845	TIPARP	TCDD-inducible poly(ADP-ribose) polymerase	0.739395	0.00599244	-32
321	1.11285	oebiotech_14154	389170	A_33_P3299560	LEKR1	leucine, glutamate and lysine rich 1	0.776117	0.00299944	-153
322	-1.56801	oebiotech_14842	7320	A_23_P167595	UBE2B	ubiquitin-conjugating enzyme E2B	-0.768261	0.00351326	49
323	-1.56801	oebiotech_14842	91368	A_23_P250644	CDKN2AIPNL	CDKN2A interacting protein N-terminal like	-0.741053	0.00582208	37
324	1.27198	oebiotech_15270	5814	A_23_P134517	PURB	purine-rich element binding protein B	0.811551	0.00135117	3
325	1.27198	oebiotech_15270	5478	A_24_P920125	PPIA	peptidylprolyl isomerase A (cyclophilin A)	0.737303	0.00621285	83
326	1.27198	oebiotech_15270	996	A_33_P3360718	CDC27	cell division cycle 27 homolog (S. cerevisiae)	0.828792	0.000862474	-289
327	-1.15659	oebiotech_15277	642843	A_33_P3265194	CPSF4L	cleavage and polyadenylation specific factor 4-like	0.718199	0.00851775	0
328	-1.15659	oebiotech_15277	728073	A_33_P3302055	LOC728073	uncharacterized LOC728073	0.743534	0.00557386	-272
329	-1.15659	oebiotech_15277	9382	A_33_P3372580	COG1	component of oligomeric golgi complex 1	-0.731696	0.00683343	41
330	1.02417	oebiotech_15526		A_19_P00321436	HHLA1	HERV-H LTR-associating 1	0.769061	0.00345805	-63
331	1.02417	oebiotech_15526	729330	A_33_P3350575	OC90	otoconin 90	-0.70934	0.00978036	-26
332	-1.09808	oebiotech_15664	138162	A_23_P422115	C9orf116	chromosome 9 open reading frame 116	0.794922	0.00200142	10
333	-1.09808	oebiotech_15664	360203	A_33_P3320817	GLT6D1	glycosyltransferase 6 domain containing 1	0.802429	0.00168357	-119
334	2.07006	oebiotech_16308	4481	A_23_P392942	MSR1	macrophage scavenger receptor 1	0.938216	6.38837e-06	11
335	2.07006	oebiotech_16308	4481	A_33_P3379326	MSR1	macrophage scavenger receptor 1	0.859638	0.000337366	41
336	-1.59485	oebiotech_16626	55611	A_23_P24375	OTUB1	OTU domain, ubiquitin aldehyde binding 1	-0.749679	0.0049936	-57
337	-1.59485	oebiotech_16626	10313	A_23_P76684	RTN3	reticulon 3	-0.727347	0.00734602	181
338	-1.59485	oebiotech_16626	28992	A_23_P86855	MACROD1	MACRO domain containing 1	0.749748	0.00498733	-211
339	-1.59485	oebiotech_16626	2011	A_33_P3232993	MARK2	MAP/microtubule affinity-regulating kinase 2	-0.725015	0.00763244	32
340	-1.05301	oebiotech_16980	715	A_23_P125423	C1R	complement component 1, r subcomponent	0.736676	0.00628002	-130
341	-1.05301	oebiotech_16980	8079	A_23_P13873	MLF2	myeloid leukemia factor 2	-0.759889	0.00413168	200
342	-1.05301	oebiotech_16980	8078	A_23_P64954	USP5	ubiquitin specific peptidase 5 (isopeptidase T)	-0.71658	0.00873889	84
343	-1.05301	oebiotech_16980	196500	A_24_P248185	C12orf53	chromosome 12 open reading frame 53	0.735064	0.00645533	255
344	-1.05301	oebiotech_16980	7167	A_32_P95739	TPI1	triosephosphate isomerase 1	-0.735879	0.00636624	78
345	-1.05301	oebiotech_16980	716	A_33_P3230478	C1S	complement component 1, s subcomponent	0.736407	0.00630897	-114
346	-1.05301	oebiotech_16980	11331	A_33_P3368328	PHB2	prohibitin 2	-0.729685	0.00706706	-18
347	-1.04224	oebiotech_17710	138883	A_33_P3223739	OR1N1	olfactory receptor, family 1, subfamily N, member 1	0.792973	0.00209094	-60
348	-1.04224	oebiotech_17710	392390	A_33_P3299634	OR1L6	olfactory receptor, family 1, subfamily L, member 6	0.770923	0.00333222	-283
349	-1.01366	oebiotech_17859	8774	A_23_P141770	NAPG	N-ethylmaleimide-sensitive factor attachment protein, gamma	-0.716281	0.00878011	65
350	-1.01366	oebiotech_17859	54984	A_23_P82823	PINX1	PIN2/TERF1 interacting, telomerase inhibitor 1	-0.74651	0.00528685	-15
351	-1.07181	oebiotech_17942	6830	A_23_P141479	SUPT6H	suppressor of Ty 6 homolog (S. cerevisiae)	0.713031	0.0092385	134
352	-1.07181	oebiotech_17942	51268	A_23_P164258	PIPOX	pipecolic acid oxidase	0.819906	0.0010933	-220
353	-1.07181	oebiotech_17942	116238	A_23_P420417	TLCD1	TLC domain containing 1	0.815277	0.00123098	112
354	-1.05797	oebiotech_18563	4928	A_23_P308032	NUP98	nucleoporin 98kDa	-0.785098	0.00248439	275
355	-1.05797	oebiotech_18563	6240	A_23_P87351	RRM1	ribonucleotide reductase M1	0.737159	0.00622817	-152
356	2.9212	oebiotech_19598	2180	A_23_P110212	ACSL1	acyl-CoA synthetase long-chain family member 1	0.734402	0.00652843	43
357	2.9212	oebiotech_19598	731424	A_33_P3381671	LOC731424	uncharacterized LOC731424	0.885856	0.00012562	-57
358	-1.04247	oebiotech_19679	7177	A_23_P37702	TPSAB1	tryptase alpha/beta 1	-0.743295	0.00559747	216
359	-1.04247	oebiotech_19679	90861	A_33_P3335940	HN1L	hematological and neurological expressed 1-like	0.820341	0.001081	-234
360	-1.02605	oebiotech_19753	84268	A_23_P66766	RPAIN	RPA interacting protein	-0.739954	0.00593462	234
361	-1.02605	oebiotech_19753	84268	A_24_P36097	RPAIN	RPA interacting protein	-0.796464	0.00193265	230
362	-1.35001	oebiotech_19860	3638	A_33_P3219090	INSIG1	insulin induced gene 1	-0.827206	0.00090062	-79
363	-1.35001	oebiotech_19860	338436	A_33_P3405023	BLACE	B-cell acute lymphoblastic leukemia expressed	-0.736201	0.00633134	-127
364	-1.08443	oebiotech_20015	138162	A_23_P422115	C9orf116	chromosome 9 open reading frame 116	0.804385	0.00160751	-19
365	-1.08443	oebiotech_20015	360203	A_33_P3320817	GLT6D1	glycosyltransferase 6 domain containing 1	0.755801	0.00446202	-148
366	-1.08443	oebiotech_20015	401557	A_33_P3365392	LOC401557	uncharacterized LOC401557	0.905158	5.14441e-05	291
367	-1.3597	oebiotech_20703	29930	A_23_P110462	PCDHB1	protocadherin beta 1	0.782775	0.00261056	182
368	-1.3597	oebiotech_20703	56097	A_32_P32856	PCDHGC5	protocadherin gamma subfamily C, 5	0.869967	0.000234425	-255
369	-1.24133	oebiotech_20715	7177	A_23_P37702	TPSAB1	tryptase alpha/beta 1	-0.794326	0.00202849	-140
370	-1.24133	oebiotech_20715	8912	A_33_P3218960	CACNA1H	calcium channel, voltage-dependent, T type, alpha 1H subunit	-0.819509	0.0011046	-120
371	-1.24133	oebiotech_20715	390664	A_33_P3291034	C1QTNF8	C1q and tumor necrosis factor related protein 8	0.74545	0.00538775	14
372	1.28936	oebiotech_20740	10095	A_23_P20196	ARPC1B	actin related protein 2/3 complex, subunit 1B, 41kDa	0.854305	0.000402705	-105
373	1.28936	oebiotech_20740	8896	A_23_P31602	BUD31	BUD31 homolog (S. cerevisiae)	0.711677	0.00943453	-125
374	1.28936	oebiotech_20740	10552	A_24_P72479	ARPC1A	actin related protein 2/3 complex, subunit 1A, 41kDa	0.76375	0.00383704	-79
375	1.28936	oebiotech_20740	285989	A_33_P3311775	ZNF789	zinc finger protein 789	-0.839018	0.00064552	-197
376	-1.51658	oebiotech_21221	2295	A_23_P110957	FOXF2	forkhead box F2	0.911923	3.59515e-05	-103
377	-1.51658	oebiotech_21221	6755	A_23_P77545	SSTR5	somatostatin receptor 5	0.903218	5.67349e-05	163
378	-1.51658	oebiotech_21221	64718	A_24_P374675	UNKL	unkempt homolog (Drosophila)-like	-0.78197	0.00265541	-161
379	-1.26055	oebiotech_21725		A_21_P0004718	NQO2	NAD(P)H dehydrogenase, quinone 2	0.971341	1.45105e-07	-10
380	-1.26055	oebiotech_21725	124220	A_23_P118203	ZG16B	zymogen granule protein 16 homolog B (rat)	-0.824037	0.000980747	111
381	-1.26055	oebiotech_21725	23524	A_23_P323166	SRRM2	serine/arginine repetitive matrix 2	-0.809907	0.001407	172
382	-1.26055	oebiotech_21725	51330	A_23_P49338	TNFRSF12A	tumor necrosis factor receptor superfamily, member 12A	-0.828495	0.000869536	-79
383	-1.26055	oebiotech_21725	9080	A_33_P3352852	CLDN9	claudin 9	-0.724095	0.00774779	-69
384	-1.26055	oebiotech_21725	79412	A_33_P3396214	KREMEN2	kringle containing transmembrane protein 2	-0.844699	0.000544838	-25
385	-1.26055	oebiotech_21725	84891	A_33_P3407409	ZSCAN10	zinc finger and SCAN domain containing 10	0.751057	0.00486995	-145
386	-1.26055	oebiotech_21725	360226	A_33_P3416634	PRSS41	protease, serine, 41	0.966941	2.94183e-07	139
387	1.57615	oebiotech_21831	1992	A_23_P214330	SERPINB1	serpin peptidase inhibitor, clade B (ovalbumin), member 1	0.750788	0.0048939	189
388	1.57615	oebiotech_21831	9074	A_23_P37942	CLDN6	claudin 6	-0.755621	0.00447697	-43
389	1.57615	oebiotech_21831	124222	A_23_P397341	PAQR4	progestin and adipoQ receptor family member IV	0.726189	0.00748723	0
390	1.57615	oebiotech_21831	5269	A_23_P70355	SERPINB6	serpin peptidase inhibitor, clade B (ovalbumin), member 6	0.722746	0.00791907	67
391	1.57615	oebiotech_21831	197350	A_24_P740620	CASP14L	putative caspase-14-like protein	-0.851963	0.000434336	-176
392	1.57615	oebiotech_21831	146439	A_33_P3335590	CCDC64B	coiled-coil domain containing 64B	-0.722299	0.00797651	-55
393	1.57615	oebiotech_21831	401233	A_33_P3338853	HTATSF1P2	HIV-1 Tat specific factor 1 pseudogene 2	0.930764	1.11463e-05	0
394	1.57615	oebiotech_21831	100130927	A_33_P3393360	LOC100130927	uncharacterized LOC100130927	-0.800022	0.00178092	-127
395	-1.05051	oebiotech_21898	8412	A_23_P97394	BCAR3	breast cancer anti-estrogen resistance 3	0.87439	0.000198709	34
396	-1.05051	oebiotech_21898	390243	A_24_P206702	FOLR4	folate receptor 4 (delta) homolog (mouse)	-0.806161	0.00154077	22
397	1.18251	oebiotech_22043	6648	A_23_P134176	SOD2	superoxide dismutase 2, mitochondrial	0.809528	0.00142008	79
398	1.18251	oebiotech_22043	9589	A_23_P215037	WTAP	Wilms tumor 1 associated protein	0.734406	0.00652788	12
399	1.18251	oebiotech_22043	9589	A_33_P3220390	WTAP	Wilms tumor 1 associated protein	0.813235	0.00129579	33
400	1.18251	oebiotech_22043	9589	A_33_P3329098	WTAP	Wilms tumor 1 associated protein	0.771132	0.00331827	6
401	-1.01165	oebiotech_22166		A_21_P0004718	NQO2	NAD(P)H dehydrogenase, quinone 2	0.935183	8.07619e-06	2
402	-1.01165	oebiotech_22166	124220	A_23_P118203	ZG16B	zymogen granule protein 16 homolog B (rat)	-0.719656	0.00832241	124
403	-1.01165	oebiotech_22166	23524	A_23_P323166	SRRM2	serine/arginine repetitive matrix 2	-0.723824	0.00778193	185
404	-1.01165	oebiotech_22166	9074	A_23_P37942	CLDN6	claudin 6	0.73378	0.00659761	-60
405	-1.01165	oebiotech_22166	79412	A_33_P3396214	KREMEN2	kringle containing transmembrane protein 2	-0.762263	0.00394852	-13
406	-1.01165	oebiotech_22166	84891	A_33_P3407409	ZSCAN10	zinc finger and SCAN domain containing 10	0.753048	0.00469541	-133
407	-1.01165	oebiotech_22166	360226	A_33_P3416634	PRSS41	protease, serine, 41	0.938361	6.31515e-06	151
408	1.2226	oebiotech_22184	23524	A_23_P323166	SRRM2	serine/arginine repetitive matrix 2	0.736202	0.0063312	28
409	1.2226	oebiotech_22184	527	A_23_P54816	ATP6V0C	ATPase, H+ transporting, lysosomal 16kDa, V0 subunit c	0.801581	0.0017174	279
410	1.2226	oebiotech_22184	5272	A_24_P295010	SERPINB9	serpin peptidase inhibitor, clade B (ovalbumin), member 9	0.816916	0.00118079	-38
411	-1.22157	oebiotech_22437		A_21_P0004718	NQO2	NAD(P)H dehydrogenase, quinone 2	0.711993	0.00938849	265
412	-1.22157	oebiotech_22437	9074	A_23_P37942	CLDN6	claudin 6	0.954847	1.37003e-06	204
413	-1.22157	oebiotech_22437	197350	A_24_P740620	CASP14L	putative caspase-14-like protein	0.709275	0.0097901	70
414	-1.22157	oebiotech_22437	7627	A_33_P3279109	ZNF75A	zinc finger protein 75a	0.746436	0.00529378	-90
415	-1.22157	oebiotech_22437	84891	A_33_P3407409	ZSCAN10	zinc finger and SCAN domain containing 10	0.762546	0.00392709	130
416	-1.10686	oebiotech_23221	1788	A_23_P154500	DNMT3A	DNA (cytosine-5-)-methyltransferase 3 alpha	0.891102	0.000100195	-228
417	-1.10686	oebiotech_23221	51277	A_32_P13795	DNAJC27	DnaJ (Hsp40) homolog, subfamily C, member 27	0.878339	0.000170548	62
418	-1.10686	oebiotech_23221	22979	A_32_P83049	EFR3B	EFR3 homolog B (S. cerevisiae)	0.834839	0.00072834	-153
419	-1.1795	oebiotech_23492	64393	A_23_P113283	ZMAT3	zinc finger, matrin-type 3	-0.722882	0.00790169	100
420	-1.1795	oebiotech_23492	55669	A_23_P80648	MFN1	mitofusin 1	0.844766	0.000543724	-268
421	-1.20286	oebiotech_23715	152816	A_23_P386268	C4orf26	chromosome 4 open reading frame 26	0.787759	0.00234565	-207
422	-1.20286	oebiotech_23715	23093	A_24_P321752	TTLL5	tubulin tyrosine ligase-like family, member 5	0.770817	0.00333924	-48
423	-1.23674	oebiotech_23866		A_21_P0012878	ZDHHC11	zinc finger, DHHC-type containing 11	-0.716159	0.00879709	196
424	-1.23674	oebiotech_23866	85409	A_23_P41804	NKD2	naked cuticle homolog 2 (Drosophila)	0.890596	0.000102457	-47
425	-1.23674	oebiotech_23866	9319	A_33_P3339212	TRIP13	thyroid hormone receptor interactor 13	0.878643	0.000168521	73
426	-1.01254	oebiotech_23913	170679	A_23_P133902	PSORS1C1	psoriasis susceptibility 1 candidate 1	0.76337	0.00386528	61
427	-1.01254	oebiotech_23913	6810	A_23_P256375	STX4	syntaxin 4	-0.814527	0.00125448	117
428	-1.01254	oebiotech_23913	9726	A_33_P3239790	ZNF646	zinc finger protein 646	0.841407	0.000601561	77
429	-1.22086	oebiotech_23949	23568	A_23_P15182	ARL2BP	ADP-ribosylation factor-like 2 binding protein	-0.78834	0.00231614	-161
430	-1.22086	oebiotech_23949	26036	A_33_P3257528	ZNF451	zinc finger protein 451	-0.838824	0.00064919	163
431	-1.30552	oebiotech_23958	81797	A_23_P259555	OR12D3	olfactory receptor, family 12, subfamily D, member 3	0.711975	0.00939114	-248
432	-1.30552	oebiotech_23958	26529	A_23_P93295	OR12D2	olfactory receptor, family 12, subfamily D, member 2	0.890224	0.00010414	-270
433	1.32693	oebiotech_23973	23406	A_24_P416131	COTL1	coactosin-like 1 (Dictyostelium)	0.74545	0.00538777	106
434	1.32693	oebiotech_23973	51167	A_33_P3316686	CYB5R4	cytochrome b5 reductase 4	0.716838	0.00870333	86
435	-1.65939	oebiotech_24310		A_21_P0006008	POLR1E	polymerase (RNA) I polypeptide E, 53kDa	0.958373	9.17787e-07	1
436	-1.65939	oebiotech_24310	147923	A_33_P3395396	ZNF420	zinc finger protein 420	0.789947	0.00223604	-111
437	-1.05575	oebiotech_25552	144100	A_24_P348806	PLEKHA7	pleckstrin homology domain containing, family A member 7	0.766015	0.00367173	138
438	-1.05575	oebiotech_25552	84809	A_33_P3255755	CROCCP2	ciliary rootlet coiled-coil, rootletin pseudogene 2	0.759019	0.00420033	-9
439	-1.05575	oebiotech_25552	100132147	A_33_P3260175	LOC100132147	uncharacterized LOC100132147	0.857725	0.000359771	87
440	-1.05575	oebiotech_25552	10944	A_33_P3309636	C11orf58	chromosome 11 open reading frame 58	-0.791052	0.00218221	170
441	1.05383	oebiotech_27355		A_19_P00322221	LOC729178	uncharacterized LOC729178	-0.726028	0.00750703	-286
442	1.05383	oebiotech_27355	10981	A_24_P303480	RAB32	RAB32, member RAS oncogene family	0.782524	0.00262448	292
443	1.12221	oebiotech_28109	6428	A_23_P413761	SRSF3	serine/arginine-rich splicing factor 3	0.858271	0.000353267	-3
444	1.12221	oebiotech_28109	6428	A_33_P3232828	SRSF3	serine/arginine-rich splicing factor 3	0.847386	0.000501695	3
445	1.12221	oebiotech_28109	100131043	A_33_P3294177	LOC100131043	uncharacterized LOC100131043	-0.784487	0.00251715	-156
446	-1.05791	oebiotech_28178	54862	A_23_P55873	CC2D1A	coiled-coil and C2 domain containing 1A	0.744421	0.00548711	-101
447	-1.05791	oebiotech_28178	342977	A_24_P703830	NANOS3	nanos homolog 3 (Drosophila)	0.726015	0.00750868	-52
448	-1.05791	oebiotech_28178	100131831	A_33_P3243652	LOC100131831	uncharacterized LOC100131831	0.729394	0.00710131	-11
449	-1.01776	oebiotech_28232	85317	A_24_P126262	BAGE4	B melanoma antigen family, member 4	-0.787143	0.00237721	-288
450	-1.01776	oebiotech_28232	148345	A_32_P468341	C1orf127	chromosome 1 open reading frame 127	0.806629	0.00152356	-257
451	-1.01776	oebiotech_28232	7179	A_33_P3265514	TPTE	transmembrane phosphatase with tensin homology	0.708174	0.00995647	-156
452	-1.01776	oebiotech_28232	10335	A_33_P3311403	MRVI1	murine retrovirus integration site 1 homolog	-0.76287	0.00390271	157

## Sheet: MG5-8 vs normal 
SN	Fold change	Probe	Neighbor gene ID	Neighbor gene probe	Neighbor gene symbol	Neighbor gene description	Expression correlation (rho)	P-value	Genomic distance
1	-1.34539	A_19_P00322453		A_21_P0000118	LEKR1	leucine, glutamate and lysine rich 1	-0.779383	0.00280352	-68
2	-1.34539	A_19_P00322453	25976	A_23_P143845	TIPARP	TCDD-inducible poly(ADP-ribose) polymerase	-0.78729	0.00236963	79
3	-1.34539	A_19_P00322453	389170	A_33_P3299560	LEKR1	leucine, glutamate and lysine rich 1	-0.787276	0.00237034	-43
4	1.67183	A_21_P0001290	51727	A_23_P115366	CMPK1	cytidine monophosphate (UMP-CMP) kinase 1, cytosolic	0.761685	0.00399253	-199
5	1.67183	A_21_P0001290	23360	A_23_P395595	FNBP4	formin binding protein 4	-0.709089	0.00981805	-93
6	1.67183	A_21_P0001290	6886	A_23_P63371	TAL1	T-cell acute lymphocytic leukemia 1	0.807612	0.00148785	-37
7	1.67183	A_21_P0001290	23788	A_24_P934563	MTCH2	mitochondrial carrier 2	0.761648	0.00399536	6
8	1.67183	A_21_P0001290	54039	A_33_P3224362	PCBP3	poly(rC) binding protein 3	0.721672	0.00805759	285
9	1.67183	A_21_P0001290	51727	A_33_P3317988	CMPK1	cytidine monophosphate (UMP-CMP) kinase 1, cytosolic	0.857667	0.000360477	-194
10	1.67183	A_21_P0001290	6491	A_33_P3400477	STIL	SCL/TAL1 interrupting locus	0.735097	0.00645176	-81
11	1.42772	A_21_P0001416	467	A_23_P34915	ATF3	activating transcription factor 3	0.903659	5.54965e-05	-61
12	1.42772	A_21_P0001416	467	A_24_P33895	ATF3	activating transcription factor 3	0.894631	8.55022e-05	-60
13	3.1942	A_21_P0003050		A_21_P0000118	LEKR1	leucine, glutamate and lysine rich 1	0.842679	0.000579123	-35
14	3.1942	A_21_P0003050	25976	A_23_P143845	TIPARP	TCDD-inducible poly(ADP-ribose) polymerase	0.935233	8.04541e-06	112
15	3.1942	A_21_P0003050	389170	A_33_P3299560	LEKR1	leucine, glutamate and lysine rich 1	0.977134	4.73744e-08	-9
16	3.1942	A_21_P0003050	25976	A_33_P3305620	TIPARP	TCDD-inducible poly(ADP-ribose) polymerase	0.955731	1.24286e-06	143
17	-1.30707	A_21_P0010588	114548	A_23_P9883	NLRP3	NLR family, pyrin domain containing 3	-0.836628	0.000691934	-266
18	-1.30707	A_21_P0010588	114548	A_33_P3281695	NLRP3	NLR family, pyrin domain containing 3	-0.874819	0.000195484	-265
19	-1.30707	A_21_P0010588	127623	A_33_P3310377	OR2B11	olfactory receptor, family 2, subfamily B, member 11	-0.716442	0.00875787	-268
20	1.19869	A_24_P170439		A_21_P0000178	TREM1	triggering receptor expressed on myeloid cells 1	0.877599	0.000175573	-66
21	1.19869	A_24_P170439	54210	A_23_P19333	TREM1	triggering receptor expressed on myeloid cells 1	0.823635	0.00099127	-65
22	1.19869	A_24_P170439	285852	A_24_P655458	TREML4	triggering receptor expressed on myeloid cells-like 4	0.784887	0.00249568	-25
23	1.19869	A_24_P170439	54210	A_33_P3319905	TREM1	triggering receptor expressed on myeloid cells 1	0.822731	0.0010153	-63
24	1.14706	A_24_P506977	5814	A_23_P134517	PURB	purine-rich element binding protein B	0.861181	0.000320091	102
25	1.14706	A_24_P506977	5814	A_24_P286465	PURB	purine-rich element binding protein B	0.715215	0.00892862	108
26	1.14706	A_24_P506977	5478	A_24_P920125	PPIA	peptidylprolyl isomerase A (cyclophilin A)	0.836994	0.000684675	182
27	4.15538	A_24_P927716	2180	A_23_P110212	ACSL1	acyl-CoA synthetase long-chain family member 1	0.726149	0.00749211	43
28	4.15538	A_24_P927716	731424	A_33_P3381671	LOC731424	uncharacterized LOC731424	0.874358	0.000198949	-57
29	1.28426	A_33_P3306078	10095	A_23_P20196	ARPC1B	actin related protein 2/3 complex, subunit 1B, 41kDa	0.81551	0.00122373	-105
30	1.28426	A_33_P3306078	8896	A_23_P31602	BUD31	BUD31 homolog (S. cerevisiae)	0.733708	0.00660561	-125
31	1.28426	A_33_P3306078	10552	A_24_P72479	ARPC1A	actin related protein 2/3 complex, subunit 1A, 41kDa	0.711542	0.00945435	-79
32	1.28426	A_33_P3306078	285989	A_33_P3311775	ZNF789	zinc finger protein 789	-0.902711	5.81852e-05	-197
33	1.18197	A_33_P3375859	64114	A_23_P79331	TMBIM1	transmembrane BAX inhibitor motif containing 1	0.808686	0.00144957	-215
34	1.18197	A_33_P3375859	7145	A_33_P3738458	TNS1	tensin 1	0.896715	7.76562e-05	257
35	1.95145	A_33_P3887888	5575	A_23_P83599	PRKAR1B	protein kinase, cAMP-dependent, regulatory, type I, beta	0.74474	0.0054562	-27
36	1.95145	A_33_P3887888	5575	A_33_P3360675	PRKAR1B	protein kinase, cAMP-dependent, regulatory, type I, beta	0.83705	0.000683568	-56
37	1.95145	A_33_P3887888	5154	A_33_P3372666	PDGFA	platelet-derived growth factor alpha polypeptide	0.843405	0.000566626	5
38	-1.0237	oebiotech_01516	375791	A_33_P3232504	C9orf169	chromosome 9 open reading frame 169	-0.781788	0.00266566	-166
39	-1.0237	oebiotech_01516	401565	A_33_P3295870	FAM166A	family with sequence similarity 166, member A	-0.793098	0.00208513	-184
40	-1.0237	oebiotech_01516	441478	A_33_P3337267	NRARP	NOTCH-regulated ankyrin repeat protein	-0.719203	0.00838272	-242
41	-1.0237	oebiotech_01516	27158	A_33_P3403666	NDOR1	NADPH dependent diflavin oxidoreductase 1	-0.844656	0.000545556	-158
42	1.81782	oebiotech_02427	50628	A_23_P66872	GEMIN4	gem (nuclear organelle) associated protein 4	0.744986	0.00543237	-86
43	1.81782	oebiotech_02427	5575	A_23_P83599	PRKAR1B	protein kinase, cAMP-dependent, regulatory, type I, beta	0.735426	0.0064156	-27
44	1.81782	oebiotech_02427	5575	A_33_P3360675	PRKAR1B	protein kinase, cAMP-dependent, regulatory, type I, beta	0.907171	4.6372e-05	-56
45	1.81782	oebiotech_02427	5154	A_33_P3372666	PDGFA	platelet-derived growth factor alpha polypeptide	0.840758	0.00061328	5
46	4.83485	oebiotech_03926	79870	A_33_P3282973	BAALC	brain and acute leukemia, cytoplasmic	-0.768476	0.00349835	-211
47	4.83485	oebiotech_03926	51582	A_33_P3319491	AZIN1	antizyme inhibitor 1	0.938994	6.00411e-06	163
48	2.3049	oebiotech_07062	467	A_23_P34915	ATF3	activating transcription factor 3	0.905321	5.10193e-05	-62
49	2.3049	oebiotech_07062	467	A_24_P33895	ATF3	activating transcription factor 3	0.897876	7.35362e-05	-61
50	-1.13231	oebiotech_09022	124220	A_23_P118203	ZG16B	zymogen granule protein 16 homolog B (rat)	-0.801592	0.00171696	-71
51	-1.13231	oebiotech_09022	23524	A_23_P323166	SRRM2	serine/arginine repetitive matrix 2	-0.717417	0.00862404	-10
52	-1.13231	oebiotech_09022	84256	A_33_P3535649	FLYWCH1	FLYWCH-type zinc finger 1	-0.714626	0.00901132	-190
53	3.90505	oebiotech_10908	51327	A_23_P135486	AHSP	alpha hemoglobin stabilizing protein	0.7103	0.00963719	5
54	3.90505	oebiotech_10908	7124	A_23_P376488	TNF	tumor necrosis factor	0.994378	4.3835e-11	-1
55	3.90505	oebiotech_10908	259215	A_33_P3214334	LY6G6F	lymphocyte antigen 6 complex, locus G6F	0.739377	0.00599434	-133
56	3.89169	oebiotech_11011	7124	A_23_P376488	TNF	tumor necrosis factor	0.995012	2.41084e-11	-1
57	3.89169	oebiotech_11011	259215	A_33_P3214334	LY6G6F	lymphocyte antigen 6 complex, locus G6F	0.731736	0.00682882	-133
58	1.088	oebiotech_11483	51727	A_23_P115366	CMPK1	cytidine monophosphate (UMP-CMP) kinase 1, cytosolic	0.741181	0.00580899	-150
59	1.088	oebiotech_11483	6886	A_23_P63371	TAL1	T-cell acute lymphocytic leukemia 1	0.869375	0.00023956	11
60	1.088	oebiotech_11483	6491	A_33_P3400477	STIL	SCL/TAL1 interrupting locus	0.709686	0.00972865	-32
61	4.4879	oebiotech_11658	2919	A_23_P7144	CXCL1	chemokine (C-X-C motif) ligand 1 (melanoma growth stimulating activity, alpha)	0.947789	2.79827e-06	-128
62	4.4879	oebiotech_11658	80127	A_23_P76983	C14orf45	chromosome 14 open reading frame 45	0.709782	0.00971434	77
63	4.4879	oebiotech_11658	2921	A_24_P183150	CXCL3	chemokine (C-X-C motif) ligand 3	0.892731	9.31865e-05	-294
64	4.4879	oebiotech_11658	6374	A_24_P277367	CXCL5	chemokine (C-X-C motif) ligand 5	0.820921	0.00106476	-253
65	4.4879	oebiotech_11658	3576	A_32_P87013	IL8	interleukin 8	0.990759	5.22709e-10	0
66	4.4879	oebiotech_11658	3576	A_33_P3243230	IL8	interleukin 8	0.947919	2.76428e-06	1
67	4.4879	oebiotech_11658	2919	A_33_P3330264	CXCL1	chemokine (C-X-C motif) ligand 1 (melanoma growth stimulating activity, alpha)	0.912584	3.46617e-05	-127
68	4.4879	oebiotech_11658	80127	A_33_P3409337	C14orf45	chromosome 14 open reading frame 45	0.711967	0.00939229	85
69	2.35997	oebiotech_11925	83593	A_24_P171268	RASSF5	Ras association (RalGDS/AF-6) domain family member 5	0.812642	0.00131508	182
70	2.35997	oebiotech_11925	83593	A_24_P336584	RASSF5	Ras association (RalGDS/AF-6) domain family member 5	0.818221	0.00114197	186
71	4.94032	oebiotech_11933	148304	A_23_P12147	C1orf74	chromosome 1 open reading frame 74	-0.774854	0.00307793	-107
72	4.94032	oebiotech_11933	50486	A_23_P74609	G0S2	G0/G1switch 2	0.98291	1.11585e-08	0
73	4.94032	oebiotech_11933	80342	A_33_P3268403	TRAF3IP3	TRAF3 interacting protein 3	-0.755803	0.00446182	-101
74	4.94032	oebiotech_11933	80342	A_33_P3421351	TRAF3IP3	TRAF3 interacting protein 3	-0.854378	0.000401748	-104
75	1.23437	oebiotech_12244	5473	A_23_P121596	PPBP	pro-platelet basic protein (chemokine (C-X-C motif) ligand 7)	0.957011	1.07558e-06	-150
76	1.23437	oebiotech_12244	2919	A_23_P7144	CXCL1	chemokine (C-X-C motif) ligand 1 (melanoma growth stimulating activity, alpha)	0.784174	0.00253404	-34
77	1.23437	oebiotech_12244	6374	A_24_P277367	CXCL5	chemokine (C-X-C motif) ligand 5	0.871447	0.000221953	-159
78	1.23437	oebiotech_12244	5197	A_24_P63347	PF4V1	platelet factor 4 variant 1	0.776144	0.0029978	-17
79	1.23437	oebiotech_12244	5196	A_24_P79403	PF4	platelet factor 4	0.902073	6.00511e-05	-144
80	1.23437	oebiotech_12244	80127	A_33_P3409337	C14orf45	chromosome 14 open reading frame 45	0.845106	0.000538124	179
81	-1.2398	oebiotech_12896		A_21_P0011480	BCAP31	B-cell receptor-associated protein 31	-0.731207	0.00688966	-121
82	-1.2398	oebiotech_12896	10838	A_24_P194748	ZNF275	zinc finger protein 275	0.727737	0.00729889	233
83	-1.2398	oebiotech_12896	6535	A_33_P3325262	SLC6A8	solute carrier family 6 (neurotransmitter transporter, creatine), member 8	-0.74036	0.00589277	-113
84	1.01516	oebiotech_16186	1950	A_23_P155979	EGF	epidermal growth factor	0.855362	0.000389043	-300
85	1.01516	oebiotech_16186	55013	A_23_P255376	CCDC109B	coiled-coil domain containing 109B	0.76877	0.00347808	27
86	1.01516	oebiotech_16186	81579	A_23_P30020	PLA2G12A	phospholipase A2, group XIIA	0.761545	0.00400327	-3
87	1.01516	oebiotech_16186	345193	A_33_P3608620	LRIT3	leucine-rich repeat, immunoglobulin-like and transmembrane domains 3	-0.726116	0.00749625	-160
88	2.84134	oebiotech_17739	2180	A_23_P110212	ACSL1	acyl-CoA synthetase long-chain family member 1	0.89318	9.13228e-05	95
89	2.84134	oebiotech_17739	731424	A_33_P3381671	LOC731424	uncharacterized LOC731424	0.93213	1.01126e-05	-5
90	1.12546	oebiotech_19268	8884	A_23_P102508	SLC5A6	solute carrier family 5 (sodium-dependent vitamin transporter), member 6	0.778781	0.00283891	193
91	1.12546	oebiotech_19268	4358	A_33_P3415211	MPV17	MpV17 mitochondrial inner membrane protein	0.715217	0.00892829	83
92	3.98944	oebiotech_19598	2180	A_23_P110212	ACSL1	acyl-CoA synthetase long-chain family member 1	0.734402	0.00652843	43
93	3.98944	oebiotech_19598	731424	A_33_P3381671	LOC731424	uncharacterized LOC731424	0.885856	0.00012562	-57
94	-1.0449	oebiotech_20703	29930	A_23_P110462	PCDHB1	protocadherin beta 1	0.782775	0.00261056	182
95	-1.0449	oebiotech_20703	56097	A_32_P32856	PCDHGC5	protocadherin gamma subfamily C, 5	0.869967	0.000234425	-255
96	1.23419	oebiotech_20740	10095	A_23_P20196	ARPC1B	actin related protein 2/3 complex, subunit 1B, 41kDa	0.854305	0.000402705	-105
97	1.23419	oebiotech_20740	8896	A_23_P31602	BUD31	BUD31 homolog (S. cerevisiae)	0.711677	0.00943453	-125
98	1.23419	oebiotech_20740	10552	A_24_P72479	ARPC1A	actin related protein 2/3 complex, subunit 1A, 41kDa	0.76375	0.00383704	-79
99	1.23419	oebiotech_20740	285989	A_33_P3311775	ZNF789	zinc finger protein 789	-0.839018	0.00064552	-197
100	1.40242	oebiotech_22043	6648	A_23_P134176	SOD2	superoxide dismutase 2, mitochondrial	0.809528	0.00142008	79
101	1.40242	oebiotech_22043	9589	A_23_P215037	WTAP	Wilms tumor 1 associated protein	0.734406	0.00652788	12
102	1.40242	oebiotech_22043	9589	A_33_P3220390	WTAP	Wilms tumor 1 associated protein	0.813235	0.00129579	33
103	1.40242	oebiotech_22043	9589	A_33_P3329098	WTAP	Wilms tumor 1 associated protein	0.771132	0.00331827	6
104	1.37995	oebiotech_22184	23524	A_23_P323166	SRRM2	serine/arginine repetitive matrix 2	0.736202	0.0063312	28
105	1.37995	oebiotech_22184	527	A_23_P54816	ATP6V0C	ATPase, H+ transporting, lysosomal 16kDa, V0 subunit c	0.801581	0.0017174	279
106	1.37995	oebiotech_22184	5272	A_24_P295010	SERPINB9	serpin peptidase inhibitor, clade B (ovalbumin), member 9	0.816916	0.00118079	-38
107	4.18273	oebiotech_22652	5473	A_23_P121596	PPBP	pro-platelet basic protein (chemokine (C-X-C motif) ligand 7)	0.777482	0.00291633	-117
108	4.18273	oebiotech_22652	2920	A_23_P315364	CXCL2	chemokine (C-X-C motif) ligand 2	0.952219	1.80972e-06	-227
109	4.18273	oebiotech_22652	2919	A_23_P7144	CXCL1	chemokine (C-X-C motif) ligand 1 (melanoma growth stimulating activity, alpha)	0.970465	1.68448e-07	-1
110	4.18273	oebiotech_22652	2921	A_24_P183150	CXCL3	chemokine (C-X-C motif) ligand 3	0.885725	0.000126312	-167
111	4.18273	oebiotech_22652	2920	A_24_P257416	CXCL2	chemokine (C-X-C motif) ligand 2	0.912126	3.55527e-05	-228
112	4.18273	oebiotech_22652	6374	A_24_P277367	CXCL5	chemokine (C-X-C motif) ligand 5	0.825552	0.000941785	-126
113	4.18273	oebiotech_22652	5196	A_24_P79403	PF4	platelet factor 4	0.721009	0.00814393	-111
114	4.18273	oebiotech_22652	3576	A_32_P87013	IL8	interleukin 8	0.952264	1.80133e-06	127
115	4.18273	oebiotech_22652	3576	A_33_P3243230	IL8	interleukin 8	0.934914	8.24115e-06	128
116	4.18273	oebiotech_22652	2919	A_33_P3330264	CXCL1	chemokine (C-X-C motif) ligand 1 (melanoma growth stimulating activity, alpha)	0.829425	0.000847605	0
117	4.18273	oebiotech_22652	80127	A_33_P3409337	C14orf45	chromosome 14 open reading frame 45	0.75787	0.00429242	212
118	1.28881	oebiotech_22811	4000	A_23_P34835	LMNA	lamin A/C	0.837865	0.000667609	-27
119	1.28881	oebiotech_22811	9181	A_23_P51699	ARHGEF2	Rho/Rac guanine nucleotide exchange factor (GEF) 2	-0.717968	0.00854899	163
120	1.28881	oebiotech_22811	22889	A_23_P74467	KIAA0907	KIAA0907	-0.733506	0.00662819	197
121	1.28881	oebiotech_22811	23381	A_33_P3326349	SMG5	smg-5 homolog, nonsense mediated mRNA decay factor (C. elegans)	-0.711913	0.00940017	-158
122	1.28881	oebiotech_22811	4000	A_33_P3408762	LMNA	lamin A/C	0.961107	6.56523e-07	-26
123	1.87422	oebiotech_24092	5575	A_23_P83599	PRKAR1B	protein kinase, cAMP-dependent, regulatory, type I, beta	0.74201	0.00572536	-27
124	1.87422	oebiotech_24092	5575	A_33_P3360675	PRKAR1B	protein kinase, cAMP-dependent, regulatory, type I, beta	0.875487	0.00019055	-56
125	1.87422	oebiotech_24092	5154	A_33_P3372666	PDGFA	platelet-derived growth factor alpha polypeptide	0.841238	0.000604604	5
126	1.08535	oebiotech_27355		A_19_P00322221	LOC729178	uncharacterized LOC729178	-0.726028	0.00750703	-286
127	1.08535	oebiotech_27355	10981	A_24_P303480	RAB32	RAB32, member RAS oncogene family	0.782524	0.00262448	292

## Sheet: MG1-4 vs MG5-8 
SN	Fold change	Probe	Neighbor gene ID	Neighbor gene probe	Neighbor gene symbol	Neighbor gene description	Expression correlation (rho)	P-value	Genomic distance
1	-1.02483	A_19_P00320740	134266	A_23_P404091	GRPEL2	GrpE-like 2, mitochondrial (E. coli)	-0.79986	0.00178762	63
2	-1.02483	A_19_P00320740	1452	A_24_P183292	CSNK1A1	casein kinase 1, alpha 1	-0.763664	0.00384339	-79
3	-1.0038	A_21_P0000995		A_21_P0000031	KDM4DL	lysine (K)-specific demethylase 4D-like	0.75538	0.00449707	-150
4	-1.0038	A_21_P0000995	154810	A_24_P401768	AMOTL1	angiomotin like 1	-0.840212	0.000623247	52
5	-1.01554	A_21_P0001123	9619	A_23_P166297	ABCG1	ATP-binding cassette, sub-family G (WHITE), member 1	0.809545	0.00141951	106
6	-1.01554	A_21_P0001123	54020	A_23_P17695	SLC37A1	solute carrier family 37 (glycerol-3-phosphate transporter), member 1	-0.76603	0.00367065	-179
7	-1.01554	A_21_P0001123	112950	A_24_P233915	MED8	mediator complex subunit 8	-0.737226	0.00622098	-30
8	-1.24407	A_21_P0002149	643905	A_24_P178300	PRR21	proline rich 21	0.902954	5.74877e-05	200
9	-1.24407	A_21_P0002149	51281	A_33_P3315554	ANKMY1	ankyrin repeat and MYND domain containing 1	0.775927	0.00301116	-238
10	-1.24407	A_21_P0002149	51281	A_33_P3629247	ANKMY1	ankyrin repeat and MYND domain containing 1	0.884075	0.000135307	-282
11	-1.20206	A_21_P0004267	145957	A_23_P334727	NRG4	neuregulin 4	0.869052	0.000242401	146
12	-1.20206	A_21_P0004267	92912	A_33_P3333826	UBE2Q2	ubiquitin-conjugating enzyme E2Q family member 2	-0.83793	0.00066634	255
13	-1.00555	A_21_P0006141	2867	A_23_P397391	FFAR2	free fatty acid receptor 2	0.824772	0.000961693	-27
14	-1.00555	A_21_P0006141	495	A_23_P430728	ATP4A	ATPase, H+/K+ exchanging, alpha polypeptide	0.843299	0.000568429	-127
15	-1.00555	A_21_P0006141	26330	A_23_P67646	GAPDHS	glyceraldehyde-3-phosphate dehydrogenase, spermatogenic	0.805684	0.0015585	-115
16	-1.00555	A_21_P0006141	8434	A_23_P83028	RECK	reversion-inducing-cysteine-rich protein with kazal motifs	-0.766125	0.00366386	-210
17	-1.00555	A_21_P0006141	148109	A_32_P225415	FAM187B	family with sequence similarity 187, member B	0.745875	0.0053471	197
18	-1.00555	A_21_P0006141	2116	A_33_P3370848	ETV2	ets variant 2	0.734109	0.00656085	-220
19	-1.18607	A_21_P0010704	7268	A_23_P230	TTC4	tetratricopeptide repeat domain 4	0.807389	0.00149591	147
20	-1.18607	A_21_P0010704	26027	A_23_P325726	ACOT11	acyl-CoA thioesterase 11	0.86826	0.00024947	284
21	-1.32438	A_21_P0012470	131118	A_23_P121396	DNAJC19	DnaJ (Hsp40) homolog, subfamily C, member 19	-0.783684	0.00256061	-205
22	-1.32438	A_21_P0012470	8087	A_23_P132784	FXR1	fragile X mental retardation, autosomal homolog 1	-0.713686	0.00914472	-197
23	-1.04469	A_33_P3227896	4867	A_24_P88801	NPHP1	nephronophthisis 1 (juvenile)	0.800959	0.00174254	-190
24	-1.04469	A_33_P3227896	88455	A_24_P98975	ANKRD13A	ankyrin repeat domain 13A	-0.752859	0.00471184	214
25	1.21591	oebiotech_03413	2549	A_23_P335239	GAB1	GRB2-associated binding protein 1	0.76902	0.00346089	-288
26	1.21591	oebiotech_03413	84640	A_33_P3378509	USP38	ubiquitin specific peptidase 38	0.73445	0.00652309	-40
27	-1.01355	oebiotech_05051	26239	A_24_P207828	LCE2B	late cornified envelope 2B	0.731449	0.00686181	-31
28	-1.01355	oebiotech_05051	199834	A_33_P3226109	LCE4A	late cornified envelope 4A	0.821484	0.00104918	-53
29	-1.01355	oebiotech_05051	353145	A_33_P3264179	LCE3E	late cornified envelope 3E	0.751192	0.00485793	90
30	1.18879	oebiotech_08490	2733	A_23_P258367	GLE1	GLE1 RNA export mediator homolog (yeast)	0.716048	0.00881247	7
31	1.18879	oebiotech_08490	4957	A_23_P71889	ODF2	outer dense fiber of sperm tails 2	0.733483	0.0066308	48
32	-1.06099	oebiotech_09463	51347	A_23_P2203	TAOK3	TAO kinase 3	-0.711638	0.00944034	-298
33	-1.06099	oebiotech_09463	5985	A_23_P95302	RFC5	replication factor C (activator 1) 5, 36.5kDa	-0.734633	0.00650284	-158
34	-1.15404	oebiotech_10612	256148	A_23_P13479	OR4S1	olfactory receptor, family 4, subfamily S, member 1	0.762042	0.00396533	-35
35	-1.15404	oebiotech_10612	5795	A_33_P3309561	PTPRJ	protein tyrosine phosphatase, receptor type, J	-0.758799	0.00421788	139
36	-1.08251	oebiotech_12244	5473	A_23_P121596	PPBP	pro-platelet basic protein (chemokine (C-X-C motif) ligand 7)	0.957011	1.07558e-06	-150
37	-1.08251	oebiotech_12244	2919	A_23_P7144	CXCL1	chemokine (C-X-C motif) ligand 1 (melanoma growth stimulating activity, alpha)	0.784174	0.00253404	-34
38	-1.08251	oebiotech_12244	6374	A_24_P277367	CXCL5	chemokine (C-X-C motif) ligand 5	0.871447	0.000221953	-159
39	-1.08251	oebiotech_12244	5197	A_24_P63347	PF4V1	platelet factor 4 variant 1	0.776144	0.0029978	-17
40	-1.08251	oebiotech_12244	5196	A_24_P79403	PF4	platelet factor 4	0.902073	6.00511e-05	-144
41	-1.08251	oebiotech_12244	80127	A_33_P3409337	C14orf45	chromosome 14 open reading frame 45	0.845106	0.000538124	179
42	-1.06644	oebiotech_12458	94101	A_23_P120194	ORMDL1	ORM1-like 1 (S. cerevisiae)	-0.767841	0.00354249	-190
43	-1.06644	oebiotech_12458	5378	A_33_P3250463	PMS1	PMS1 postmeiotic segregation increased 1 (S. cerevisiae)	-0.753476	0.00465856	-224
44	-1.05576	oebiotech_13727	7273	A_23_P68219	TTN	titin	-0.745226	0.00540924	-2
45	-1.05576	oebiotech_13727	285025	A_33_P3348884	CCDC141	coiled-coil domain containing 141	0.924105	1.74408e-05	-91
46	-1.30505	oebiotech_14842	7320	A_23_P167595	UBE2B	ubiquitin-conjugating enzyme E2B	-0.768261	0.00351326	49
47	-1.30505	oebiotech_14842	91368	A_23_P250644	CDKN2AIPNL	CDKN2A interacting protein N-terminal like	-0.741053	0.00582208	37
48	1.05014	oebiotech_17213	4922	A_23_P36882	NTS	neurotensin	0.809642	0.00141614	-155
49	1.05014	oebiotech_17213	388969	A_32_P36046	C2orf68	chromosome 2 open reading frame 68	0.726421	0.00745884	285
50	1.26522	oebiotech_17865	83940	A_23_P254978	TATDN1	TatD DNase domain containing 1	0.814305	0.00126148	-35
51	1.26522	oebiotech_17865	55039	A_23_P82913	TRMT12	tRNA methyltransferase 12 homolog (S. cerevisiae)	-0.816879	0.00118189	21
52	1.26522	oebiotech_17865	157378	A_33_P3494748	TMEM65	transmembrane protein 65	0.754341	0.00458466	162
53	-1.05684	oebiotech_19753	84268	A_23_P66766	RPAIN	RPA interacting protein	-0.739954	0.00593462	234
54	-1.05684	oebiotech_19753	84268	A_24_P36097	RPAIN	RPA interacting protein	-0.796464	0.00193265	230
55	1.1618	oebiotech_20289	6356	A_23_P66635	CCL11	chemokine (C-C motif) ligand 11	-0.729387	0.00710215	154
56	1.1618	oebiotech_20289	23080	A_24_P272967	AVL9	AVL9 homolog (S. cerevisiase)	0.776907	0.00295112	170
57	-1.09041	oebiotech_21221	2295	A_23_P110957	FOXF2	forkhead box F2	0.911923	3.59515e-05	-103
58	-1.09041	oebiotech_21221	6755	A_23_P77545	SSTR5	somatostatin receptor 5	0.903218	5.67349e-05	163
59	-1.09041	oebiotech_21221	64718	A_24_P374675	UNKL	unkempt homolog (Drosophila)-like	-0.78197	0.00265541	-161
60	-2.87869	oebiotech_22652	5473	A_23_P121596	PPBP	pro-platelet basic protein (chemokine (C-X-C motif) ligand 7)	0.777482	0.00291633	-117
61	-2.87869	oebiotech_22652	2920	A_23_P315364	CXCL2	chemokine (C-X-C motif) ligand 2	0.952219	1.80972e-06	-227
62	-2.87869	oebiotech_22652	2919	A_23_P7144	CXCL1	chemokine (C-X-C motif) ligand 1 (melanoma growth stimulating activity, alpha)	0.970465	1.68448e-07	-1
63	-2.87869	oebiotech_22652	2921	A_24_P183150	CXCL3	chemokine (C-X-C motif) ligand 3	0.885725	0.000126312	-167
64	-2.87869	oebiotech_22652	2920	A_24_P257416	CXCL2	chemokine (C-X-C motif) ligand 2	0.912126	3.55527e-05	-228
65	-2.87869	oebiotech_22652	6374	A_24_P277367	CXCL5	chemokine (C-X-C motif) ligand 5	0.825552	0.000941785	-126
66	-2.87869	oebiotech_22652	5196	A_24_P79403	PF4	platelet factor 4	0.721009	0.00814393	-111
67	-2.87869	oebiotech_22652	3576	A_32_P87013	IL8	interleukin 8	0.952264	1.80133e-06	127
68	-2.87869	oebiotech_22652	3576	A_33_P3243230	IL8	interleukin 8	0.934914	8.24115e-06	128
69	-2.87869	oebiotech_22652	2919	A_33_P3330264	CXCL1	chemokine (C-X-C motif) ligand 1 (melanoma growth stimulating activity, alpha)	0.829425	0.000847605	0
70	-2.87869	oebiotech_22652	80127	A_33_P3409337	C14orf45	chromosome 14 open reading frame 45	0.75787	0.00429242	212
71	-1.0817	oebiotech_23544	93109	A_23_P428842	TMEM44	transmembrane protein 44	0.777329	0.00292557	-287
72	-1.0817	oebiotech_23544	1370	A_24_P137461	CPN2	carboxypeptidase N, polypeptide 2	0.815835	0.0012137	-40
