# Supplementary material for: Systems biology of myasthenia gravis, integration of aberrant lncRNA and mRNA expression changes
Source: BMC Med Genomics. 2015 Mar 18;8:13. doi: 10.1186/s12920-015-0087-z (PMC4380247; doi:10.1186/s12920-015-0087-z)
Supplement: Additional file 5: — The lncRNAs and their core TF relationship. [file 12920_2015_87_MOESM5_ESM.xlsx]

## Sheet: MG1-4vsN1-4 core lncRNA TF
diff	Fold change	LncRNA probe	LncRNA Description	Transcription factor	P value	Adjusted P value
MG1_4_vs_N_1_4	-1.89037	oebiotech_24272	LncRNA:8:20812727-20813347:+	CTCF	1.75136e-29	1.89147e-25
MG1_4_vs_N_1_4	-1.71323	A_21_P0006010	EST11771 human nasopharynx Homo sapiens cDNA, mRNA sequence [CD695248]	CTCF	5.52413e-29	5.96606e-25
MG1_4_vs_N_1_4	-2.12069	oebiotech_23755	LncRNA:4:157555695-157563834:-	CTCF	7.43156e-29	8.02608e-25
MG1_4_vs_N_1_4	-1.75455	A_21_P0008564	Q65ED5_BACLD (Q65ED5) YvjD (PDZ/DHR/GLGF domain), partial (5%) [THC2495891]	CTCF	8.24904e-28	8.90896e-24
MG1_4_vs_N_1_4	-1.68791	oebiotech_13727	CDNA FLJ26402 fis, clone HRT08981	CTCF	2.41438e-27	2.60753e-23
MG1_4_vs_N_1_4	-1.65435	A_21_P0001906	Q6VEP8_PANTR (Q6VEP8) F379 retina specific protein, complete [THC2677671]	CTCF	2.68959e-27	2.90476e-23
MG1_4_vs_N_1_4	-1.78652	oebiotech_18319	LncRNA:12:67637-69079:+	CTCF	3.96324e-27	4.2803e-23
MG1_4_vs_N_1_4	-1.66447	oebiotech_08281	LncRNA:6:44184698-44185835:+	CTCF	5.76277e-27	6.22379e-23
MG1_4_vs_N_1_4	-1.74834	A_21_P0008306	BX105435 Soares_testis_NHT Homo sapiens cDNA clone IMAGp998C144462, mRNA sequence [BX105435]	CTCF	6.1399e-27	6.63109e-23
MG1_4_vs_N_1_4	-1.79313	A_21_P0010245	BROAD Institute lincRNA (XLOC_013942), lincRNA [TCONS_00029019]	CTCF	9.82208e-27	1.06078e-22
MG1_4_vs_N_1_4	-1.79954	A_21_P0009360	Homo sapiens uncharacterized LOC100499467 (LOC100499467), non-coding RNA [NR_036488]	CTCF	2.94993e-26	3.18593e-22
MG1_4_vs_N_1_4	-2.15139	A_21_P0010222	BROAD Institute lincRNA (XLOC_013866), lincRNA [TCONS_00028969]	CTCF	4.57902e-26	4.94534e-22
MG1_4_vs_N_1_4	-1.8681	A_21_P0011972	Q4SEQ2_TETNG (Q4SEQ2) Chromosome 3 SCAF14614, whole genome shotgun sequence. (Fragment), partial (28%) [THC2651904]	CTCF	7.48177e-26	8.08031e-22
MG1_4_vs_N_1_4	-1.81293	oebiotech_26945	LncRNA:3:165178249-165257047:+	CTCF	1.20933e-25	1.30608e-21
MG1_4_vs_N_1_4	-1.92957	A_21_P0005536	BROAD Institute lincRNA (XLOC_006637), lincRNA [TCONS_00013993]	CTCF	4.52337e-25	4.88524e-21
MG1_4_vs_N_1_4	-2.30275	oebiotech_00144	transmembrane phosphatase with tensin homology pseudogene 1 [Source:HGNC Symbol;Acc:43648]	CTCF	5.56374e-25	6.00884e-21
MG1_4_vs_N_1_4	-1.91124	oebiotech_12842	Collagen, type IV, alpha 6	CTCF	7.01292e-25	7.57396e-21
MG1_4_vs_N_1_4	-1.78119	A_32_P15958	Homo sapiens ZNF295 antisense RNA 1 (non-protein coding) (ZNF295-AS1), non-coding RNA [NR_027273]	CTCF	7.62555e-25	8.2356e-21
MG1_4_vs_N_1_4	-1.717	A_21_P0001037	RST1600 Athersys RAGE Library Homo sapiens cDNA, mRNA sequence [BG182723]	CTCF	1.08659e-24	1.17351e-20
MG1_4_vs_N_1_4	-1.85867	A_21_P0001448	BROAD Institute lincRNA (XLOC_000642), lincRNA [TCONS_00001350]	CTCF	1.70825e-24	1.8449e-20
MG1_4_vs_N_1_4	-1.71184	oebiotech_03950	LncRNA:5:151133552-151146808:+	CTCF	3.30284e-24	3.56707e-20
MG1_4_vs_N_1_4	-2.04279	oebiotech_01459	STK4 antisense RNA 1 (non-protein coding) [Source:HGNC Symbol;Acc:43811]	CTCF	7.7988e-24	8.4227e-20
MG1_4_vs_N_1_4	-1.72069	A_21_P0007961	BROAD Institute lincRNA (XLOC_010479), lincRNA [TCONS_00021588]	CTCF	9.1772e-24	9.91137e-20
MG1_4_vs_N_1_4	-1.68971	A_21_P0007105	BROAD Institute lincRNA (XLOC_008844), lincRNA [TCONS_00018945]	CTCF	2.64338e-23	2.85485e-19
MG1_4_vs_N_1_4	-1.66422	A_21_P0003748	HSDRPI2 DNA-directed RNA polymerase I largest subunit {Homo sapiens} (exp=-1; wgp=0; cg=0), partial (4%) [THC2633082]	CTCF	2.76455e-23	2.98571e-19
MG1_4_vs_N_1_4	-1.80353	oebiotech_05566	LncRNA:12:52700399-52702155:-	CTCF	3.19956e-23	3.45552e-19
MG1_4_vs_N_1_4	-2.4266	A_21_P0010030	BROAD Institute lincRNA (XLOC_013714), lincRNA [TCONS_00028359]	CTCF	4.76093e-23	5.14181e-19
MG1_4_vs_N_1_4	-1.78319	oebiotech_07874	LncRNA:16:47892489-47942342:+	CTCF	5.2481e-23	5.66795e-19
MG1_4_vs_N_1_4	-1.73898	oebiotech_04677	LncRNA:11:15574400-15612644:+	CTCF	7.01092e-23	7.57179e-19
MG1_4_vs_N_1_4	-2.0275	oebiotech_10612	LncRNA:1:48291803-48295035:+	CTCF	1.44118e-22	1.55647e-18
MG1_4_vs_N_1_4	-1.82061	A_19_P00808473	PREDICTED: Homo sapiens hypothetical LOC100652997 (LOC100652997), miscRNA [XR_132575]	CTCF	1.66848e-22	1.80196e-18
MG1_4_vs_N_1_4	-2.08744	oebiotech_04250	maternally expressed 3 (non-protein coding) [Source:HGNC Symbol;Acc:14575]	CTCF	1.96573e-22	2.12299e-18
MG1_4_vs_N_1_4	-1.92894	oebiotech_19025	LncRNA:15:67152640-67156987:+	CTCF	3.04869e-22	3.29259e-18
MG1_4_vs_N_1_4	-1.92237	A_21_P0010300	BROAD Institute lincRNA (XLOC_014118), lincRNA [TCONS_00029178]	CTCF	6.07828e-22	6.56454e-18
MG1_4_vs_N_1_4	-1.76826	A_21_P0001213	BROAD Institute lincRNA (XLOC_001147), lincRNA [TCONS_00000712]	CTCF	6.09458e-22	6.58215e-18
MG1_4_vs_N_1_4	-1.66985	oebiotech_25202	LncRNA:19:29456048-29461177:+	CTCF	6.74418e-22	7.28371e-18
MG1_4_vs_N_1_4	-1.85419	A_21_P0002149	BROAD Institute lincRNA (XLOC_002542), lincRNA [TCONS_00003521]	CTCF	9.03699e-22	9.75995e-18
MG1_4_vs_N_1_4	-1.70549	A_33_P3227896	Homo sapiens LIMS3-LOC440895 readthrough (LIMS3-LOC440895), non-coding RNA [NR_027145]	CTCF	1.08178e-21	1.16832e-17
MG1_4_vs_N_1_4	-1.71901	A_21_P0004267	BROAD Institute lincRNA (XLOC_004437), lincRNA [TCONS_00010001]	CTCF	1.2484e-21	1.34827e-17
MG1_4_vs_N_1_4	-1.7821	oebiotech_07784	LncRNA:20:59387059-59389267:-	CTCF	1.2484e-21	1.34827e-17
MG1_4_vs_N_1_4	-1.85373	oebiotech_23537	LncRNA:3:133774100-133776492:-	CTCF	3.37124e-21	3.64094e-17
MG1_4_vs_N_1_4	-1.65939	oebiotech_24310	LncRNA:9:37509147-37510296:+	CTCF	4.44924e-21	4.80518e-17
MG1_4_vs_N_1_4	-1.91251	oebiotech_24860	LncRNA:14:90921678-90923558:+	CTCF	6.47508e-21	6.99308e-17
MG1_4_vs_N_1_4	-1.94365	A_33_P3382830	Homo sapiens uncharacterized LOC643623 (LOC643623), non-coding RNA [NR_038906]	CTCF	1.21911e-20	1.31664e-16
MG1_4_vs_N_1_4	-2.05041	A_21_P0004016	DB294021 Y79AA1 Homo sapiens cDNA clone Y79AA1000242 5', mRNA sequence [DB294021]	CTCF	2.57816e-20	2.78442e-16
MG1_4_vs_N_1_4	-1.79741	A_21_P0004744	LncRNA:6:30807303-30815936:-	CTCF	2.7384e-20	2.95747e-16
MG1_4_vs_N_1_4	-1.94799	oebiotech_03511	LncRNA:4:177590771-177627299:+	CTCF	3.7552e-20	4.05562e-16
MG1_4_vs_N_1_4	-1.7301	A_21_P0004924	BROAD Institute lincRNA (XLOC_005435), lincRNA [TCONS_00011925]	CTCF	4.82027e-20	5.20589e-16
MG1_4_vs_N_1_4	-1.79502	A_33_P3232702	PREDICTED: Homo sapiens hypothetical LOC100129223 (LOC100129223), miscRNA [XR_111243]	CTCF	7.45395e-20	8.05027e-16
MG1_4_vs_N_1_4	-2.02594	A_33_P3383169	PREDICTED: Homo sapiens hypothetical LOC402481 (PP13004), miscRNA [XR_108769]	CTCF	9.25487e-20	9.99525e-16
MG1_4_vs_N_1_4	-1.91502	oebiotech_10304	LncRNA:1:229077214-229081384:+	CTCF	2.05574e-19	2.2202e-15
MG1_4_vs_N_1_4	-2.02651	oebiotech_16322	CDNA FLJ39231 fis, clone OCBBF2007520	CTCF	2.06218e-19	2.22715e-15
MG1_4_vs_N_1_4	-1.72907	A_21_P0009069	BX109118 Soares_testis_NHT Homo sapiens cDNA clone IMAGp998A024498, mRNA sequence [BX109118]	CTCF	2.54728e-19	2.75106e-15
MG1_4_vs_N_1_4	-1.68791	oebiotech_13727	CDNA FLJ26402 fis, clone HRT08981	TAF1	3.19099e-19	3.44627e-15
MG1_4_vs_N_1_4	-1.6589	A_21_P0012761	RST41218 Athersys RAGE Library Homo sapiens cDNA, mRNA sequence [BG221407]	CTCF	4.41965e-19	4.77322e-15
MG1_4_vs_N_1_4	-1.7876	oebiotech_25019	LncRNA:16:65397128-65397896:-	CTCF	5.96336e-19	6.44043e-15
MG1_4_vs_N_1_4	-2.21705	A_21_P0009894	BX091035 Soares_testis_NHT Homo sapiens cDNA clone IMAGp998B161786 ; IMAGE:727983, mRNA sequence [BX091035]	CTCF	7.03926e-19	7.6024e-15
MG1_4_vs_N_1_4	-1.80393	oebiotech_10609	Skint-like, pseudogene [Source:HGNC Symbol;Acc:33993]	CTCF	7.68696e-19	8.30191e-15
MG1_4_vs_N_1_4	-1.97757	A_21_P0001581	BROAD Institute lincRNA (XLOC_001025), lincRNA [TCONS_00001679]	CTCF	8.1302e-19	8.78061e-15
MG1_4_vs_N_1_4	-1.89404	A_21_P0004443	BROAD Institute lincRNA (XLOC_004991), lincRNA [TCONS_00010470]	CTCF	8.3246e-19	8.99057e-15
MG1_4_vs_N_1_4	-1.71819	A_21_P0002151	BROAD Institute lincRNA (XLOC_001300), lincRNA [TCONS_00003526]	CTCF	8.44004e-19	9.11525e-15
MG1_4_vs_N_1_4	-1.71184	oebiotech_03950	LncRNA:5:151133552-151146808:+	TAF1	8.57205e-19	9.25781e-15
MG1_4_vs_N_1_4	-1.92237	A_21_P0010300	BROAD Institute lincRNA (XLOC_014118), lincRNA [TCONS_00029178]	TAF1	8.57205e-19	9.25781e-15
MG1_4_vs_N_1_4	-1.94311	oebiotech_13249	Clone CCA4 mRNA containing CCA trinucleotide repeat	CTCF	1.11763e-18	1.20704e-14
MG1_4_vs_N_1_4	-1.65435	A_21_P0001906	Q6VEP8_PANTR (Q6VEP8) F379 retina specific protein, complete [THC2677671]	TAF1	1.75288e-18	1.89311e-14
MG1_4_vs_N_1_4	-2.0275	oebiotech_10612	LncRNA:1:48291803-48295035:+	TAF1	1.96327e-18	2.12033e-14
MG1_4_vs_N_1_4	-1.89037	oebiotech_24272	LncRNA:8:20812727-20813347:+	TAF1	4.51513e-18	4.87634e-14
MG1_4_vs_N_1_4	-1.66985	oebiotech_25202	LncRNA:19:29456048-29461177:+	TAF1	4.92461e-18	5.31858e-14
MG1_4_vs_N_1_4	-1.76232	A_21_P0010042	BROAD Institute lincRNA (XLOC_013754), lincRNA [TCONS_00028402]	CTCF	5.39767e-18	5.82948e-14
MG1_4_vs_N_1_4	-1.65939	oebiotech_24310	LncRNA:9:37509147-37510296:+	TAF1	5.81935e-18	6.2849e-14
MG1_4_vs_N_1_4	-1.65435	A_21_P0001906	Q6VEP8_PANTR (Q6VEP8) F379 retina specific protein, complete [THC2677671]	MYC	5.98318e-18	6.46183e-14
MG1_4_vs_N_1_4	-1.81293	oebiotech_26945	LncRNA:3:165178249-165257047:+	TAF1	8.03756e-18	8.68057e-14
MG1_4_vs_N_1_4	-1.82061	A_19_P00808473	PREDICTED: Homo sapiens hypothetical LOC100652997 (LOC100652997), miscRNA [XR_132575]	TAF1	8.45464e-18	9.13101e-14
MG1_4_vs_N_1_4	-1.82494	A_21_P0001763	PREDICTED: Homo sapiens hypothetical LOC100506929 (LOC100506929), miscRNA [XR_110856]	CTCF	8.573e-18	9.25884e-14
MG1_4_vs_N_1_4	-1.79313	A_21_P0010245	BROAD Institute lincRNA (XLOC_013942), lincRNA [TCONS_00029019]	TAF1	9.52623e-18	1.02883e-13
MG1_4_vs_N_1_4	-1.76512	oebiotech_22985	LncRNA:14:57267424-57277194:-	CTCF	9.53589e-18	1.02988e-13
MG1_4_vs_N_1_4	-1.8681	A_21_P0011972	Q4SEQ2_TETNG (Q4SEQ2) Chromosome 3 SCAF14614, whole genome shotgun sequence. (Fragment), partial (28%) [THC2651904]	TAF1	1.11865e-17	1.20815e-13
MG1_4_vs_N_1_4	-2.04279	oebiotech_01459	STK4 antisense RNA 1 (non-protein coding) [Source:HGNC Symbol;Acc:43811]	TAF1	1.18538e-17	1.28022e-13
MG1_4_vs_N_1_4	-1.95392	A_21_P0012853	BROAD Institute lincRNA (XLOC_l2_011798), lincRNA [TCONS_l2_00022559]	CTCF	1.19858e-17	1.29446e-13
MG1_4_vs_N_1_4	-1.67617	oebiotech_07061	LncRNA:20:10381656-10384178:-	CTCF	1.32919e-17	1.43553e-13
MG1_4_vs_N_1_4	-1.68971	A_21_P0007105	BROAD Institute lincRNA (XLOC_008844), lincRNA [TCONS_00018945]	TAF1	1.45548e-17	1.57192e-13
MG1_4_vs_N_1_4	-1.78652	oebiotech_18319	LncRNA:12:67637-69079:+	TAF1	1.54212e-17	1.66549e-13
MG1_4_vs_N_1_4	-2.18167	oebiotech_02627	LncRNA:2:105552868-105654954:-	CTCF	1.60838e-17	1.73705e-13
MG1_4_vs_N_1_4	-1.92957	A_21_P0005536	BROAD Institute lincRNA (XLOC_006637), lincRNA [TCONS_00013993]	TAF1	1.68442e-17	1.81917e-13
MG1_4_vs_N_1_4	-1.76826	A_21_P0001213	BROAD Institute lincRNA (XLOC_001147), lincRNA [TCONS_00000712]	TAF1	1.80772e-17	1.95234e-13
MG1_4_vs_N_1_4	-1.88349	oebiotech_13619	Hexokinase 2	CTCF	2.00769e-17	2.16831e-13
MG1_4_vs_N_1_4	-1.8472	A_21_P0004590	Homo sapiens chromosome 6 open reading frame 218 (C6orf218), non-coding RNA [NR_027793]	CTCF	2.11676e-17	2.2861e-13
MG1_4_vs_N_1_4	-1.91124	oebiotech_12842	Collagen, type IV, alpha 6	TAF1	2.15469e-17	2.32707e-13
MG1_4_vs_N_1_4	-1.92894	oebiotech_19025	LncRNA:15:67152640-67156987:+	TAF1	2.20606e-17	2.38254e-13
MG1_4_vs_N_1_4	-1.80905	A_21_P0012531	BX117432 Soares_NFL_T_GBC_S1 Homo sapiens cDNA clone IMAGp998M165850, mRNA sequence [BX117432]	CTCF	2.49439e-17	2.69394e-13
MG1_4_vs_N_1_4	-1.71901	A_21_P0004267	BROAD Institute lincRNA (XLOC_004437), lincRNA [TCONS_00010001]	TAF1	2.75548e-17	2.97592e-13
MG1_4_vs_N_1_4	-1.79313	A_21_P0010245	BROAD Institute lincRNA (XLOC_013942), lincRNA [TCONS_00029019]	MYC	3.25172e-17	3.51186e-13
MG1_4_vs_N_1_4	-2.30275	oebiotech_00144	transmembrane phosphatase with tensin homology pseudogene 1 [Source:HGNC Symbol;Acc:43648]	TAF1	3.435e-17	3.7098e-13
MG1_4_vs_N_1_4	-2.12069	oebiotech_23755	LncRNA:4:157555695-157563834:-	TAF1	3.7209e-17	4.01858e-13
MG1_4_vs_N_1_4	-1.8681	A_21_P0011972	Q4SEQ2_TETNG (Q4SEQ2) Chromosome 3 SCAF14614, whole genome shotgun sequence. (Fragment), partial (28%) [THC2651904]	MYC	3.81828e-17	4.12375e-13
MG1_4_vs_N_1_4	-1.78652	oebiotech_18319	LncRNA:12:67637-69079:+	MYC	5.26306e-17	5.68411e-13
MG1_4_vs_N_1_4	-1.78319	oebiotech_07874	LncRNA:16:47892489-47942342:+	TAF1	5.97249e-17	6.45029e-13
MG1_4_vs_N_1_4	-1.82917	A_19_P00321478	BROAD Institute lincRNA (XLOC_l2_013734), lincRNA [TCONS_l2_00027287]	CTCF	6.2957e-17	6.79936e-13
MG1_4_vs_N_1_4	-1.71323	A_21_P0006010	EST11771 human nasopharynx Homo sapiens cDNA, mRNA sequence [CD695248]	TAF1	8.95083e-17	9.66689e-13
MG1_4_vs_N_1_4	-1.85712	A_21_P0008698	BROAD Institute lincRNA (XLOC_011387), lincRNA [TCONS_00023563]	CTCF	9.79486e-17	1.05785e-12

## Sheet: MG5-8vsN1-4 core lncRNA TF
diff	Fold change	LncRNA probe	LncRNA Description	Transcription factor	P value	Adjusted P value
MG5_8_vs_N_1_4	-1.14966	oebiotech_23755	LncRNA:4:157555695-157563834:-	CTCF	7.43156e-29	8.02608e-25
MG5_8_vs_N_1_4	-1.15548	oebiotech_00144	transmembrane phosphatase with tensin homology pseudogene 1 [Source:HGNC Symbol;Acc:43648]	CTCF	5.56374e-25	6.00884e-21
MG5_8_vs_N_1_4	-1.12054	A_21_P0007083	BROAD Institute lincRNA (XLOC_008644), lincRNA [TCONS_00018839]	CTCF	5.44644e-21	5.88215e-17
MG5_8_vs_N_1_4	-1.11582	oebiotech_16583	long intergenic non-protein coding RNA 277 [Source:HGNC Symbol;Acc:26596]	CTCF	4.5892e-19	4.95634e-15
MG5_8_vs_N_1_4	-1.41182	oebiotech_25019	LncRNA:16:65397128-65397896:-	CTCF	5.96336e-19	6.44043e-15
MG5_8_vs_N_1_4	-1.1375	oebiotech_20751	LncRNA:Y:24455005-24462352:+	CTCF	3.98406e-18	4.30279e-14
MG5_8_vs_N_1_4	-1.31465	oebiotech_25571	LncRNA:1:95171104-95198157:-	CTCF	9.07896e-18	9.80527e-14
MG5_8_vs_N_1_4	-1.16331	oebiotech_20171	LncRNA:14:101540363-101540920:+	CTCF	9.53589e-18	1.02988e-13
MG5_8_vs_N_1_4	-1.13338	oebiotech_07061	LncRNA:20:10381656-10384178:-	CTCF	1.32919e-17	1.43553e-13
MG5_8_vs_N_1_4	-2.0283	oebiotech_02627	LncRNA:2:105552868-105654954:-	CTCF	1.60838e-17	1.73705e-13
MG5_8_vs_N_1_4	-1.15548	oebiotech_00144	transmembrane phosphatase with tensin homology pseudogene 1 [Source:HGNC Symbol;Acc:43648]	TAF1	3.435e-17	3.7098e-13
MG5_8_vs_N_1_4	-1.14966	oebiotech_23755	LncRNA:4:157555695-157563834:-	TAF1	3.7209e-17	4.01858e-13
MG5_8_vs_N_1_4	-1.26043	A_21_P0001223	BROAD Institute lincRNA (XLOC_001210), lincRNA [TCONS_00000735]	CTCF	6.05969e-17	6.54446e-13
MG5_8_vs_N_1_4	-1.37525	A_19_P00321478	BROAD Institute lincRNA (XLOC_l2_013734), lincRNA [TCONS_l2_00027287]	CTCF	6.2957e-17	6.79936e-13
MG5_8_vs_N_1_4	-1.15548	oebiotech_00144	transmembrane phosphatase with tensin homology pseudogene 1 [Source:HGNC Symbol;Acc:43648]	MYC	1.17178e-16	1.26552e-12
MG5_8_vs_N_1_4	-1.14966	oebiotech_23755	LncRNA:4:157555695-157563834:-	MYC	1.26924e-16	1.37078e-12
MG5_8_vs_N_1_4	-1.14966	oebiotech_23755	LncRNA:4:157555695-157563834:-	E2F1	3.96845e-16	4.28592e-12
MG5_8_vs_N_1_4	-1.12054	A_21_P0007083	BROAD Institute lincRNA (XLOC_008644), lincRNA [TCONS_00018839]	TAF1	1.8538e-15	2.0021e-11
MG5_8_vs_N_1_4	-1.39206	A_21_P0010904	BROAD Institute lincRNA (XLOC_l2_002110), lincRNA [TCONS_l2_00003767]	CTCF	2.2912e-15	2.47449e-11
MG5_8_vs_N_1_4	-1.1627	oebiotech_15561	CDNA FLJ41862 fis, clone OCBBF1000254	CTCF	2.79528e-15	3.0189e-11
MG5_8_vs_N_1_4	-1.15548	oebiotech_00144	transmembrane phosphatase with tensin homology pseudogene 1 [Source:HGNC Symbol;Acc:43648]	E2F1	4.66607e-15	5.03935e-11
MG5_8_vs_N_1_4	-1.16655	oebiotech_17321	ADAMTS9 antisense RNA 2 (non-protein coding) [Source:HGNC Symbol;Acc:42435]	CTCF	8.34405e-15	9.01157e-11
MG5_8_vs_N_1_4	-1.31251	A_21_P0002747	BROAD Institute lincRNA (XLOC_002691), lincRNA [TCONS_00005536]	CTCF	1.53785e-14	1.66088e-10
MG5_8_vs_N_1_4	-1.16983	A_21_P0013529	BROAD Institute lincRNA (XLOC_l2_014664), lincRNA [TCONS_l2_00028422]	CTCF	1.86106e-14	2.00994e-10
MG5_8_vs_N_1_4	1.37995	oebiotech_22184	LncRNA:6:2840911-2857517:-	CTCF	2.62925e-14	2.83959e-10
MG5_8_vs_N_1_4	1.52641	oebiotech_15312	LncRNA:7:111821015-111821554:-	CTCF	3.40003e-14	3.67203e-10
MG5_8_vs_N_1_4	-1.23844	oebiotech_09442	LncRNA:2:139943814-139951787:+	CTCF	5.79437e-14	6.25791e-10
MG5_8_vs_N_1_4	1.66448	oebiotech_11841	Growth arrest and DNA-damage-inducible, beta	CTCF	6.28009e-14	6.7825e-10
MG5_8_vs_N_1_4	1.28426	A_33_P3306078	Homo sapiens myosin, heavy chain 16 pseudogene (MYH16), non-coding RNA [NR_002147]	CTCF	8.56276e-14	9.24779e-10
MG5_8_vs_N_1_4	-1.32048	oebiotech_27627	LncRNA:7:62849186-62854035:-	CTCF	8.7968e-14	9.50054e-10
MG5_8_vs_N_1_4	-1.15548	oebiotech_00144	transmembrane phosphatase with tensin homology pseudogene 1 [Source:HGNC Symbol;Acc:43648]	USF1	8.90605e-14	9.61853e-10
MG5_8_vs_N_1_4	-1.11582	oebiotech_16583	long intergenic non-protein coding RNA 277 [Source:HGNC Symbol;Acc:26596]	TAF1	2.1184e-13	2.28788e-09
MG5_8_vs_N_1_4	-1.14966	oebiotech_23755	LncRNA:4:157555695-157563834:-	FOS	2.29101e-13	2.47429e-09
MG5_8_vs_N_1_4	2.05856	oebiotech_12190	Fc fragment of IgA, receptor for	CTCF	2.31675e-13	2.50209e-09
MG5_8_vs_N_1_4	1.2873	oebiotech_13198	GTP cyclohydrolase 1 (dopa-responsive dystonia)	CTCF	3.05036e-13	3.29439e-09
MG5_8_vs_N_1_4	-1.59052	oebiotech_12847	MRNA; cDNA DKFZp564N093 (from clone DKFZp564N093)	CTCF	3.13575e-13	3.38662e-09
MG5_8_vs_N_1_4	1.23419	oebiotech_20740	LncRNA:7:98870923-98895594:+	CTCF	4.02484e-13	4.34682e-09
MG5_8_vs_N_1_4	-1.15548	oebiotech_00144	transmembrane phosphatase with tensin homology pseudogene 1 [Source:HGNC Symbol;Acc:43648]	JUND	4.66405e-13	5.03717e-09
MG5_8_vs_N_1_4	-1.12054	A_21_P0007083	BROAD Institute lincRNA (XLOC_008644), lincRNA [TCONS_00018839]	E2F1	6.42987e-13	6.94426e-09
MG5_8_vs_N_1_4	-1.32108	A_21_P0007618	BROAD Institute lincRNA (XLOC_009859), lincRNA [TCONS_00021202]	CTCF	6.9659e-13	7.52317e-09
MG5_8_vs_N_1_4	-1.14966	oebiotech_23755	LncRNA:4:157555695-157563834:-	USF1	1.02986e-12	1.11225e-08
MG5_8_vs_N_1_4	-1.15548	oebiotech_00144	transmembrane phosphatase with tensin homology pseudogene 1 [Source:HGNC Symbol;Acc:43648]	YY1	1.04152e-12	1.12484e-08
MG5_8_vs_N_1_4	-1.15548	oebiotech_00144	transmembrane phosphatase with tensin homology pseudogene 1 [Source:HGNC Symbol;Acc:43648]	MAX	1.19784e-12	1.29367e-08
MG5_8_vs_N_1_4	-1.24865	oebiotech_04860	LncRNA:11:26210669-26229894:+	CTCF	1.29189e-12	1.39525e-08
MG5_8_vs_N_1_4	1.74945	oebiotech_22925	LncRNA:10:35415768-35501886:+	CTCF	1.57849e-12	1.70477e-08
MG5_8_vs_N_1_4	1.4285	oebiotech_17301	LncRNA:2:178107102-178111509:-	CTCF	1.57849e-12	1.70477e-08
MG5_8_vs_N_1_4	-1.16436	oebiotech_10060	LncRNA:10:119991153-120017212:+	CTCF	1.61041e-12	1.73925e-08
MG5_8_vs_N_1_4	-1.16815	oebiotech_00084	family with sequence similarity 66, member C [Source:HGNC Symbol;Acc:21644]	CTCF	1.62792e-12	1.75815e-08
MG5_8_vs_N_1_4	-1.12054	A_21_P0007083	BROAD Institute lincRNA (XLOC_008644), lincRNA [TCONS_00018839]	MYC	1.84435e-12	1.9919e-08
MG5_8_vs_N_1_4	-1.15852	A_21_P0011650	BROAD Institute lincRNA (XLOC_l2_006339), lincRNA [TCONS_l2_00011879]	CTCF	2.45065e-12	2.6467e-08
MG5_8_vs_N_1_4	1.62276	oebiotech_06531	LncRNA:15:52325903-52327822:+	CTCF	2.82032e-12	3.04594e-08
MG5_8_vs_N_1_4	1.82933	oebiotech_22127	LncRNA:15:80191181-80216096:-	CTCF	3.2669e-12	3.52825e-08
MG5_8_vs_N_1_4	-1.16331	oebiotech_20171	LncRNA:14:101540363-101540920:+	MYC	4.74083e-12	5.1201e-08
MG5_8_vs_N_1_4	1.40242	oebiotech_22043	LncRNA:6:160181290-160183364:-	CTCF	5.46047e-12	5.8973e-08
MG5_8_vs_N_1_4	-1.13338	oebiotech_07061	LncRNA:20:10381656-10384178:-	TAF1	5.84605e-12	6.31374e-08
MG5_8_vs_N_1_4	-1.12054	A_21_P0007083	BROAD Institute lincRNA (XLOC_008644), lincRNA [TCONS_00018839]	USF1	6.97288e-12	7.53071e-08
MG5_8_vs_N_1_4	-1.12054	A_21_P0007083	BROAD Institute lincRNA (XLOC_008644), lincRNA [TCONS_00018839]	YY1	7.40389e-12	7.99621e-08
MG5_8_vs_N_1_4	-1.11582	oebiotech_16583	long intergenic non-protein coding RNA 277 [Source:HGNC Symbol;Acc:26596]	MYC	8.01554e-12	8.65678e-08
MG5_8_vs_N_1_4	-1.14966	oebiotech_23755	LncRNA:4:157555695-157563834:-	MAX	9.70419e-12	1.04805e-07
MG5_8_vs_N_1_4	-1.31465	oebiotech_25571	LncRNA:1:95171104-95198157:-	TAF1	1.1638e-11	1.2569e-07
MG5_8_vs_N_1_4	-1.15548	oebiotech_00144	transmembrane phosphatase with tensin homology pseudogene 1 [Source:HGNC Symbol;Acc:43648]	FOS	1.18483e-11	1.27962e-07
MG5_8_vs_N_1_4	2.76068	oebiotech_11864	Tumor necrosis factor, alpha-induced protein 3	CTCF	1.48171e-11	1.60025e-07
MG5_8_vs_N_1_4	2.02728	oebiotech_11444	LncRNA:19:10396160-10396374:+	CTCF	1.81894e-11	1.96446e-07
MG5_8_vs_N_1_4	4.83485	oebiotech_03926	LncRNA:8:103991012-104012412:+	CTCF	1.85434e-11	2.00269e-07
MG5_8_vs_N_1_4	-1.89644	oebiotech_22482	LncRNA:6:3637185-3640367:+	CTCF	1.86264e-11	2.01165e-07
MG5_8_vs_N_1_4	-1.13338	oebiotech_07061	LncRNA:20:10381656-10384178:-	MYC	2.12591e-11	2.29599e-07
MG5_8_vs_N_1_4	1.94292	oebiotech_13195	MRNA; cDNA DKFZp686H2138 (from clone DKFZp686H2138)	CTCF	2.3157e-11	2.50095e-07
MG5_8_vs_N_1_4	1.42772	A_21_P0001416	BROAD Institute lincRNA (XLOC_000555), lincRNA [TCONS_00001266]	CTCF	3.07094e-11	3.31661e-07
MG5_8_vs_N_1_4	-1.14966	oebiotech_23755	LncRNA:4:157555695-157563834:-	JUND	3.24513e-11	3.50474e-07
MG5_8_vs_N_1_4	-1.37525	A_19_P00321478	BROAD Institute lincRNA (XLOC_l2_013734), lincRNA [TCONS_l2_00027287]	TAF1	3.37777e-11	3.64799e-07
MG5_8_vs_N_1_4	-1.1451	A_21_P0006791	BROAD Institute lincRNA (XLOC_008945), lincRNA [TCONS_00018041]	CTCF	3.54991e-11	3.83391e-07
MG5_8_vs_N_1_4	-2.0283	oebiotech_02627	LncRNA:2:105552868-105654954:-	TAF1	3.93093e-11	4.24541e-07
MG5_8_vs_N_1_4	-1.31465	oebiotech_25571	LncRNA:1:95171104-95198157:-	MYC	4.20843e-11	4.54511e-07
MG5_8_vs_N_1_4	-1.13338	oebiotech_07061	LncRNA:20:10381656-10384178:-	E2F1	4.32021e-11	4.66583e-07
MG5_8_vs_N_1_4	1.51463	oebiotech_12790	Heterodispersed RNA from an immunodeficiency virus (HIV-1)-infected leukemia T cell line	CTCF	5.42807e-11	5.86232e-07
MG5_8_vs_N_1_4	1.28258	oebiotech_11037	Phosphodiesterase 5A, cGMP-specific	CTCF	6.45291e-11	6.96914e-07
MG5_8_vs_N_1_4	-1.14966	oebiotech_23755	LncRNA:4:157555695-157563834:-	YY1	6.9229e-11	7.47673e-07
MG5_8_vs_N_1_4	1.2879	oebiotech_08076	LncRNA:17:1946193-1946719:-	CTCF	7.60853e-11	8.21722e-07
MG5_8_vs_N_1_4	-1.15548	oebiotech_00144	transmembrane phosphatase with tensin homology pseudogene 1 [Source:HGNC Symbol;Acc:43648]	SPI1	8.14648e-11	8.7982e-07
MG5_8_vs_N_1_4	-1.14966	oebiotech_23755	LncRNA:4:157555695-157563834:-	SPI1	8.56466e-11	9.24984e-07
MG5_8_vs_N_1_4	-1.32217	oebiotech_13661	CDNA clone IMAGE:5297433	CTCF	8.74588e-11	9.44555e-07
MG5_8_vs_N_1_4	-1.12054	A_21_P0007083	BROAD Institute lincRNA (XLOC_008644), lincRNA [TCONS_00018839]	MAX	9.45962e-11	1.02164e-06
MG5_8_vs_N_1_4	-1.15714	oebiotech_24707	LncRNA:12:128115825-128120990:-	CTCF	9.82134e-11	1.06071e-06
MG5_8_vs_N_1_4	-1.61167	oebiotech_09779	LncRNA:17:73823404-73855474:+	CTCF	9.90415e-11	1.06965e-06
MG5_8_vs_N_1_4	3.98944	oebiotech_19598	LncRNA:4:185719450-185720200:-	CTCF	1.09721e-10	1.18498e-06
MG5_8_vs_N_1_4	-1.14966	oebiotech_23755	LncRNA:4:157555695-157563834:-	ELF1	1.11466e-10	1.20383e-06
MG5_8_vs_N_1_4	1.92886	oebiotech_18266	LncRNA:12:123171671-123200526:+	CTCF	1.31779e-10	1.42321e-06
MG5_8_vs_N_1_4	1.39701	A_21_P0010195	BROAD Institute lincRNA (XLOC_014038), lincRNA [TCONS_00028904]	CTCF	1.35453e-10	1.46289e-06
MG5_8_vs_N_1_4	1.22339	A_21_P0007312	LncRNA:11:2349979-2399219:-	CTCF	1.46859e-10	1.58608e-06
MG5_8_vs_N_1_4	-1.41182	oebiotech_25019	LncRNA:16:65397128-65397896:-	MYC	1.88845e-10	2.03953e-06
MG5_8_vs_N_1_4	-1.2142	oebiotech_06909	LncRNA:16:80099745-80201474:+	CTCF	2.13337e-10	2.30404e-06
MG5_8_vs_N_1_4	-1.2502	oebiotech_00064	LncRNA:1:166050419-166056720:+	CTCF	2.52051e-10	2.72215e-06
MG5_8_vs_N_1_4	1.2612	oebiotech_00682	LncRNA:9:136333981-136335880:-	CTCF	2.68526e-10	2.90008e-06
MG5_8_vs_N_1_4	-1.16983	A_21_P0013529	BROAD Institute lincRNA (XLOC_l2_014664), lincRNA [TCONS_l2_00028422]	MYC	2.71988e-10	2.93747e-06
MG5_8_vs_N_1_4	-1.12054	A_21_P0007083	BROAD Institute lincRNA (XLOC_008644), lincRNA [TCONS_00018839]	JUND	2.77932e-10	3.00166e-06
MG5_8_vs_N_1_4	3.92043	oebiotech_10907	Chemokine (C-C motif) ligand 3	CTCF	3.4117e-10	3.68463e-06
MG5_8_vs_N_1_4	-1.14966	oebiotech_23755	LncRNA:4:157555695-157563834:-	NRF1	3.73976e-10	4.03894e-06
MG5_8_vs_N_1_4	1.31382	A_21_P0008340	BROAD Institute lincRNA (XLOC_010840), lincRNA [TCONS_00022516]	CTCF	3.98369e-10	4.30238e-06
MG5_8_vs_N_1_4	1.37995	oebiotech_22184	LncRNA:6:2840911-2857517:-	YY1	4.23178e-10	4.57032e-06
MG5_8_vs_N_1_4	1.29093	oebiotech_16982	LncRNA:3:37847319-37862591:-	CTCF	4.26664e-10	4.60797e-06

## Sheet: MG1-4vsMG5-8 core lncRNA TF
diff	Fold change	LncRNA probe	LncRNA Description	Transcription factor	P value	Adjusted P value
MG1_4_vs_MG_5_8	-1.0301	oebiotech_00715	LncRNA:10:28721936-28784742:-	CTCF	8.64195e-29	9.33331e-25
MG1_4_vs_MG_5_8	-1.00874	oebiotech_16922	LncRNA:15:84867599-84874024:-	CTCF	5.85507e-28	6.32348e-24
MG1_4_vs_MG_5_8	-1.01031	oebiotech_09353	LncRNA:20:22938845-22959422:-	CTCF	9.10517e-28	9.83358e-24
MG1_4_vs_MG_5_8	-1.04188	oebiotech_22642	LncRNA:20:25051520-25063015:-	CTCF	1.33613e-27	1.44302e-23
MG1_4_vs_MG_5_8	-1.00246	oebiotech_18319	LncRNA:12:67637-69079:+	CTCF	3.96324e-27	4.2803e-23
MG1_4_vs_MG_5_8	-1.02983	A_21_P0010245	BROAD Institute lincRNA (XLOC_013942), lincRNA [TCONS_00029019]	CTCF	9.82208e-27	1.06078e-22
MG1_4_vs_MG_5_8	-1.01737	A_21_P0009360	Homo sapiens uncharacterized LOC100499467 (LOC100499467), non-coding RNA [NR_036488]	CTCF	2.94993e-26	3.18593e-22
MG1_4_vs_MG_5_8	-1.04909	oebiotech_06898	LncRNA:16:77624702-77644578:+	CTCF	3.55482e-26	3.83921e-22
MG1_4_vs_MG_5_8	-1.37018	A_21_P0010222	BROAD Institute lincRNA (XLOC_013866), lincRNA [TCONS_00028969]	CTCF	4.57902e-26	4.94534e-22
MG1_4_vs_MG_5_8	-1.00844	oebiotech_26945	LncRNA:3:165178249-165257047:+	CTCF	1.20933e-25	1.30608e-21
MG1_4_vs_MG_5_8	-1.02276	A_21_P0005606	BROAD Institute lincRNA (XLOC_006491), lincRNA [TCONS_00014334]	CTCF	3.90772e-25	4.22034e-21
MG1_4_vs_MG_5_8	-1.17655	A_21_P0005536	BROAD Institute lincRNA (XLOC_006637), lincRNA [TCONS_00013993]	CTCF	4.52337e-25	4.88524e-21
MG1_4_vs_MG_5_8	-1.24866	oebiotech_09143	BRWD1 antisense RNA 1 (non-protein coding) [Source:HGNC Symbol;Acc:40614]	CTCF	5.23566e-25	5.65451e-21
MG1_4_vs_MG_5_8	-1.05159	A_32_P15958	Homo sapiens ZNF295 antisense RNA 1 (non-protein coding) (ZNF295-AS1), non-coding RNA [NR_027273]	CTCF	7.62555e-25	8.2356e-21
MG1_4_vs_MG_5_8	-1.2519	A_21_P0001448	BROAD Institute lincRNA (XLOC_000642), lincRNA [TCONS_00001350]	CTCF	1.70825e-24	1.8449e-20
MG1_4_vs_MG_5_8	-1.02677	A_21_P0003951	DB030232 TESTI2 Homo sapiens cDNA clone TESTI2013722 5', mRNA sequence [DB030232]	CTCF	2.25113e-24	2.43122e-20
MG1_4_vs_MG_5_8	-1.27361	A_21_P0003476	BROAD Institute lincRNA (XLOC_003976), lincRNA [TCONS_00007777]	CTCF	7.39672e-24	7.98845e-20
MG1_4_vs_MG_5_8	-1.33292	oebiotech_01459	STK4 antisense RNA 1 (non-protein coding) [Source:HGNC Symbol;Acc:43811]	CTCF	7.7988e-24	8.4227e-20
MG1_4_vs_MG_5_8	-1.00712	oebiotech_23763	LncRNA:5:173006646-173012074:+	CTCF	1.31428e-23	1.41942e-19
MG1_4_vs_MG_5_8	-1.25377	oebiotech_05566	LncRNA:12:52700399-52702155:-	CTCF	3.19956e-23	3.45552e-19
MG1_4_vs_MG_5_8	-1.46488	A_21_P0010030	BROAD Institute lincRNA (XLOC_013714), lincRNA [TCONS_00028359]	CTCF	4.76093e-23	5.14181e-19
MG1_4_vs_MG_5_8	-1.40445	A_19_P00808473	PREDICTED: Homo sapiens hypothetical LOC100652997 (LOC100652997), miscRNA [XR_132575]	CTCF	1.66848e-22	1.80196e-18
MG1_4_vs_MG_5_8	-1.23151	oebiotech_04250	maternally expressed 3 (non-protein coding) [Source:HGNC Symbol;Acc:14575]	CTCF	1.96573e-22	2.12299e-18
MG1_4_vs_MG_5_8	-1.16768	oebiotech_19025	LncRNA:15:67152640-67156987:+	CTCF	3.04869e-22	3.29259e-18
MG1_4_vs_MG_5_8	-1.28867	A_21_P0010300	BROAD Institute lincRNA (XLOC_014118), lincRNA [TCONS_00029178]	CTCF	6.07828e-22	6.56454e-18
MG1_4_vs_MG_5_8	-1.03484	A_21_P0001213	BROAD Institute lincRNA (XLOC_001147), lincRNA [TCONS_00000712]	CTCF	6.09458e-22	6.58215e-18
MG1_4_vs_MG_5_8	-1.00187	oebiotech_26023	LncRNA:13:114053727-114065280:-	CTCF	9.03699e-22	9.75995e-18
MG1_4_vs_MG_5_8	-1.24407	A_21_P0002149	BROAD Institute lincRNA (XLOC_002542), lincRNA [TCONS_00003521]	CTCF	9.03699e-22	9.75995e-18
MG1_4_vs_MG_5_8	-1.04469	A_33_P3227896	Homo sapiens LIMS3-LOC440895 readthrough (LIMS3-LOC440895), non-coding RNA [NR_027145]	CTCF	1.08178e-21	1.16832e-17
MG1_4_vs_MG_5_8	-1.20206	A_21_P0004267	BROAD Institute lincRNA (XLOC_004437), lincRNA [TCONS_00010001]	CTCF	1.2484e-21	1.34827e-17
MG1_4_vs_MG_5_8	-1.02282	oebiotech_06118	LncRNA:15:70613914-70619081:+	CTCF	1.40327e-21	1.51554e-17
MG1_4_vs_MG_5_8	-1.18934	oebiotech_18407	LncRNA:12:84678169-84688335:+	CTCF	1.66219e-21	1.79517e-17
MG1_4_vs_MG_5_8	-1.00823	oebiotech_00790	LncRNA:7:122062055-122067495:+	CTCF	6.47508e-21	6.99308e-17
MG1_4_vs_MG_5_8	-1.27079	oebiotech_24860	LncRNA:14:90921678-90923558:+	CTCF	6.47508e-21	6.99308e-17
MG1_4_vs_MG_5_8	-1.2933	A_21_P0006060	BROAD Institute lincRNA (XLOC_007601), lincRNA [TCONS_00015771]	CTCF	1.13945e-20	1.2306e-16
MG1_4_vs_MG_5_8	-1.32685	A_21_P0012387	BROAD Institute lincRNA (XLOC_l2_009811), lincRNA [TCONS_l2_00018728]	CTCF	2.73294e-20	2.95158e-16
MG1_4_vs_MG_5_8	-1.01656	oebiotech_13930	CDNA clone IMAGE:5200896	CTCF	4.24075e-20	4.58001e-16
MG1_4_vs_MG_5_8	-1.33352	A_21_P0006083	BROAD Institute lincRNA (XLOC_007750), lincRNA [TCONS_00015839]	CTCF	6.13646e-20	6.62737e-16
MG1_4_vs_MG_5_8	-1.00316	A_21_P0002703	BROAD Institute lincRNA (XLOC_002696), lincRNA [TCONS_00005416]	CTCF	6.56267e-20	7.08768e-16
MG1_4_vs_MG_5_8	-1.86975	A_33_P3383169	PREDICTED: Homo sapiens hypothetical LOC402481 (PP13004), miscRNA [XR_108769]	CTCF	9.25487e-20	9.99525e-16
MG1_4_vs_MG_5_8	-1.24533	A_21_P0004216	Homo sapiens uncharacterized LOC340094 (LOC340094), non-coding RNA [NR_026994]	CTCF	1.41274e-19	1.52576e-15
MG1_4_vs_MG_5_8	-1.56863	oebiotech_16322	CDNA FLJ39231 fis, clone OCBBF2007520	CTCF	2.06218e-19	2.22715e-15
MG1_4_vs_MG_5_8	-1.00555	A_21_P0006141	BROAD Institute lincRNA (XLOC_007341), lincRNA [TCONS_00015968]	CTCF	2.33465e-19	2.52142e-15
MG1_4_vs_MG_5_8	-1.33516	oebiotech_23837	LncRNA:5:5034476-5051328:+	CTCF	3.13026e-19	3.38068e-15
MG1_4_vs_MG_5_8	-1.8185	A_21_P0009894	BX091035 Soares_testis_NHT Homo sapiens cDNA clone IMAGp998B161786 ; IMAGE:727983, mRNA sequence [BX091035]	CTCF	7.03926e-19	7.6024e-15
MG1_4_vs_MG_5_8	-1.28575	oebiotech_10609	Skint-like, pseudogene [Source:HGNC Symbol;Acc:33993]	CTCF	7.68696e-19	8.30191e-15
MG1_4_vs_MG_5_8	-1.28867	A_21_P0010300	BROAD Institute lincRNA (XLOC_014118), lincRNA [TCONS_00029178]	TAF1	8.57205e-19	9.25781e-15
MG1_4_vs_MG_5_8	-1.02336	oebiotech_13249	Clone CCA4 mRNA containing CCA trinucleotide repeat	CTCF	1.11763e-18	1.20704e-14
MG1_4_vs_MG_5_8	-1.31011	oebiotech_22905	LncRNA:17:77021744-77045870:+	CTCF	1.45298e-18	1.56922e-14
MG1_4_vs_MG_5_8	-1.32289	oebiotech_22657	LncRNA:3:122628039-122747452:-	CTCF	1.45909e-18	1.57582e-14
MG1_4_vs_MG_5_8	-1.04188	oebiotech_22642	LncRNA:20:25051520-25063015:-	TAF1	2.48199e-18	2.68054e-14
MG1_4_vs_MG_5_8	-1.00874	oebiotech_16922	LncRNA:15:84867599-84874024:-	TAF1	4.39331e-18	4.74477e-14
MG1_4_vs_MG_5_8	-1.05332	oebiotech_19308	LncRNA:2:129999745-130031421:-	CTCF	4.92705e-18	5.32122e-14
MG1_4_vs_MG_5_8	-1.35204	A_21_P0010042	BROAD Institute lincRNA (XLOC_013754), lincRNA [TCONS_00028402]	CTCF	5.39767e-18	5.82948e-14
MG1_4_vs_MG_5_8	-1.01031	oebiotech_09353	LncRNA:20:22938845-22959422:-	TAF1	6.90627e-18	7.45878e-14
MG1_4_vs_MG_5_8	-1.00844	oebiotech_26945	LncRNA:3:165178249-165257047:+	TAF1	8.03756e-18	8.68057e-14
MG1_4_vs_MG_5_8	-1.40445	A_19_P00808473	PREDICTED: Homo sapiens hypothetical LOC100652997 (LOC100652997), miscRNA [XR_132575]	TAF1	8.45464e-18	9.13101e-14
MG1_4_vs_MG_5_8	-1.02983	A_21_P0010245	BROAD Institute lincRNA (XLOC_013942), lincRNA [TCONS_00029019]	TAF1	9.52623e-18	1.02883e-13
MG1_4_vs_MG_5_8	-1.33292	oebiotech_01459	STK4 antisense RNA 1 (non-protein coding) [Source:HGNC Symbol;Acc:43811]	TAF1	1.18538e-17	1.28022e-13
MG1_4_vs_MG_5_8	-1.37159	A_21_P0012853	BROAD Institute lincRNA (XLOC_l2_011798), lincRNA [TCONS_l2_00022559]	CTCF	1.19858e-17	1.29446e-13
MG1_4_vs_MG_5_8	-1.00246	oebiotech_18319	LncRNA:12:67637-69079:+	TAF1	1.54212e-17	1.66549e-13
MG1_4_vs_MG_5_8	-1.02276	A_21_P0005606	BROAD Institute lincRNA (XLOC_006491), lincRNA [TCONS_00014334]	TAF1	1.55162e-17	1.67575e-13
MG1_4_vs_MG_5_8	-1.17655	A_21_P0005536	BROAD Institute lincRNA (XLOC_006637), lincRNA [TCONS_00013993]	TAF1	1.68442e-17	1.81917e-13
MG1_4_vs_MG_5_8	-1.00874	oebiotech_16922	LncRNA:15:84867599-84874024:-	MYC	1.68749e-17	1.82248e-13
MG1_4_vs_MG_5_8	-1.17524	oebiotech_08318	breast cancer anti-estrogen resistance 4 (non-protein coding) [Source:HGNC Symbol;Acc:22170]	CTCF	1.7909e-17	1.93417e-13
MG1_4_vs_MG_5_8	-1.03484	A_21_P0001213	BROAD Institute lincRNA (XLOC_001147), lincRNA [TCONS_00000712]	TAF1	1.80772e-17	1.95234e-13
MG1_4_vs_MG_5_8	-1.35763	oebiotech_13619	Hexokinase 2	CTCF	2.00769e-17	2.16831e-13
MG1_4_vs_MG_5_8	-1.16768	oebiotech_19025	LncRNA:15:67152640-67156987:+	TAF1	2.20606e-17	2.38254e-13
MG1_4_vs_MG_5_8	-1.01031	oebiotech_09353	LncRNA:20:22938845-22959422:-	MYC	2.35758e-17	2.54618e-13
MG1_4_vs_MG_5_8	-1.16497	oebiotech_00126	LncRNA:12:130517998-130526887:-	CTCF	2.64179e-17	2.85314e-13
MG1_4_vs_MG_5_8	-1.20206	A_21_P0004267	BROAD Institute lincRNA (XLOC_004437), lincRNA [TCONS_00010001]	TAF1	2.75548e-17	2.97592e-13
MG1_4_vs_MG_5_8	-1.02983	A_21_P0010245	BROAD Institute lincRNA (XLOC_013942), lincRNA [TCONS_00029019]	MYC	3.25172e-17	3.51186e-13
MG1_4_vs_MG_5_8	-1.03804	A_21_P0001809	BROAD Institute lincRNA (XLOC_001308), lincRNA [TCONS_00002792]	CTCF	3.64114e-17	3.93243e-13
MG1_4_vs_MG_5_8	-1.0301	oebiotech_00715	LncRNA:10:28721936-28784742:-	TAF1	4.0305e-17	4.35294e-13
MG1_4_vs_MG_5_8	-1.02677	A_21_P0003951	DB030232 TESTI2 Homo sapiens cDNA clone TESTI2013722 5', mRNA sequence [DB030232]	TAF1	4.15067e-17	4.48272e-13
MG1_4_vs_MG_5_8	-1.01071	A_21_P0012552	DKFZp434M1950_r1 434 (synonym: htes3) Homo sapiens cDNA clone DKFZp434M1950 5', mRNA sequence [AL045287]	CTCF	4.61556e-17	4.9848e-13
MG1_4_vs_MG_5_8	-1.04909	oebiotech_06898	LncRNA:16:77624702-77644578:+	TAF1	5.12183e-17	5.53158e-13
MG1_4_vs_MG_5_8	-1.00246	oebiotech_18319	LncRNA:12:67637-69079:+	MYC	5.26306e-17	5.68411e-13
MG1_4_vs_MG_5_8	-1.27361	A_21_P0003476	BROAD Institute lincRNA (XLOC_003976), lincRNA [TCONS_00007777]	TAF1	5.49744e-17	5.93724e-13
MG1_4_vs_MG_5_8	-1.04188	oebiotech_22642	LncRNA:20:25051520-25063015:-	MYC	7.85578e-17	8.48425e-13
MG1_4_vs_MG_5_8	-1.55422	A_21_P0008698	BROAD Institute lincRNA (XLOC_011387), lincRNA [TCONS_00023563]	CTCF	9.79486e-17	1.05785e-12
MG1_4_vs_MG_5_8	-1.01737	A_21_P0009360	Homo sapiens uncharacterized LOC100499467 (LOC100499467), non-coding RNA [NR_036488]	TAF1	1.23071e-16	1.32917e-12
MG1_4_vs_MG_5_8	-1.2519	A_21_P0001448	BROAD Institute lincRNA (XLOC_000642), lincRNA [TCONS_00001350]	TAF1	1.36128e-16	1.47018e-12
MG1_4_vs_MG_5_8	-1.0301	oebiotech_00715	LncRNA:10:28721936-28784742:-	MYC	1.37476e-16	1.48474e-12
MG1_4_vs_MG_5_8	-1.37018	A_21_P0010222	BROAD Institute lincRNA (XLOC_013866), lincRNA [TCONS_00028969]	TAF1	1.56228e-16	1.68726e-12
MG1_4_vs_MG_5_8	-1.22291	A_21_P0005047	BROAD Institute lincRNA (XLOC_005793), lincRNA [TCONS_00012236]	CTCF	1.76656e-16	1.90789e-12
MG1_4_vs_MG_5_8	-1.24866	oebiotech_09143	BRWD1 antisense RNA 1 (non-protein coding) [Source:HGNC Symbol;Acc:40614]	TAF1	1.81995e-16	1.96554e-12
MG1_4_vs_MG_5_8	-1.0038	A_21_P0000995	BROAD Institute lincRNA (XLOC_000299), lincRNA [TCONS_00000247]	CTCF	2.27918e-16	2.46151e-12
MG1_4_vs_MG_5_8	-1.00844	oebiotech_26945	LncRNA:3:165178249-165257047:+	MYC	3.11303e-16	3.36208e-12
MG1_4_vs_MG_5_8	-1.46488	A_21_P0010030	BROAD Institute lincRNA (XLOC_013714), lincRNA [TCONS_00028359]	TAF1	3.19312e-16	3.44857e-12
MG1_4_vs_MG_5_8	-1.04469	A_33_P3227896	Homo sapiens LIMS3-LOC440895 readthrough (LIMS3-LOC440895), non-coding RNA [NR_027145]	TAF1	3.38753e-16	3.65853e-12
MG1_4_vs_MG_5_8	-1.29652	A_33_P3221578	PREDICTED: Homo sapiens FLJ45872 protein (FLJ45872), miscRNA [XR_108892]	CTCF	3.9914e-16	4.31071e-12
MG1_4_vs_MG_5_8	-1.01737	A_21_P0009360	Homo sapiens uncharacterized LOC100499467 (LOC100499467), non-coding RNA [NR_036488]	MYC	4.1932e-16	4.52866e-12
MG1_4_vs_MG_5_8	-1.04787	oebiotech_26812	LncRNA:21:28731204-28820898:-	CTCF	4.51026e-16	4.87109e-12
MG1_4_vs_MG_5_8	-1.37018	A_21_P0010222	BROAD Institute lincRNA (XLOC_013866), lincRNA [TCONS_00028969]	MYC	5.32132e-16	5.74703e-12
MG1_4_vs_MG_5_8	-1.00823	oebiotech_00790	LncRNA:7:122062055-122067495:+	TAF1	5.6502e-16	6.10222e-12
MG1_4_vs_MG_5_8	-1.27079	oebiotech_24860	LncRNA:14:90921678-90923558:+	TAF1	5.6502e-16	6.10222e-12
MG1_4_vs_MG_5_8	-1.02276	A_21_P0005606	BROAD Institute lincRNA (XLOC_006491), lincRNA [TCONS_00014334]	MYC	5.92222e-16	6.39599e-12
MG1_4_vs_MG_5_8	-1.18517	A_21_P0006611	ALU5_HUMAN (P39192) Alu subfamily SC sequence contamination warning entry, partial (10%) [THC2498898]	CTCF	5.95041e-16	6.42645e-12
MG1_4_vs_MG_5_8	-1.17655	A_21_P0005536	BROAD Institute lincRNA (XLOC_006637), lincRNA [TCONS_00013993]	MYC	6.41717e-16	6.93055e-12
