# Supplementary material for: Systems biology of myasthenia gravis, integration of aberrant lncRNA and mRNA expression changes
Source: BMC Med Genomics. 2015 Mar 18;8:13. doi: 10.1186/s12920-015-0087-z (PMC4380247; doi:10.1186/s12920-015-0087-z)
Supplement: Additional file 6: — The lncRNAs-TF-target gen coreNET relationship. [file 12920_2015_87_MOESM6_ESM.xlsx]

## Sheet: MG1-4vsN1-4 Lnc-TF-target coreN
LncRNA	target_by_TF	P value
oebiotech_24272	CTCF	1.75136e-29
CTCF	SOST	1.75136e-29
oebiotech_24272	SOST	1.75136e-29
CTCF	RENBP	1.75136e-29
oebiotech_24272	RENBP	1.75136e-29
CTCF	MOV10L1	1.75136e-29
oebiotech_24272	MOV10L1	1.75136e-29
CTCF	DNMT3A	1.75136e-29
oebiotech_24272	DNMT3A	1.75136e-29
CTCF	EPB41L4B	1.75136e-29
oebiotech_24272	EPB41L4B	1.75136e-29
CTCF	KCNK5	1.75136e-29
oebiotech_24272	KCNK5	1.75136e-29
CTCF	PRSS35	1.75136e-29
oebiotech_24272	PRSS35	1.75136e-29
CTCF	TMEM106C	1.75136e-29
oebiotech_24272	TMEM106C	1.75136e-29
CTCF	BNIP1	1.75136e-29
oebiotech_24272	BNIP1	1.75136e-29
CTCF	ALG3	1.75136e-29
oebiotech_24272	ALG3	1.75136e-29
CTCF	C1S	1.75136e-29
oebiotech_24272	C1S	1.75136e-29
CTCF	PRAME	1.75136e-29
oebiotech_24272	PRAME	1.75136e-29
CTCF	GTF3C5	1.75136e-29
oebiotech_24272	GTF3C5	1.75136e-29
CTCF	ESR2	1.75136e-29
oebiotech_24272	ESR2	1.75136e-29
CTCF	WNT1	1.75136e-29
oebiotech_24272	WNT1	1.75136e-29
A_21_P0006010	CTCF	5.52413e-29
CTCF	SMCR7L	5.52413e-29
A_21_P0006010	SMCR7L	5.52413e-29
CTCF	SORCS2	5.52413e-29
A_21_P0006010	SORCS2	5.52413e-29
CTCF	RENBP	5.52413e-29
A_21_P0006010	RENBP	5.52413e-29
CTCF	DNMT3A	5.52413e-29
A_21_P0006010	DNMT3A	5.52413e-29
CTCF	KCNK5	5.52413e-29
A_21_P0006010	KCNK5	5.52413e-29
CTCF	ECE2	5.52413e-29
A_21_P0006010	ECE2	5.52413e-29
CTCF	PRSS35	5.52413e-29
A_21_P0006010	PRSS35	5.52413e-29
CTCF	TMEM106C	5.52413e-29
A_21_P0006010	TMEM106C	5.52413e-29
CTCF	BNIP1	5.52413e-29
A_21_P0006010	BNIP1	5.52413e-29
CTCF	ALG3	5.52413e-29
A_21_P0006010	ALG3	5.52413e-29
CTCF	TMEM114	5.52413e-29
A_21_P0006010	TMEM114	5.52413e-29
CTCF	C1S	5.52413e-29
A_21_P0006010	C1S	5.52413e-29
CTCF	PRAME	5.52413e-29
A_21_P0006010	PRAME	5.52413e-29
CTCF	PCDH10	5.52413e-29
A_21_P0006010	PCDH10	5.52413e-29
CTCF	GTF3C5	5.52413e-29
A_21_P0006010	GTF3C5	5.52413e-29
CTCF	NUS1	5.52413e-29
A_21_P0006010	NUS1	5.52413e-29
CTCF	WNT1	5.52413e-29
A_21_P0006010	WNT1	5.52413e-29
oebiotech_23755	CTCF	7.43156e-29
CTCF	SMCR7L	7.43156e-29
oebiotech_23755	SMCR7L	7.43156e-29
CTCF	SOST	7.43156e-29
oebiotech_23755	SOST	7.43156e-29
CTCF	RENBP	7.43156e-29
oebiotech_23755	RENBP	7.43156e-29
CTCF	MOV10L1	7.43156e-29
oebiotech_23755	MOV10L1	7.43156e-29
CTCF	DNMT3A	7.43156e-29
oebiotech_23755	DNMT3A	7.43156e-29
CTCF	CBLN2	7.43156e-29
oebiotech_23755	CBLN2	7.43156e-29
CTCF	KCNK5	7.43156e-29
oebiotech_23755	KCNK5	7.43156e-29
CTCF	ECE2	7.43156e-29
oebiotech_23755	ECE2	7.43156e-29
CTCF	PRSS35	7.43156e-29
oebiotech_23755	PRSS35	7.43156e-29
CTCF	SLC13A5	7.43156e-29
oebiotech_23755	SLC13A5	7.43156e-29
CTCF	BNIP1	7.43156e-29
oebiotech_23755	BNIP1	7.43156e-29
CTCF	USP2	7.43156e-29
oebiotech_23755	USP2	7.43156e-29
CTCF	ALG3	7.43156e-29
oebiotech_23755	ALG3	7.43156e-29
CTCF	C1S	7.43156e-29
oebiotech_23755	C1S	7.43156e-29
CTCF	PRAME	7.43156e-29
oebiotech_23755	PRAME	7.43156e-29
CTCF	PCDH10	7.43156e-29
oebiotech_23755	PCDH10	7.43156e-29
CTCF	GTF3C5	7.43156e-29
oebiotech_23755	GTF3C5	7.43156e-29
CTCF	WNT1	7.43156e-29
oebiotech_23755	WNT1	7.43156e-29
A_21_P0008564	CTCF	8.24904e-28
CTCF	SMCR7L	8.24904e-28
A_21_P0008564	SMCR7L	8.24904e-28
CTCF	SORCS2	8.24904e-28
A_21_P0008564	SORCS2	8.24904e-28
CTCF	RENBP	8.24904e-28
A_21_P0008564	RENBP	8.24904e-28
CTCF	DNMT3A	8.24904e-28
A_21_P0008564	DNMT3A	8.24904e-28
CTCF	KCNK5	8.24904e-28
A_21_P0008564	KCNK5	8.24904e-28
CTCF	ECE2	8.24904e-28
A_21_P0008564	ECE2	8.24904e-28
CTCF	PRSS35	8.24904e-28
A_21_P0008564	PRSS35	8.24904e-28
CTCF	TMEM106C	8.24904e-28
A_21_P0008564	TMEM106C	8.24904e-28
CTCF	BNIP1	8.24904e-28
A_21_P0008564	BNIP1	8.24904e-28
CTCF	ALG3	8.24904e-28
A_21_P0008564	ALG3	8.24904e-28
CTCF	TMEM114	8.24904e-28
A_21_P0008564	TMEM114	8.24904e-28
CTCF	C1S	8.24904e-28
A_21_P0008564	C1S	8.24904e-28
CTCF	PRAME	8.24904e-28
A_21_P0008564	PRAME	8.24904e-28
CTCF	PCDH10	8.24904e-28
A_21_P0008564	PCDH10	8.24904e-28
CTCF	GTF3C5	8.24904e-28
A_21_P0008564	GTF3C5	8.24904e-28
CTCF	NUS1	8.24904e-28
A_21_P0008564	NUS1	8.24904e-28
CTCF	WNT1	8.24904e-28
A_21_P0008564	WNT1	8.24904e-28
CTCF	PHKG1	8.24904e-28
A_21_P0008564	PHKG1	8.24904e-28
oebiotech_13727	CTCF	2.41438e-27
CTCF	SMCR7L	2.41438e-27
oebiotech_13727	SMCR7L	2.41438e-27
CTCF	SOST	2.41438e-27
oebiotech_13727	SOST	2.41438e-27
CTCF	SORCS2	2.41438e-27
oebiotech_13727	SORCS2	2.41438e-27
CTCF	RENBP	2.41438e-27
oebiotech_13727	RENBP	2.41438e-27
CTCF	MOV10L1	2.41438e-27
oebiotech_13727	MOV10L1	2.41438e-27
CTCF	DNMT3A	2.41438e-27
oebiotech_13727	DNMT3A	2.41438e-27
CTCF	CBLN2	2.41438e-27
oebiotech_13727	CBLN2	2.41438e-27
CTCF	EPB41L4B	2.41438e-27
oebiotech_13727	EPB41L4B	2.41438e-27
CTCF	ECE2	2.41438e-27
oebiotech_13727	ECE2	2.41438e-27
CTCF	PRSS35	2.41438e-27
oebiotech_13727	PRSS35	2.41438e-27
CTCF	TMEM106C	2.41438e-27
oebiotech_13727	TMEM106C	2.41438e-27
CTCF	BNIP1	2.41438e-27
oebiotech_13727	BNIP1	2.41438e-27
CTCF	USP2	2.41438e-27
oebiotech_13727	USP2	2.41438e-27
CTCF	ALG3	2.41438e-27
oebiotech_13727	ALG3	2.41438e-27
CTCF	C1S	2.41438e-27
oebiotech_13727	C1S	2.41438e-27
CTCF	PRAME	2.41438e-27
oebiotech_13727	PRAME	2.41438e-27
CTCF	PCDH10	2.41438e-27
oebiotech_13727	PCDH10	2.41438e-27
CTCF	GTF3C5	2.41438e-27
oebiotech_13727	GTF3C5	2.41438e-27
CTCF	ESR2	2.41438e-27
oebiotech_13727	ESR2	2.41438e-27
CTCF	WNT1	2.41438e-27
oebiotech_13727	WNT1	2.41438e-27
A_21_P0001906	CTCF	2.68959e-27
CTCF	SMCR7L	2.68959e-27
A_21_P0001906	SMCR7L	2.68959e-27
CTCF	SOST	2.68959e-27
A_21_P0001906	SOST	2.68959e-27
CTCF	SORCS2	2.68959e-27
A_21_P0001906	SORCS2	2.68959e-27
CTCF	RENBP	2.68959e-27
A_21_P0001906	RENBP	2.68959e-27
CTCF	MOV10L1	2.68959e-27
A_21_P0001906	MOV10L1	2.68959e-27
CTCF	DNMT3A	2.68959e-27
A_21_P0001906	DNMT3A	2.68959e-27
CTCF	CBLN2	2.68959e-27
A_21_P0001906	CBLN2	2.68959e-27
CTCF	EPB41L4B	2.68959e-27
A_21_P0001906	EPB41L4B	2.68959e-27
CTCF	KCNK5	2.68959e-27
A_21_P0001906	KCNK5	2.68959e-27
CTCF	ECE2	2.68959e-27
A_21_P0001906	ECE2	2.68959e-27
CTCF	PRSS35	2.68959e-27
A_21_P0001906	PRSS35	2.68959e-27
CTCF	TMEM106C	2.68959e-27
A_21_P0001906	TMEM106C	2.68959e-27
CTCF	BNIP1	2.68959e-27
A_21_P0001906	BNIP1	2.68959e-27
CTCF	USP2	2.68959e-27
A_21_P0001906	USP2	2.68959e-27
CTCF	ALG3	2.68959e-27
A_21_P0001906	ALG3	2.68959e-27
CTCF	C1S	2.68959e-27
A_21_P0001906	C1S	2.68959e-27
CTCF	PRAME	2.68959e-27
A_21_P0001906	PRAME	2.68959e-27
CTCF	PCDH10	2.68959e-27
A_21_P0001906	PCDH10	2.68959e-27
CTCF	GTF3C5	2.68959e-27
A_21_P0001906	GTF3C5	2.68959e-27
CTCF	NUS1	2.68959e-27
A_21_P0001906	NUS1	2.68959e-27
CTCF	ESR2	2.68959e-27
A_21_P0001906	ESR2	2.68959e-27
CTCF	WNT1	2.68959e-27
A_21_P0001906	WNT1	2.68959e-27
CTCF	PHKG1	2.68959e-27
A_21_P0001906	PHKG1	2.68959e-27
oebiotech_18319	CTCF	3.96324e-27
CTCF	SMCR7L	3.96324e-27
oebiotech_18319	SMCR7L	3.96324e-27
CTCF	SOST	3.96324e-27
oebiotech_18319	SOST	3.96324e-27
CTCF	SORCS2	3.96324e-27
oebiotech_18319	SORCS2	3.96324e-27
CTCF	RENBP	3.96324e-27
oebiotech_18319	RENBP	3.96324e-27
CTCF	MOV10L1	3.96324e-27
oebiotech_18319	MOV10L1	3.96324e-27
CTCF	DNMT3A	3.96324e-27
oebiotech_18319	DNMT3A	3.96324e-27
CTCF	CBLN2	3.96324e-27
oebiotech_18319	CBLN2	3.96324e-27
CTCF	EPB41L4B	3.96324e-27
oebiotech_18319	EPB41L4B	3.96324e-27
CTCF	KCNK5	3.96324e-27
oebiotech_18319	KCNK5	3.96324e-27
CTCF	ECE2	3.96324e-27
oebiotech_18319	ECE2	3.96324e-27
CTCF	PRSS35	3.96324e-27
oebiotech_18319	PRSS35	3.96324e-27
CTCF	TMEM106C	3.96324e-27
oebiotech_18319	TMEM106C	3.96324e-27
CTCF	BNIP1	3.96324e-27
oebiotech_18319	BNIP1	3.96324e-27
CTCF	USP2	3.96324e-27
oebiotech_18319	USP2	3.96324e-27
CTCF	ALG3	3.96324e-27
oebiotech_18319	ALG3	3.96324e-27
CTCF	C1S	3.96324e-27
oebiotech_18319	C1S	3.96324e-27
CTCF	PRAME	3.96324e-27
oebiotech_18319	PRAME	3.96324e-27
CTCF	PCDH10	3.96324e-27
oebiotech_18319	PCDH10	3.96324e-27
CTCF	GTF3C5	3.96324e-27
oebiotech_18319	GTF3C5	3.96324e-27
CTCF	ESR2	3.96324e-27
oebiotech_18319	ESR2	3.96324e-27
CTCF	WNT1	3.96324e-27
oebiotech_18319	WNT1	3.96324e-27
oebiotech_08281	CTCF	5.76277e-27
CTCF	SMCR7L	5.76277e-27
oebiotech_08281	SMCR7L	5.76277e-27
CTCF	SORCS2	5.76277e-27
oebiotech_08281	SORCS2	5.76277e-27
CTCF	RENBP	5.76277e-27
oebiotech_08281	RENBP	5.76277e-27
CTCF	DNMT3A	5.76277e-27
oebiotech_08281	DNMT3A	5.76277e-27
CTCF	KCNK5	5.76277e-27
oebiotech_08281	KCNK5	5.76277e-27
CTCF	ECE2	5.76277e-27
oebiotech_08281	ECE2	5.76277e-27
CTCF	PRSS35	5.76277e-27
oebiotech_08281	PRSS35	5.76277e-27
CTCF	TMEM106C	5.76277e-27
oebiotech_08281	TMEM106C	5.76277e-27
CTCF	BNIP1	5.76277e-27
oebiotech_08281	BNIP1	5.76277e-27
CTCF	ALG3	5.76277e-27
oebiotech_08281	ALG3	5.76277e-27
CTCF	C1S	5.76277e-27
oebiotech_08281	C1S	5.76277e-27
CTCF	DMKN	5.76277e-27
oebiotech_08281	DMKN	5.76277e-27
CTCF	PRAME	5.76277e-27
oebiotech_08281	PRAME	5.76277e-27
CTCF	PCDH10	5.76277e-27
oebiotech_08281	PCDH10	5.76277e-27

## Sheet: MG5-8vsN1-4 Lnc-TF-target coreN
LncRNA	target_by_TF	P value
oebiotech_23755	CTCF	7.43156e-29
CTCF	SMCR7L	7.43156e-29
oebiotech_23755	SMCR7L	7.43156e-29
CTCF	SOST	7.43156e-29
oebiotech_23755	SOST	7.43156e-29
CTCF	RENBP	7.43156e-29
oebiotech_23755	RENBP	7.43156e-29
CTCF	MOV10L1	7.43156e-29
oebiotech_23755	MOV10L1	7.43156e-29
CTCF	DNMT3A	7.43156e-29
oebiotech_23755	DNMT3A	7.43156e-29
CTCF	CBLN2	7.43156e-29
oebiotech_23755	CBLN2	7.43156e-29
CTCF	KCNK5	7.43156e-29
oebiotech_23755	KCNK5	7.43156e-29
CTCF	ECE2	7.43156e-29
oebiotech_23755	ECE2	7.43156e-29
CTCF	PRSS35	7.43156e-29
oebiotech_23755	PRSS35	7.43156e-29
CTCF	SLC13A5	7.43156e-29
oebiotech_23755	SLC13A5	7.43156e-29
CTCF	BNIP1	7.43156e-29
oebiotech_23755	BNIP1	7.43156e-29
CTCF	USP2	7.43156e-29
oebiotech_23755	USP2	7.43156e-29
CTCF	ALG3	7.43156e-29
oebiotech_23755	ALG3	7.43156e-29
CTCF	C1S	7.43156e-29
oebiotech_23755	C1S	7.43156e-29
CTCF	PRAME	7.43156e-29
oebiotech_23755	PRAME	7.43156e-29
CTCF	PCDH10	7.43156e-29
oebiotech_23755	PCDH10	7.43156e-29
CTCF	GTF3C5	7.43156e-29
oebiotech_23755	GTF3C5	7.43156e-29
CTCF	WNT1	7.43156e-29
oebiotech_23755	WNT1	7.43156e-29
oebiotech_00144	CTCF	5.56374e-25
CTCF	SMCR7L	5.56374e-25
oebiotech_00144	SMCR7L	5.56374e-25
CTCF	SOST	5.56374e-25
oebiotech_00144	SOST	5.56374e-25
CTCF	RENBP	5.56374e-25
oebiotech_00144	RENBP	5.56374e-25
CTCF	MOV10L1	5.56374e-25
oebiotech_00144	MOV10L1	5.56374e-25
CTCF	DNMT3A	5.56374e-25
oebiotech_00144	DNMT3A	5.56374e-25
CTCF	CBLN2	5.56374e-25
oebiotech_00144	CBLN2	5.56374e-25
CTCF	KCNK5	5.56374e-25
oebiotech_00144	KCNK5	5.56374e-25
CTCF	ECE2	5.56374e-25
oebiotech_00144	ECE2	5.56374e-25
CTCF	LTBP2	5.56374e-25
oebiotech_00144	LTBP2	5.56374e-25
CTCF	PRSS35	5.56374e-25
oebiotech_00144	PRSS35	5.56374e-25
CTCF	TMEM106C	5.56374e-25
oebiotech_00144	TMEM106C	5.56374e-25
CTCF	BNIP1	5.56374e-25
oebiotech_00144	BNIP1	5.56374e-25
CTCF	USP2	5.56374e-25
oebiotech_00144	USP2	5.56374e-25
CTCF	ALG3	5.56374e-25
oebiotech_00144	ALG3	5.56374e-25
CTCF	ZNF425	5.56374e-25
oebiotech_00144	ZNF425	5.56374e-25
CTCF	C1S	5.56374e-25
oebiotech_00144	C1S	5.56374e-25
CTCF	DMKN	5.56374e-25
oebiotech_00144	DMKN	5.56374e-25
CTCF	PRAME	5.56374e-25
oebiotech_00144	PRAME	5.56374e-25
CTCF	PCDH10	5.56374e-25
oebiotech_00144	PCDH10	5.56374e-25
CTCF	GTF3C5	5.56374e-25
oebiotech_00144	GTF3C5	5.56374e-25
CTCF	NUS1	5.56374e-25
oebiotech_00144	NUS1	5.56374e-25
CTCF	WNT1	5.56374e-25
oebiotech_00144	WNT1	5.56374e-25
CTCF	PHKG1	5.56374e-25
oebiotech_00144	PHKG1	5.56374e-25
A_21_P0007083	CTCF	5.44644e-21
CTCF	SMCR7L	5.44644e-21
A_21_P0007083	SMCR7L	5.44644e-21
CTCF	RENBP	5.44644e-21
A_21_P0007083	RENBP	5.44644e-21
CTCF	MOV10L1	5.44644e-21
A_21_P0007083	MOV10L1	5.44644e-21
CTCF	DNMT3A	5.44644e-21
A_21_P0007083	DNMT3A	5.44644e-21
CTCF	LGR6	5.44644e-21
A_21_P0007083	LGR6	5.44644e-21
CTCF	KCNK5	5.44644e-21
A_21_P0007083	KCNK5	5.44644e-21
CTCF	ECE2	5.44644e-21
A_21_P0007083	ECE2	5.44644e-21
CTCF	LTBP2	5.44644e-21
A_21_P0007083	LTBP2	5.44644e-21
CTCF	PRSS35	5.44644e-21
A_21_P0007083	PRSS35	5.44644e-21
CTCF	TMEM106C	5.44644e-21
A_21_P0007083	TMEM106C	5.44644e-21
CTCF	RPRM	5.44644e-21
A_21_P0007083	RPRM	5.44644e-21
CTCF	RAB2B	5.44644e-21
A_21_P0007083	RAB2B	5.44644e-21
CTCF	BNIP1	5.44644e-21
A_21_P0007083	BNIP1	5.44644e-21
CTCF	ALG3	5.44644e-21
A_21_P0007083	ALG3	5.44644e-21
CTCF	ZNF425	5.44644e-21
A_21_P0007083	ZNF425	5.44644e-21
CTCF	C1S	5.44644e-21
A_21_P0007083	C1S	5.44644e-21
CTCF	DMKN	5.44644e-21
A_21_P0007083	DMKN	5.44644e-21
CTCF	PRAME	5.44644e-21
A_21_P0007083	PRAME	5.44644e-21
CTCF	ZNF280B	5.44644e-21
A_21_P0007083	ZNF280B	5.44644e-21
CTCF	NUS1	5.44644e-21
A_21_P0007083	NUS1	5.44644e-21
CTCF	BTBD17	5.44644e-21
A_21_P0007083	BTBD17	5.44644e-21
CTCF	PHKG1	5.44644e-21
A_21_P0007083	PHKG1	5.44644e-21
oebiotech_16583	CTCF	4.5892e-19
CTCF	SOST	4.5892e-19
oebiotech_16583	SOST	4.5892e-19
CTCF	RENBP	4.5892e-19
oebiotech_16583	RENBP	4.5892e-19
CTCF	MOV10L1	4.5892e-19
oebiotech_16583	MOV10L1	4.5892e-19
CTCF	DNMT3A	4.5892e-19
oebiotech_16583	DNMT3A	4.5892e-19
CTCF	EPB41L4B	4.5892e-19
oebiotech_16583	EPB41L4B	4.5892e-19
CTCF	LGR6	4.5892e-19
oebiotech_16583	LGR6	4.5892e-19
CTCF	ECE2	4.5892e-19
oebiotech_16583	ECE2	4.5892e-19
CTCF	PTGER1	4.5892e-19
oebiotech_16583	PTGER1	4.5892e-19
CTCF	TMEM106C	4.5892e-19
oebiotech_16583	TMEM106C	4.5892e-19
CTCF	BNIP1	4.5892e-19
oebiotech_16583	BNIP1	4.5892e-19
CTCF	ALG3	4.5892e-19
oebiotech_16583	ALG3	4.5892e-19
CTCF	C1S	4.5892e-19
oebiotech_16583	C1S	4.5892e-19
CTCF	GTF3C5	4.5892e-19
oebiotech_16583	GTF3C5	4.5892e-19
CTCF	ESR2	4.5892e-19
oebiotech_16583	ESR2	4.5892e-19
CTCF	BTBD17	4.5892e-19
oebiotech_16583	BTBD17	4.5892e-19
oebiotech_25019	CTCF	5.96336e-19
CTCF	SOST	5.96336e-19
oebiotech_25019	SOST	5.96336e-19
CTCF	RENBP	5.96336e-19
oebiotech_25019	RENBP	5.96336e-19
CTCF	MOV10L1	5.96336e-19
oebiotech_25019	MOV10L1	5.96336e-19
CTCF	DNMT3A	5.96336e-19
oebiotech_25019	DNMT3A	5.96336e-19
CTCF	KCNK5	5.96336e-19
oebiotech_25019	KCNK5	5.96336e-19
CTCF	LTBP2	5.96336e-19
oebiotech_25019	LTBP2	5.96336e-19
CTCF	PRSS35	5.96336e-19
oebiotech_25019	PRSS35	5.96336e-19
CTCF	PRDM9	5.96336e-19
oebiotech_25019	PRDM9	5.96336e-19
CTCF	C1S	5.96336e-19
oebiotech_25019	C1S	5.96336e-19
CTCF	WNT1	5.96336e-19
oebiotech_25019	WNT1	5.96336e-19
oebiotech_20751	CTCF	3.98406e-18
CTCF	RENBP	3.98406e-18
oebiotech_20751	RENBP	3.98406e-18
CTCF	RND3	3.98406e-18
oebiotech_20751	RND3	3.98406e-18
CTCF	DNMT3A	3.98406e-18
oebiotech_20751	DNMT3A	3.98406e-18
CTCF	EPB41L4B	3.98406e-18
oebiotech_20751	EPB41L4B	3.98406e-18
CTCF	ALG3	3.98406e-18
oebiotech_20751	ALG3	3.98406e-18
CTCF	PRDM9	3.98406e-18
oebiotech_20751	PRDM9	3.98406e-18
CTCF	SRCIN1	3.98406e-18
oebiotech_20751	SRCIN1	3.98406e-18
CTCF	WNT1	3.98406e-18
oebiotech_20751	WNT1	3.98406e-18
oebiotech_25571	CTCF	9.07896e-18
CTCF	SMCR7L	9.07896e-18
oebiotech_25571	SMCR7L	9.07896e-18
CTCF	RENBP	9.07896e-18
oebiotech_25571	RENBP	9.07896e-18
CTCF	DNMT3A	9.07896e-18
oebiotech_25571	DNMT3A	9.07896e-18
CTCF	KCNK5	9.07896e-18
oebiotech_25571	KCNK5	9.07896e-18
CTCF	ECE2	9.07896e-18
oebiotech_25571	ECE2	9.07896e-18
CTCF	LTBP2	9.07896e-18
oebiotech_25571	LTBP2	9.07896e-18
CTCF	PRSS35	9.07896e-18
oebiotech_25571	PRSS35	9.07896e-18
CTCF	RGS4	9.07896e-18
oebiotech_25571	RGS4	9.07896e-18
CTCF	RPRM	9.07896e-18
oebiotech_25571	RPRM	9.07896e-18
CTCF	RAB2B	9.07896e-18
oebiotech_25571	RAB2B	9.07896e-18
CTCF	ALG3	9.07896e-18
oebiotech_25571	ALG3	9.07896e-18
CTCF	ZNF425	9.07896e-18
oebiotech_25571	ZNF425	9.07896e-18
CTCF	C1S	9.07896e-18
oebiotech_25571	C1S	9.07896e-18
CTCF	DMKN	9.07896e-18
oebiotech_25571	DMKN	9.07896e-18
CTCF	PRAME	9.07896e-18
oebiotech_25571	PRAME	9.07896e-18
CTCF	ZNF280B	9.07896e-18
oebiotech_25571	ZNF280B	9.07896e-18
CTCF	NUS1	9.07896e-18
oebiotech_25571	NUS1	9.07896e-18
oebiotech_20171	CTCF	9.53589e-18
CTCF	SOST	9.53589e-18
oebiotech_20171	SOST	9.53589e-18
CTCF	RENBP	9.53589e-18
oebiotech_20171	RENBP	9.53589e-18
CTCF	RND3	9.53589e-18
oebiotech_20171	RND3	9.53589e-18
CTCF	MOV10L1	9.53589e-18
oebiotech_20171	MOV10L1	9.53589e-18
CTCF	DNMT3A	9.53589e-18
oebiotech_20171	DNMT3A	9.53589e-18
CTCF	EPB41L4B	9.53589e-18
oebiotech_20171	EPB41L4B	9.53589e-18
CTCF	ECE2	9.53589e-18
oebiotech_20171	ECE2	9.53589e-18
CTCF	LTBP2	9.53589e-18
oebiotech_20171	LTBP2	9.53589e-18
CTCF	FNDC5	9.53589e-18
oebiotech_20171	FNDC5	9.53589e-18
CTCF	PTGER1	9.53589e-18
oebiotech_20171	PTGER1	9.53589e-18
CTCF	WNT11	9.53589e-18
oebiotech_20171	WNT11	9.53589e-18
CTCF	C1S	9.53589e-18
oebiotech_20171	C1S	9.53589e-18
CTCF	CDKL4	9.53589e-18
oebiotech_20171	CDKL4	9.53589e-18
oebiotech_07061	CTCF	1.32919e-17
CTCF	SMCR7L	1.32919e-17
oebiotech_07061	SMCR7L	1.32919e-17
CTCF	SOST	1.32919e-17
oebiotech_07061	SOST	1.32919e-17
CTCF	RENBP	1.32919e-17
oebiotech_07061	RENBP	1.32919e-17
CTCF	DNMT3A	1.32919e-17
oebiotech_07061	DNMT3A	1.32919e-17
CTCF	CBLN2	1.32919e-17
oebiotech_07061	CBLN2	1.32919e-17
CTCF	GNAT1	1.32919e-17
oebiotech_07061	GNAT1	1.32919e-17
CTCF	KCNK5	1.32919e-17
oebiotech_07061	KCNK5	1.32919e-17
CTCF	ECE2	1.32919e-17
oebiotech_07061	ECE2	1.32919e-17
CTCF	LTBP2	1.32919e-17
oebiotech_07061	LTBP2	1.32919e-17
CTCF	PRSS35	1.32919e-17
oebiotech_07061	PRSS35	1.32919e-17
CTCF	BNIP1	1.32919e-17
oebiotech_07061	BNIP1	1.32919e-17
CTCF	ALG3	1.32919e-17
oebiotech_07061	ALG3	1.32919e-17
CTCF	C1S	1.32919e-17
oebiotech_07061	C1S	1.32919e-17
CTCF	PRAME	1.32919e-17
oebiotech_07061	PRAME	1.32919e-17
CTCF	PCDH10	1.32919e-17
oebiotech_07061	PCDH10	1.32919e-17
CTCF	GTF3C5	1.32919e-17
oebiotech_07061	GTF3C5	1.32919e-17
CTCF	ESR2	1.32919e-17
oebiotech_07061	ESR2	1.32919e-17
CTCF	WNT1	1.32919e-17
oebiotech_07061	WNT1	1.32919e-17
oebiotech_02627	CTCF	1.60838e-17
CTCF	SMCR7L	1.60838e-17
oebiotech_02627	SMCR7L	1.60838e-17

## Sheet: MG1-4vsMG5-8 Lnc-TF-target core
LncRNA	target_by_TF	P value
oebiotech_00715	CTCF	8.64195e-29
CTCF	SMCR7L	8.64195e-29
oebiotech_00715	SMCR7L	8.64195e-29
CTCF	SORCS2	8.64195e-29
oebiotech_00715	SORCS2	8.64195e-29
CTCF	RENBP	8.64195e-29
oebiotech_00715	RENBP	8.64195e-29
CTCF	DNMT3A	8.64195e-29
oebiotech_00715	DNMT3A	8.64195e-29
CTCF	EPB41L4B	8.64195e-29
oebiotech_00715	EPB41L4B	8.64195e-29
CTCF	KCNK5	8.64195e-29
oebiotech_00715	KCNK5	8.64195e-29
CTCF	ECE2	8.64195e-29
oebiotech_00715	ECE2	8.64195e-29
CTCF	PRSS35	8.64195e-29
oebiotech_00715	PRSS35	8.64195e-29
CTCF	TMEM106C	8.64195e-29
oebiotech_00715	TMEM106C	8.64195e-29
CTCF	BNIP1	8.64195e-29
oebiotech_00715	BNIP1	8.64195e-29
CTCF	ALG3	8.64195e-29
oebiotech_00715	ALG3	8.64195e-29
CTCF	TMEM114	8.64195e-29
oebiotech_00715	TMEM114	8.64195e-29
CTCF	C1S	8.64195e-29
oebiotech_00715	C1S	8.64195e-29
CTCF	PRAME	8.64195e-29
oebiotech_00715	PRAME	8.64195e-29
CTCF	PCDH10	8.64195e-29
oebiotech_00715	PCDH10	8.64195e-29
CTCF	GTF3C5	8.64195e-29
oebiotech_00715	GTF3C5	8.64195e-29
CTCF	ESR2	8.64195e-29
oebiotech_00715	ESR2	8.64195e-29
CTCF	WNT1	8.64195e-29
oebiotech_00715	WNT1	8.64195e-29
oebiotech_16922	CTCF	5.85507e-28
CTCF	SMCR7L	5.85507e-28
oebiotech_16922	SMCR7L	5.85507e-28
CTCF	SOST	5.85507e-28
oebiotech_16922	SOST	5.85507e-28
CTCF	SORCS2	5.85507e-28
oebiotech_16922	SORCS2	5.85507e-28
CTCF	RENBP	5.85507e-28
oebiotech_16922	RENBP	5.85507e-28
CTCF	MOV10L1	5.85507e-28
oebiotech_16922	MOV10L1	5.85507e-28
CTCF	DNMT3A	5.85507e-28
oebiotech_16922	DNMT3A	5.85507e-28
CTCF	CBLN2	5.85507e-28
oebiotech_16922	CBLN2	5.85507e-28
CTCF	EPB41L4B	5.85507e-28
oebiotech_16922	EPB41L4B	5.85507e-28
CTCF	PRSS35	5.85507e-28
oebiotech_16922	PRSS35	5.85507e-28
CTCF	TMEM106C	5.85507e-28
oebiotech_16922	TMEM106C	5.85507e-28
CTCF	BNIP1	5.85507e-28
oebiotech_16922	BNIP1	5.85507e-28
CTCF	USP2	5.85507e-28
oebiotech_16922	USP2	5.85507e-28
CTCF	ALG3	5.85507e-28
oebiotech_16922	ALG3	5.85507e-28
CTCF	C1S	5.85507e-28
oebiotech_16922	C1S	5.85507e-28
CTCF	PRAME	5.85507e-28
oebiotech_16922	PRAME	5.85507e-28
CTCF	PCDH10	5.85507e-28
oebiotech_16922	PCDH10	5.85507e-28
CTCF	GTF3C5	5.85507e-28
oebiotech_16922	GTF3C5	5.85507e-28
CTCF	ESR2	5.85507e-28
oebiotech_16922	ESR2	5.85507e-28
CTCF	WNT1	5.85507e-28
oebiotech_16922	WNT1	5.85507e-28
oebiotech_09353	CTCF	9.10517e-28
CTCF	SMCR7L	9.10517e-28
oebiotech_09353	SMCR7L	9.10517e-28
CTCF	SOST	9.10517e-28
oebiotech_09353	SOST	9.10517e-28
CTCF	SORCS2	9.10517e-28
oebiotech_09353	SORCS2	9.10517e-28
CTCF	RENBP	9.10517e-28
oebiotech_09353	RENBP	9.10517e-28
CTCF	MOV10L1	9.10517e-28
oebiotech_09353	MOV10L1	9.10517e-28
CTCF	DNMT3A	9.10517e-28
oebiotech_09353	DNMT3A	9.10517e-28
CTCF	CBLN2	9.10517e-28
oebiotech_09353	CBLN2	9.10517e-28
CTCF	EPB41L4B	9.10517e-28
oebiotech_09353	EPB41L4B	9.10517e-28
CTCF	KCNK5	9.10517e-28
oebiotech_09353	KCNK5	9.10517e-28
CTCF	ECE2	9.10517e-28
oebiotech_09353	ECE2	9.10517e-28
CTCF	PRSS35	9.10517e-28
oebiotech_09353	PRSS35	9.10517e-28
CTCF	TMEM106C	9.10517e-28
oebiotech_09353	TMEM106C	9.10517e-28
CTCF	BNIP1	9.10517e-28
oebiotech_09353	BNIP1	9.10517e-28
CTCF	USP2	9.10517e-28
oebiotech_09353	USP2	9.10517e-28
CTCF	ALG3	9.10517e-28
oebiotech_09353	ALG3	9.10517e-28
CTCF	C1S	9.10517e-28
oebiotech_09353	C1S	9.10517e-28
CTCF	PRAME	9.10517e-28
oebiotech_09353	PRAME	9.10517e-28
CTCF	PCDH10	9.10517e-28
oebiotech_09353	PCDH10	9.10517e-28
CTCF	GTF3C5	9.10517e-28
oebiotech_09353	GTF3C5	9.10517e-28
CTCF	NUS1	9.10517e-28
oebiotech_09353	NUS1	9.10517e-28
CTCF	WNT1	9.10517e-28
oebiotech_09353	WNT1	9.10517e-28
oebiotech_22642	CTCF	1.33613e-27
CTCF	SMCR7L	1.33613e-27
oebiotech_22642	SMCR7L	1.33613e-27
CTCF	SOST	1.33613e-27
oebiotech_22642	SOST	1.33613e-27
CTCF	SORCS2	1.33613e-27
oebiotech_22642	SORCS2	1.33613e-27
CTCF	RENBP	1.33613e-27
oebiotech_22642	RENBP	1.33613e-27
CTCF	RND3	1.33613e-27
oebiotech_22642	RND3	1.33613e-27
CTCF	MOV10L1	1.33613e-27
oebiotech_22642	MOV10L1	1.33613e-27
CTCF	DNMT3A	1.33613e-27
oebiotech_22642	DNMT3A	1.33613e-27
CTCF	CBLN2	1.33613e-27
oebiotech_22642	CBLN2	1.33613e-27
CTCF	EPB41L4B	1.33613e-27
oebiotech_22642	EPB41L4B	1.33613e-27
CTCF	ECE2	1.33613e-27
oebiotech_22642	ECE2	1.33613e-27
CTCF	PRSS35	1.33613e-27
oebiotech_22642	PRSS35	1.33613e-27
CTCF	BNIP1	1.33613e-27
oebiotech_22642	BNIP1	1.33613e-27
CTCF	USP2	1.33613e-27
oebiotech_22642	USP2	1.33613e-27
CTCF	ALG3	1.33613e-27
oebiotech_22642	ALG3	1.33613e-27
CTCF	C1S	1.33613e-27
oebiotech_22642	C1S	1.33613e-27
CTCF	PRAME	1.33613e-27
oebiotech_22642	PRAME	1.33613e-27
CTCF	PCDH10	1.33613e-27
oebiotech_22642	PCDH10	1.33613e-27
CTCF	GTF3C5	1.33613e-27
oebiotech_22642	GTF3C5	1.33613e-27
CTCF	ESR2	1.33613e-27
oebiotech_22642	ESR2	1.33613e-27
CTCF	WNT1	1.33613e-27
oebiotech_22642	WNT1	1.33613e-27
oebiotech_18319	CTCF	3.96324e-27
CTCF	SMCR7L	3.96324e-27
oebiotech_18319	SMCR7L	3.96324e-27
CTCF	SOST	3.96324e-27
oebiotech_18319	SOST	3.96324e-27
CTCF	SORCS2	3.96324e-27
oebiotech_18319	SORCS2	3.96324e-27
CTCF	RENBP	3.96324e-27
oebiotech_18319	RENBP	3.96324e-27
CTCF	MOV10L1	3.96324e-27
oebiotech_18319	MOV10L1	3.96324e-27
CTCF	DNMT3A	3.96324e-27
oebiotech_18319	DNMT3A	3.96324e-27
CTCF	CBLN2	3.96324e-27
oebiotech_18319	CBLN2	3.96324e-27
CTCF	EPB41L4B	3.96324e-27
oebiotech_18319	EPB41L4B	3.96324e-27
CTCF	KCNK5	3.96324e-27
oebiotech_18319	KCNK5	3.96324e-27
CTCF	ECE2	3.96324e-27
oebiotech_18319	ECE2	3.96324e-27
CTCF	PRSS35	3.96324e-27
oebiotech_18319	PRSS35	3.96324e-27
CTCF	TMEM106C	3.96324e-27
oebiotech_18319	TMEM106C	3.96324e-27
CTCF	BNIP1	3.96324e-27
oebiotech_18319	BNIP1	3.96324e-27
CTCF	USP2	3.96324e-27
oebiotech_18319	USP2	3.96324e-27
CTCF	ALG3	3.96324e-27
oebiotech_18319	ALG3	3.96324e-27
CTCF	C1S	3.96324e-27
oebiotech_18319	C1S	3.96324e-27
CTCF	PRAME	3.96324e-27
oebiotech_18319	PRAME	3.96324e-27
CTCF	PCDH10	3.96324e-27
oebiotech_18319	PCDH10	3.96324e-27
CTCF	GTF3C5	3.96324e-27
oebiotech_18319	GTF3C5	3.96324e-27
CTCF	ESR2	3.96324e-27
oebiotech_18319	ESR2	3.96324e-27
CTCF	WNT1	3.96324e-27
oebiotech_18319	WNT1	3.96324e-27
A_21_P0010245	CTCF	9.82208e-27
CTCF	SMCR7L	9.82208e-27
A_21_P0010245	SMCR7L	9.82208e-27
CTCF	SOST	9.82208e-27
A_21_P0010245	SOST	9.82208e-27
CTCF	SORCS2	9.82208e-27
A_21_P0010245	SORCS2	9.82208e-27
CTCF	RENBP	9.82208e-27
A_21_P0010245	RENBP	9.82208e-27
CTCF	MOV10L1	9.82208e-27
A_21_P0010245	MOV10L1	9.82208e-27
CTCF	DNMT3A	9.82208e-27
A_21_P0010245	DNMT3A	9.82208e-27
CTCF	EPB41L4B	9.82208e-27
A_21_P0010245	EPB41L4B	9.82208e-27
CTCF	KCNK5	9.82208e-27
A_21_P0010245	KCNK5	9.82208e-27
CTCF	ECE2	9.82208e-27
A_21_P0010245	ECE2	9.82208e-27
CTCF	PRSS35	9.82208e-27
A_21_P0010245	PRSS35	9.82208e-27
CTCF	TMEM106C	9.82208e-27
A_21_P0010245	TMEM106C	9.82208e-27
CTCF	BNIP1	9.82208e-27
A_21_P0010245	BNIP1	9.82208e-27
CTCF	USP2	9.82208e-27
A_21_P0010245	USP2	9.82208e-27
CTCF	ALG3	9.82208e-27
A_21_P0010245	ALG3	9.82208e-27
CTCF	C1S	9.82208e-27
A_21_P0010245	C1S	9.82208e-27
CTCF	PRAME	9.82208e-27
A_21_P0010245	PRAME	9.82208e-27
CTCF	PCDH10	9.82208e-27
A_21_P0010245	PCDH10	9.82208e-27
CTCF	GTF3C5	9.82208e-27
A_21_P0010245	GTF3C5	9.82208e-27
CTCF	ESR2	9.82208e-27
A_21_P0010245	ESR2	9.82208e-27
CTCF	WNT1	9.82208e-27
A_21_P0010245	WNT1	9.82208e-27
CTCF	QRFP	9.82208e-27
A_21_P0010245	QRFP	9.82208e-27
CTCF	PHKG1	9.82208e-27
A_21_P0010245	PHKG1	9.82208e-27
A_21_P0009360	CTCF	2.94993e-26
CTCF	SMCR7L	2.94993e-26
A_21_P0009360	SMCR7L	2.94993e-26
CTCF	SOST	2.94993e-26
A_21_P0009360	SOST	2.94993e-26
CTCF	SORCS2	2.94993e-26
A_21_P0009360	SORCS2	2.94993e-26
CTCF	RENBP	2.94993e-26
A_21_P0009360	RENBP	2.94993e-26
CTCF	MOV10L1	2.94993e-26
A_21_P0009360	MOV10L1	2.94993e-26
CTCF	DNMT3A	2.94993e-26
A_21_P0009360	DNMT3A	2.94993e-26
CTCF	CBLN2	2.94993e-26
A_21_P0009360	CBLN2	2.94993e-26
CTCF	EPB41L4B	2.94993e-26
A_21_P0009360	EPB41L4B	2.94993e-26
CTCF	KCNK5	2.94993e-26
A_21_P0009360	KCNK5	2.94993e-26
CTCF	ECE2	2.94993e-26
A_21_P0009360	ECE2	2.94993e-26
CTCF	PRSS35	2.94993e-26
A_21_P0009360	PRSS35	2.94993e-26
CTCF	TMEM106C	2.94993e-26
A_21_P0009360	TMEM106C	2.94993e-26
CTCF	BNIP1	2.94993e-26
A_21_P0009360	BNIP1	2.94993e-26
CTCF	ALG3	2.94993e-26
A_21_P0009360	ALG3	2.94993e-26
CTCF	C1S	2.94993e-26
A_21_P0009360	C1S	2.94993e-26
CTCF	PRAME	2.94993e-26
A_21_P0009360	PRAME	2.94993e-26
CTCF	PCDH10	2.94993e-26
A_21_P0009360	PCDH10	2.94993e-26
CTCF	GTF3C5	2.94993e-26
A_21_P0009360	GTF3C5	2.94993e-26
CTCF	ESR2	2.94993e-26
A_21_P0009360	ESR2	2.94993e-26
CTCF	WNT1	2.94993e-26
A_21_P0009360	WNT1	2.94993e-26
oebiotech_06898	CTCF	3.55482e-26
CTCF	SMCR7L	3.55482e-26
oebiotech_06898	SMCR7L	3.55482e-26
CTCF	SOST	3.55482e-26
oebiotech_06898	SOST	3.55482e-26
CTCF	SORCS2	3.55482e-26
oebiotech_06898	SORCS2	3.55482e-26
CTCF	RENBP	3.55482e-26
oebiotech_06898	RENBP	3.55482e-26
CTCF	MOV10L1	3.55482e-26
oebiotech_06898	MOV10L1	3.55482e-26
