# Supplementary material for: Systems biology of myasthenia gravis, integration of aberrant lncRNA and mRNA expression changes
Source: BMC Med Genomics. 2015 Mar 18;8:13. doi: 10.1186/s12920-015-0087-z (PMC4380247; doi:10.1186/s12920-015-0087-z)
Supplement: Additional file 7: — The samples information. [file 12920_2015_87_MOESM7_ESM.xlsx]

## Sheet: Sheet1
Supplement 1 the information of the 34 MG patients and the 13 health individual
	Sex	Age, y (at onset)	Disease duration	Thymus character	MGFA clinical classification	Additional autoimmune disease	Previous treatment	neostigmine test	abnormal single-fiber EMG
MG1	male	≤30	≤1y	Thymoma	I	no	no	（+）	（-）	for lncRNA chip
MG2	female	≥55	≥5y	Thymoma	IIIa	no	Pyridostigmine	（+）	not done	for lncRNA chip
MG3	female	≤30	≤1y	Thymoma	IIIb	no	no	（+）	（-）	for lncRNA chip
MG4	male	≥55	>1y,<5y	Thymoma	IIa	no	no	（+）	not done	for lncRNA chip
MG5	female	≤30	≤1y	normal	IIIb	no	no	（+）	（+）	for lncRNA chip
MG6	female	≥55	>1y,<5y	normal	I	no	no	（+）	（-）	for lncRNA chip
MG7	male	≤30	≤1y	normal	IIIb	no	Pyridostigmine	（+）	（+）	for lncRNA chip
MG8	male	>30,<55	≤1y	normal	IIb	no	no	（+）	not done	for lncRNA chip
MG9	male	>30,<55	≤1y	Thymoma	IIIb	no	no	（+）	not done
MG10	male	≥55	≤1y	Thymoma	IIIa	no	Pyridostigmine	（+）	not done
MG11	female	>30,<55	>1y,<5y	Thymoma	IIIb	hypothyroidism	Pyridostigmine	（+）	（+）
MG12	female	≤30	≤1y	Thymoma	IIIb	no	Pyridostigmine	（+）	（+）
MG13	female	≤30	≥5y	Thymoma	IIa	no	Pyridostigmine	（+）	not done
MG14	male	≤30	≥5y	Thymoma	I	hyperthyroidism	Pyridostigmine	（+）	not done
MG15	female	≥55	≤1y	Thymoma	IVb	no	no	（+）	（+）
MG16	male	>30,<55	≥5y	Thymoma	IIa	no	Pyridostigmine	（+）	not done
MG17	male	≤30	>1y,<5y	Thymoma	I	hyperthyroidism	Pyridostigmine	（+）	not done
MG18	female	≥55	≤1y	Thymoma	IIIa	no	no	（+）	not done
MG19	female	≥55	≤1y	Thymoma	I	no	no	（+）	not done
MG20	female	≤30	≤1y	Thymoma	IIb	no	no	（+）	（+）
MG21	male	>30,<55	≤1y	Thymoma	IIb	no	Pyridostigmine	（+）	（-）
MG22	male	≤30	≥5y	normal	I	no	Pyridostigmine	（+）	not done
MG23	female	≤30	≥5y	normal	I	hyperthyroidism	Pyridostigmine	（+）	not done
MG24	female	≤30	≤1y	normal	I	no	no	（+）	not done
MG25	female	≥55	≤1y	normal	IIa	no	no	（+）	（+）
MG26	female	≥55	≤1y	normal	III	no	no	（+）	（+）
MG27	male	≤30	≥5y	normal	I	no	Pyridostigmine	（+）	（+）
MG28	male	≤30	≤1y	normal	IIb	no	no	（+）	not done
MG29	female	≥55	≤1y	normal	I	no	no	（+）	（-）
MG30	female	>30,<55	≤1y	normal	IIa	no	Pyridostigmine	（+）	（+）
MG31	male	≤30	≤1y	normal	I	no	no	（+）	（-）
MG32	female	>30,<55	≥5y	normal	IIb	no	Pyridostigmine	（+）	not done
MG33	male	≤30	≤1y	normal	I	no	Pyridostigmine	（+）	not done
MG34	female	>30,<55	≥5y	normal	I	no	Pyridostigmine	（+）	not done
NC1	male	>30,<55								for lncRNA chip
NC2	male	≤30								for lncRNA chip
NC3	female	≤30								for lncRNA chip
NC4	female	>30,<55								for lncRNA chip
NC5	female	≤30
NC6	male	≥55
NC7	male	>30,<55
NC8	female	≤30
NC9	female	≥55
NC10	female	≤30
NC11	male	>30,<55
NC12	male	≤30
NC13	female	≤30
